# Supplementary material for: Nomogram to Predict Tumor-Infiltrating Lymphocytes in Breast Cancer Patients
Source: Front Mol Biosci. 2021 Nov 26;8:761163. doi: 10.3389/fmolb.2021.761163 (PMC8662984; doi:10.3389/fmolb.2021.761163)
Supplement: Supplementary file 2 [file DataSheet2.xlsx]

## Sheet: Table1
ID	TILs	Group	ABO	RH	Location	Hypertension	Diabets	BMI	Age	Sex	pT	pN	TNM	Tumor differentiation	Peri-tumor nerve invasion	Peri-tumor vascular invasion	Histology
00311630edb42314b6a87246aae058ab	40	High TILs	A	1	R	1	1	25.6	53	F	1	0	I	III	0	0	Ductals
0075fb6b1d766f01788ac8e4af98c931	5	Low TILs	AB	1	L	0	0	29.3	60	F	2	1	II	II	1	1	Ductals
00797a044fe725e371450752f5f62b83	2	Low TILs	B	1	L	0	0	18.3	43	F	2	0	II	II	0	1	Ductals
00a1e33e04fe13d3f7cea352c38df951	30	High TILs	O	1	L	0	0	26.1	52	F	1	0	I	II	0	0	Others
015486f5309e8f8745ee6b94d2d43d26	2	Low TILs	AB	1	L	0	0	25.4	57	F	2	1	II	III	0	1	Ductals
01c85448fce723c4d2d6baaaaf39ed78	10	Low TILs	O	1	R	0	0	19.3	42	F	2	1	II	III	0	1	Ductals
025805eb0002de74b61740a39d92b55e	5	Low TILs	AB	1	L	0	0	22.4	57	F	1	3	III	II	0	1	Ductals
02e1fa647ea66390a128044bc6e0ab31	10	Low TILs	NA	NA	R	0	0	22.7	56	F	1	0	I	II	0	0	Ductals
030b766359d1a28dd242d185c3735dd5	5	Low TILs	A	1	R	0	0	25.6	53	F	1	0	I	III	0	0	Ductals
033f9fbd8f966ee556e4bdaeda1330eb	5	Low TILs	O	1	R	0	0	21.1	58	F	1	0	I	II	0	0	Ductals
038f3e6ba0563262f742e36a80b26df3	60	High TILs	O	0	L	0	0	25	52	F	1	2	III	III	0	1	Ductals
03cfdd079af8f453e0fedb0cd391b94e	15	High TILs	O	1	L	0	0	22	39	F	2	1	II	III	0	1	Ductals
03e10ebe16234981e13c8b13200a0998	1	Low TILs	B	1	L	0	0	20.4	55	F	1	0	I	II	1	0	Ductals
03e51e3cc21b88a8bff0c7c3fb106ed1	2	Low TILs	A	1	R	1	1	28	76	F	1	0	I	II	0	0	Ductals
03f1985f9910d5097407d08830bff82c	20	High TILs	O	1	L	0	1	23.7	52	F	1	1	II	III	0	0	Ductals
042a1577fbd3686781d21a0653118d62	5	Low TILs	A	1	L	0	0	22.5	47	F	1	0	I	II	0	0	Ductals
044267a7fea4197d8fd928e5584f50be	2	Low TILs	NA	NA	R	0	0	21.9	49	F	1	0	I	I	0	0	Ductals
04ad1d5572a7cc7f5e25ac82413536f6	20	High TILs	A	1	L	0	0	19.7	62	F	2	1	II	II	0	0	Ductals
04b7aabd2ddaabbd04074187d7214261	5	Low TILs	A	1	L	1	1	30.4	58	F	1	2	III	II	0	1	Ductals
051aa4f898586c415ec8877863339dc2	70	High TILs	A	1	R	0	0	26.9	55	F	1	0	I	III	0	0	Ductals
0572b874b8f12da7c2cd9d4835cc423b	30	High TILs	O	1	R	0	0	20.4	53	F	1	0	I	II	0	0	Ductals
0579703983e4150e1f5dd8f803f44896	10	Low TILs	AB	1	L	1	0	22.4	66	F	1	0	I	II	0	1	Ductals
06691c1a5dd6379acf4ad3def35b9129	10	Low TILs	B	1	R	0	0	25	59	F	2	2	III	III	1	1	Ductals
0685433c4d56f98a9ebafd5acc4d9f2a	40	High TILs	O	1	R	0	0	21	48	F	1	0	I	II	0	1	Ductals
06ac9345f7a5f7f096ce0b90fcd0f1c3	10	Low TILs	B	1	L	0	0	20.1	49	F	1	0	I	II	0	1	Ductals
06d4fc2812c313d5edc4d8103f51c410	5	Low TILs	O	1	L	0	0	25.8	47	F	1	1	II	II	0	1	Ductals
0715aa2e86dbbcd886d77047a2929dea	20	High TILs	O	1	R	0	0	17.8	40	F	1	0	I	III	0	0	Ductals
076835d71c406d2860513b72e4926d32	5	Low TILs	B	1	L	0	0	21.6	49	F	2	1	II	II	0	0	Ductals
0768b00367e70b2cc0ea536938928142	10	Low TILs	B	1	L	0	0	18.8	35	F	2	1	II	III	0	0	Ductals
07805e248fd548ae81a448ee56d14225	5	Low TILs	A	1	L	0	0	22.7	57	F	2	1	II	III	1	1	Ductals
0856a227c6db54c527790b2437542cc0	5	Low TILs	A	1	R	0	0	23.5	47	F	1	0	I	II	0	0	Ductals
091463270e08745a313718c8d0536019	80	High TILs	B	1	L	0	0	20.8	44	F	1	0	I	II	0	0	Ductals
0920c037b659f39369ec888071e56df1	10	Low TILs	NA	NA	L	0	0	21.2	51	F	1	0	I	III	0	0	Ductals
0968dc2ece5802b89f33889f0c513ba7	5	Low TILs	B	1	L	0	0	18.8	49	F	1	3	III	II	0	0	Ductals
09b6771b4fdfb67e15db64e5387e92df	5	Low TILs	A	1	R	0	0	30.5	54	F	1	1	II	III	0	0	Ductals
09c81c1463796a6a5ec681230dad2df8	15	High TILs	O	1	R	0	0	22.5	60	F	1	0	I	II	0	0	Ductals
0a1a80cce542ba28d090b027d1d93b2d	20	High TILs	A	1	R	0	0	25.8	44	F	1	2	III	II	0	1	Ductals
0a3a925f68a0cc7a276f4e964e79098b	20	High TILs	O	1	L	0	0	22	61	F	1	0	I	II	0	0	Ductals
0a4b55a0ae2d68734c8bf7a93ed3a9f7	10	Low TILs	B	1	R	0	0	22.4	49	F	1	0	I	II	0	1	Ductals
0c1da185e03a7817f2e64b3139a1cd14	10	Low TILs	A	1	L	0	0	25.2	39	F	2	2	III	III	0	0	Ductals
0c84f83d6ce84b2e8d1fc394c7a56221	5	Low TILs	AB	1	R	0	0	25.9	42	F	1	1	II	III	0	0	Ductals
0cb140a6bb8ee2a4ea236d02a0a7201a	1	Low TILs	B	1	L	0	0	24	59	F	1	1	II	II	0	1	Ductals
0cb8143c3317632fa2c41383f10b47ae	1	Low TILs	B	1	L	0	0	23	52	F	2	0	II	III	0	0	Ductals
0d07efe7b5a5a0ee44633f08b6429e32	5	Low TILs	A	1	L	0	0	22.1	42	F	2	1	II	II	0	1	Ductals
0d2bd13e5249dac7dfcbf957c439701f	5	Low TILs	O	1	L	0	0	28.9	46	F	1	0	I	III	0	0	Ductals
0db932f0f61e7e4d5f7ad99f5dc10988	5	Low TILs	O	1	R	0	0	18.7	50	F	1	0	I	II	0	0	Ductals
0dc726a0b40d17636f5c5f8a1abdcf40	50	High TILs	AB	1	R	0	0	17.3	54	F	2	1	II	III	0	1	Ductals
0de764496ea5607073385efe93fa0c25	10	Low TILs	A	1	R	0	0	31.2	56	F	2	0	II	III	1	0	Ductals
0e6b75ce667abb1d27eb173f75cedece	10	Low TILs	O	1	R	0	0	18.1	33	F	1	1	II	III	1	1	Ductals
0ec7182a189a4d64f363efb5cabbd357	3	Low TILs	NA	NA	L	0	0	20.3	45	F	1	0	I	II	1	0	Ductals
0ec93410471b43794639aef5481e959e	5	Low TILs	A	1	L	0	0	23.4	46	F	1	1	II	II	0	1	Ductals
0f196aeb5d9ec28ff60bf55892cf1469	50	High TILs	A	1	L	0	0	26.7	52	F	2	0	II	III	1	1	Ductals
0f7f2c27412418636f3316109a3968f5	20	High TILs	O	1	L	0	0	19.5	50	F	1	2	III	III	0	1	Ductals
0fe7de39c973291233048a5c830c1e37	2	Low TILs	A	1	R	0	0	23.2	54	F	1	0	I	II	0	0	Ductals
107ea1d5a6811a4ea86281b69b0c86dd	20	High TILs	NA	NA	R	0	0	22.4	44	F	1	2	III	II	0	1	Ductals
10f47c39b993509eb896aea487462799	5	Low TILs	AB	1	R	0	0	22.9	76	F	1	0	I	I	0	0	Ductals
115dea445ead1ff5c91b1eaf8c78bf5d	1	Low TILs	A	1	L	0	0	23.4	65	F	1	1	II	II	0	0	Ductals
1168ab3b98c2c36dfe31efeb264aaeb8	5	Low TILs	O	1	L	0	0	20.9	58	F	1	0	I	III	0	0	Ductals
1184d0fd736e2ab655f52a2e938849e5	5	Low TILs	O	1	R	0	0	23.1	50	F	1	0	I	II	0	0	Ductals
11ef3346fd4c36484e42dd01d9c06bcb	5	Low TILs	O	1	R	0	0	24.1	50	F	1	0	I	NA	0	0	Others
126a5adc580becbb3efc2deacdaa765c	40	High TILs	O	1	L	0	0	21.5	52	F	1	1	II	II	0	1	Ductals
12ef9f512ae520a453750b587eb6d369	10	Low TILs	O	1	L	0	0	24.3	49	F	2	1	II	II	0	1	Ductals
131987ba88119ffc7a0b0e4a9fed988d	5	Low TILs	A	1	R	0	0	25.1	49	F	2	2	III	III	0	1	Ductals
1345525ef88ff08eaac309c0a138a235	20	High TILs	A	1	R	0	0	21.6	51	F	1	0	I	III	0	0	Ductals
13d0dc546c3ddcdc9d16928a47aa674b	50	High TILs	B	1	R	0	0	24	35	F	1	1	II	II	0	0	Ductals
13e121d1bc849332abc038b6340d1f36	10	Low TILs	O	1	L	0	0	24.8	51	F	2	2	III	II	1	1	Ductals
1417e128108268f1b3023c59a5b85acd	60	High TILs	A	1	L	0	0	27.5	46	F	1	0	I	III	0	0	Ductals
14733a091ccd56c30c5820d2dd799b07	15	High TILs	B	1	L	0	0	25.3	43	F	1	1	II	NA	0	0	Others
150c44d46885a4b1c3f834aa923310f1	5	Low TILs	AB	1	L	0	0	22.8	41	F	1	0	I	III	1	0	Others
159c57a0e11fff7875bb7cd17837d373	15	High TILs	NA	NA	R	0	0	27.6	51	F	1	1	II	II	0	1	Ductals
15a81b25abea01e7ecea471939eb0cf2	1	Low TILs	O	1	L	0	0	21.5	47	F	1	0	I	NA	0	0	Others
15e92474c45e4404f387246617b2bb4f	70	High TILs	O	1	R	0	0	22.4	54	F	2	0	II	III	0	0	Ductals
16d26b09a77a1173b73bde8aed1dd8b2	10	Low TILs	O	1	R	0	0	22	53	F	1	0	I	I	0	0	Ductals
1753013b803015b721a999d946713e3e	3	Low TILs	B	1	R	0	0	23.5	61	F	1	1	II	III	0	1	Ductals
18443c8974c91a98f391e8a7acde40b9	20	High TILs	B	1	L	0	0	18.3	34	F	1	1	II	II	0	1	Ductals
18a189b91239528f3ee1b75fdf880d45	1	Low TILs	A	1	L	0	0	21.2	51	F	1	0	I	III	0	0	Ductals
18e618a7766c35393192904a5a187a12	10	Low TILs	NA	NA	R	0	0	NA	51	F	1	0	I	III	0	0	Ductals
18f5189f434db499c1ed569adee2e91d	5	Low TILs	B	1	R	0	0	20.8	52	F	1	1	II	II	0	1	Ductals
198fc2336595e03d08544e2a851c99b9	2	Low TILs	A	1	R	0	0	19.9	41	F	4	1	NA	II	0	1	Ductals
19f21f8a2ea21a025570b4aa303a7525	10	Low TILs	O	1	R	0	0	22.5	43	F	1	0	I	II	0	0	Ductals
1a6f778b0969536ee53bd2bd99f9e022	10	Low TILs	O	1	L	0	0	23.7	52	F	1	0	I	II	0	1	Ductals
1ac8479ca2ec4f80b91117867f2eae3d	2	Low TILs	B	1	L	0	0	22.9	57	F	1	0	I	II	0	0	Ductals
1b524dc0348a61c5bd3ace2b5d249edc	2	Low TILs	A	1	L	0	0	21.2	34	F	1	0	I	II	0	0	Ductals
1b62fce32b8cc0b983be4d24bbed3579	20	High TILs	A	1	R	0	0	24.2	56	F	1	0	I	III	0	0	Ductals
1b68f5fae2a0582781837f10afb9b4ed	8	Low TILs	B	1	R	0	0	24.4	60	F	1	0	I	II	0	0	Ductals
1ba48de039041fa3373ba8b2e75fd244	1	Low TILs	B	1	R	0	0	17.7	52	F	1	0	I	II	0	0	Ductals
1c5dab413d174a1dbf36f78ae5ae48bb	5	Low TILs	B	1	L	0	0	24.1	68	F	1	0	I	II	0	0	Others
1c979fefe8fc79576116b0aea5c92ea1	1	Low TILs	AB	1	L	0	0	21.2	56	F	1	0	I	II	0	0	Ductals
1d4c946011c9190aa48616cedef5dde7	50	High TILs	O	1	R	0	0	20.8	46	F	1	0	I	III	0	0	Ductals
1da6b40ef50be693373342c38c2028c8	40	High TILs	A	1	L	0	0	23.4	47	F	1	0	I	III	0	0	Ductals
1dc925533bbf419a7611763ce70e4881	2	Low TILs	O	1	R	0	0	23.6	43	F	1	0	I	II	0	0	Ductals
1dd5bee503b8ba7a763a875f2b820df1	10	Low TILs	O	1	L	0	0	28.3	46	F	1	1	II	II	0	1	Ductals
1dd80fd71925110b9a719330081d3b3b	10	Low TILs	B	1	L	0	0	33.2	40	F	1	2	III	III	0	1	Ductals
1ddc0194e3bb276d7358e2b45d2a4ba0	40	High TILs	B	1	L	0	0	19.3	51	F	1	0	I	NA	1	0	Others
1e745a3426e17cfca980bb50b4740d47	30	High TILs	B	1	L	0	0	23.6	63	F	2	2	III	III	0	1	Ductals
1e95f72452906717d6fd5b40b90b806b	1	Low TILs	O	1	R	0	0	19.6	45	F	1	0	I	II	0	0	Ductals
204eb4f904499463596b0a7178424be6	5	Low TILs	B	1	L	0	0	26	36	F	1	2	III	II	1	1	Ductals
2057f8d15aa700c0e80353f560330992	5	Low TILs	AB	1	R	0	0	23.4	52	F	1	0	I	III	1	0	Ductals
20d18b2af2e6ffe8a6da6868b54c452e	5	Low TILs	NA	NA	R	0	0	26.2	67	F	1	0	I	II	0	0	Ductals
2142acb37109fb441beda689bb3fe7e9	20	High TILs	B	1	R	0	0	27	45	F	1	0	I	III	0	0	Ductals
215cb9a4b92f976890ab146c9b0c17a3	50	High TILs	A	1	R	0	0	19.1	49	F	1	0	I	III	0	0	Others
2246780750cb53a4aa2e0f0b89b042c0	10	Low TILs	O	1	L	0	0	20	46	F	1	0	I	II	0	0	Ductals
240243bd0d4c68ae9d2f84f2c4a9cc26	15	High TILs	B	1	R	0	0	23.9	64	F	2	2	III	II	0	0	Others
2436554d4f64b4816f6a4372586ae3fe	5	Low TILs	AB	1	R	0	0	21.5	48	F	2	0	II	II	0	0	Ductals
245bba92d2a03a708df1d5cf40c21793	5	Low TILs	NA	NA	L	0	0	22.2	57	F	2	2	III	III	1	1	Ductals
249735937b116fe1ba90ad64f1572c11	5	Low TILs	A	1	L	0	0	21	37	F	1	0	I	III	1	1	Ductals
24b3b99dcf4c6b3f15bcec340123a878	5	Low TILs	A	1	R	0	0	19.9	46	F	2	2	III	II	0	1	Ductals
24ba837c5334f4878d3680b293ac2f34	10	Low TILs	NA	NA	R	0	0	28.3	58	F	1	0	I	II	0	0	Ductals
24e0fb7d4ba6ff04eef4d9784dc0a3cc	3	Low TILs	O	1	L	0	0	24.4	61	F	1	0	I	III	0	0	Ductals
2530235df23082bdd779f48887eb2ce2	5	Low TILs	O	1	R	0	0	25.4	67	F	2	0	II	II	0	0	Others
25a5596bb90df1e41939521dff0c3305	5	Low TILs	O	1	R	0	0	24.1	42	F	1	0	I	NA	0	0	Others
25e9e729908a6faf77ff589b9ad4ed22	20	High TILs	O	1	R	0	0	25	53	F	2	0	II	III	0	0	Ductals
26866a5d0da2a8b43143ab28e0fdf8a7	2	Low TILs	A	1	R	0	0	20.8	34	F	2	0	II	I	0	1	Ductals
26af2608c131f66c2da9a3e4e7a2ea30	10	Low TILs	A	1	R	0	0	24	49	F	2	1	II	II	1	0	Ductals
26f04f770218ffcfa7c459747d99fab6	50	High TILs	O	1	L	0	0	26	57	F	2	1	II	III	1	1	Ductals
276628a4c5ff358fbc9b3f68ac5e863d	40	High TILs	B	1	R	0	0	21.6	45	F	2	1	II	III	0	1	Ductals
27d45e0da8974308766f092c243f357a	5	Low TILs	O	1	R	0	0	21.5	45	F	2	1	II	III	0	1	Ductals
281c9023c0662a666b2a741329bd82b0	5	Low TILs	B	1	R	1	0	26.2	61	F	1	2	III	II	0	0	Ductals
2823433e495ceea96e92c0757cc4cf88	20	High TILs	A	1	L	0	0	28.7	74	F	2	2	III	III	0	1	Ductals
287918cb7b09d373791cb4baf70e2b59	10	Low TILs	B	1	L	0	0	22	53	F	1	1	II	II	0	1	Ductals
28b79c37a5a07b52cb0c1f4197663f13	40	High TILs	O	1	L	0	0	23.3	66	F	2	0	II	III	0	0	Ductals
28bbbdd7574ec9e781c8b666c5885376	5	Low TILs	A	1	L	0	0	19.5	38	F	2	1	II	III	0	1	Ductals
29005f175d92968c7550fd9bbe12dea2	3	Low TILs	O	1	R	1	0	25.9	66	F	2	1	II	II	1	0	Others
29173991f7a6743e2f6c67528eb69129	40	High TILs	A	1	R	1	1	26.5	58	F	3	1	NA	III	0	1	Ductals
294cf6ed865617aa0a4c82fc29b13219	10	Low TILs	B	1	R	0	0	24.4	50	F	1	0	I	II	1	0	Ductals
2a3c907b440ec2b456bedd7de4afe516	40	High TILs	A	1	L	0	0	18.3	74	F	2	0	II	II	0	0	Ductals
2a60dc538253344f3adeba685d5eece6	20	High TILs	O	1	L	0	0	26	48	F	2	0	II	III	0	1	Ductals
2b360c9858c0db826b96ea8413446f9a	5	Low TILs	O	1	R	0	0	22.3	65	F	1	3	III	III	0	0	Ductals
2b75e3ef81441af755383f11c98dcc27	5	Low TILs	A	1	R	0	0	22.8	44	F	1	1	II	III	0	1	Ductals
2ba78093ff14047bf87548a2ab4d8128	20	High TILs	B	1	R	0	0	19.5	41	F	2	1	II	II	0	0	Ductals
2bd167253b8c0b66026f4e116428bf01	10	Low TILs	O	1	L	0	0	24.1	46	F	1	0	I	III	0	0	Ductals
2bd4fab8d9a1b04afc211ec9658e5915	5	Low TILs	A	1	L	0	0	23.2	57	F	1	0	I	III	0	0	Ductals
2c095a0eabb3c502a89abdbe81384202	10	Low TILs	B	1	L	0	0	22	54	F	2	2	III	III	0	1	Ductals
2c7314aff70780674aeaca0d8a08e198	2	Low TILs	O	1	L	0	0	26.4	43	F	1	0	I	III	0	1	Ductals
2c74e204ddb491e0b2543e3486997b93	3	Low TILs	O	1	R	0	0	22.8	50	F	1	0	I	II	0	0	Ductals
2cb132b0d62385ad574199e20251c11c	20	High TILs	O	1	R	0	0	22.9	68	F	2	1	II	III	0	0	Ductals
2cdd13b243b2c9c13ffa94113060aa69	10	Low TILs	O	1	R	0	0	21.9	52	F	1	0	I	II	1	0	Ductals
2d2426fc4c5e29d365a3feb907e5c5be	5	Low TILs	B	1	R	0	0	19.2	52	F	2	1	II	II	0	1	Ductals
2ddc6f2a91631a5ea2d56f195fdce589	5	Low TILs	A	1	R	0	0	22.2	64	F	1	0	I	II	1	0	Ductals
2e20be527898d8e217f3dfbd7b7fbf02	5	Low TILs	B	1	R	0	0	25.2	66	F	1	0	I	III	0	0	Ductals
2f349243ce89d49f96d6e507faa84c21	10	Low TILs	B	1	R	0	0	21.1	48	F	1	0	I	II	0	1	Ductals
2f392db236f6d61aafa6c43f89c8114a	15	High TILs	O	1	L	0	0	23.2	57	F	2	0	II	III	0	0	Ductals
300467922769bcaa4f1023ac18453657	5	Low TILs	B	1	L	0	0	20.7	44	F	1	1	II	II	0	0	Ductals
308e61902e76eb98564a1a44f12e228d	15	High TILs	B	1	R	0	0	23.2	44	F	2	1	II	II	0	1	Others
309368acca5478f1fabe2c941763abba	5	Low TILs	AB	1	L	0	0	16.2	38	F	1	1	II	III	0	1	Ductals
312c3104a6bccfba7839acfe7905e6ed	5	Low TILs	B	1	L	0	0	22.1	32	F	2	1	II	III	0	0	Ductals
314e7cc8f67a8c482beaac6bdf0d8a24	3	Low TILs	A	1	L	0	0	20.8	66	F	2	1	II	II	0	1	Ductals
314ec4a7516bbd6ca40696d8c64bee39	2	Low TILs	B	1	R	1	1	26.3	77	F	2	0	II	III	0	0	Ductals
317372064094f40d1a5ec0e1a065dbc7	5	Low TILs	O	1	L	0	0	23.1	75	F	1	0	I	II	0	0	Ductals
31a198621347772970596bf3b910620b	5	Low TILs	O	1	R	0	0	26.6	44	F	1	0	I	II	0	0	Ductals
31b9b38e0c637fa9404c11a563bc547f	5	Low TILs	O	1	R	0	1	24.2	45	F	1	0	I	III	0	0	Ductals
32b4427589b1fc3864386b60d02bec98	2	Low TILs	B	1	R	0	0	25	62	F	1	1	II	I	0	0	Ductals
32e97e7127c517e85ca07842421f0ef7	5	Low TILs	B	1	L	0	0	18.3	42	F	2	1	II	III	0	1	Ductals
333ade0c0b62deb64cdcba236f180985	1	Low TILs	O	1	L	0	0	25.9	45	F	2	0	II	NA	1	0	Others
3350323e974a535802a64369dbed12bf	5	Low TILs	O	1	R	0	0	21.3	32	F	1	2	III	II	1	1	Ductals
3360127bb84051433fafbf766c07865d	10	Low TILs	A	1	L	1	0	25.9	75	F	1	0	I	III	0	0	Ductals
3367681371def9e529e48f8ae3c6cb4e	2	Low TILs	O	1	R	0	0	21.4	41	F	1	0	I	II	0	0	Ductals
33f32005b75ad695df927ef4180aee76	10	Low TILs	A	1	R	0	0	22.8	43	F	1	0	I	II	0	0	Ductals
33fb400492490c5b65221831502caf94	5	Low TILs	B	1	R	0	0	18.1	59	F	1	0	I	II	0	0	Ductals
34028a5be40d72eb5a21cd912c5c1585	30	High TILs	AB	1	R	1	0	26.7	72	F	1	0	I	II	0	0	Ductals
341717e1215061856f83d8fd718fc287	1	Low TILs	NA	NA	R	0	1	16.9	48	F	1	0	I	II	1	0	Ductals
348c178e4b5b1ca8f9d5ef504441b809	30	High TILs	B	1	L	0	0	20.8	32	F	2	2	III	II	0	1	Ductals
34d62ce5a05c09ccfbc638bce6620fe2	50	High TILs	A	1	R	0	0	28.6	43	F	1	0	I	III	0	0	Ductals
3531b3416bc840557565133b0bb37039	20	High TILs	A	1	L	0	0	16.9	32	F	2	1	II	II	0	1	Others
35d5174cce224255c234c8ba50eb45bf	80	High TILs	O	1	L	0	0	19	50	F	2	1	II	III	0	0	Others
35e1d031cea5a7c703d010771399f623	5	Low TILs	O	1	R	0	0	22.4	35	F	1	0	I	II	0	0	Ductals
368600dd3fe855ac1f182513ccd75e8b	40	High TILs	A	1	R	0	0	20.7	40	F	1	1	II	II	0	1	Ductals
36c44979c2530eb00d5020fd5fdfa03a	5	Low TILs	A	1	L	0	0	31.1	41	F	1	1	II	III	0	0	Ductals
3792e6037bfd7309f380572863b82459	10	Low TILs	O	1	R	0	0	32	65	F	2	0	II	II	0	0	Ductals
3796086396e4474fa5cfd477fc90701f	3	Low TILs	O	1	R	0	0	17.5	49	F	1	1	II	II	0	0	Ductals
37ce256ef07a30f6f396911b357f207e	5	Low TILs	O	1	L	0	0	18.4	50	F	1	2	III	II	0	1	Ductals
37d612301c38a588d165c0521ff74fe0	2	Low TILs	B	1	R	0	0	29.4	44	F	1	0	I	II	0	0	Ductals
3872bef1881e126aaf25f836cb20eadb	40	High TILs	B	1	L	0	0	22.4	58	F	2	0	II	III	0	1	Ductals
38c230d52e5ac7fd3dafd9457dc5e5fc	5	Low TILs	B	1	L	0	0	19.5	44	F	1	0	I	II	0	0	Ductals
38d1bb3b0186eeae282082fcbc6fd449	80	High TILs	AB	1	R	0	1	21.6	48	F	1	0	I	III	0	0	Ductals
38ed643f5a3340d409a0760738ad5402	5	Low TILs	O	1	L	0	0	23.4	61	F	2	0	II	II	1	0	Ductals
3917571afb916f97ccc34f1a02c9d663	10	Low TILs	AB	1	L	0	0	22.6	66	F	1	0	I	II	0	0	Ductals
39611bc26de5fd68409adc015f566ba6	8	Low TILs	A	1	R	0	0	23	45	F	1	0	I	II	0	0	Ductals
3992bc053dea0fa9b04ae60c0ba1c86a	20	High TILs	NA	NA	L	0	0	22.8	45	F	1	1	II	III	0	0	Ductals
39b879192d2da66e53f4b44eef935c3c	5	Low TILs	B	1	L	0	0	22.9	47	F	1	0	I	II	1	0	Ductals
39c74685ce59f67a5cca11851bea2b94	5	Low TILs	A	1	L	1	0	20.3	67	F	1	3	III	II	0	0	Ductals
3a33942bdd0d4f67b2d9e389225b8cf3	5	Low TILs	A	1	R	0	0	24.2	45	F	1	0	I	II	0	0	Ductals
3a5a23530e2c78bd2b92bd159b9cb099	5	Low TILs	O	1	R	0	0	18.6	44	F	1	0	I	II	0	0	Ductals
3a75a3cfe425b384583e0bea57ac4775	10	Low TILs	A	1	L	0	0	18.8	72	F	2	2	III	II	1	0	Ductals
3b220bf43d9e484ac76c7a2628f5b866	10	Low TILs	A	1	L	0	0	23.4	49	F	1	1	II	II	0	0	Ductals
3b71042c756c858fb157b99cfc388df7	15	High TILs	O	1	R	0	0	22.8	35	F	1	3	III	III	0	0	Ductals
3c104edfcce75bd2608114ee10c2b559	5	Low TILs	O	1	L	0	0	22.5	42	F	2	1	II	III	0	0	Ductals
3c1728a382c801d73d6484dd967bbdbd	5	Low TILs	O	1	L	0	0	25.7	58	F	2	1	II	II	0	0	Ductals
3c30cc7f3639a7361a5f6e45c0dec416	3	Low TILs	B	1	R	0	0	27.1	56	F	1	1	II	II	0	1	Ductals
3c772e012f8de2168e872e8b294306e5	5	Low TILs	A	1	L	1	0	26.5	46	F	1	1	II	II	0	1	Ductals
3cf738c79f333663b9e9e79dffc5c028	5	Low TILs	B	1	L	0	0	23.1	48	F	1	0	I	NA	0	0	Others
3d823c39e07180798e2658a4b4757ac1	15	High TILs	AB	1	R	0	0	22	47	F	1	0	I	III	0	0	Ductals
3da48dcedc5585119e5fa0444a3b6a2f	40	High TILs	A	1	L	0	0	24.4	39	F	1	0	I	III	0	0	Ductals
3dd3ebf9b010bb2c992e0961d8eca8e3	3	Low TILs	B	1	R	0	0	24.4	68	F	2	1	II	III	0	0	Ductals
3de5a8897438ae1b5e99ca312636fad6	15	High TILs	A	1	R	0	0	22.2	61	F	3	1	NA	II	0	0	Ductals
3df447ac173265d7bcba00f07ddbdc05	2	Low TILs	A	1	L	0	0	15.6	34	F	2	0	II	III	0	0	Ductals
3f12db3524e07a4f42a368a5b435c63f	10	Low TILs	B	1	L	0	0	23.5	70	F	1	0	I	II	0	0	Ductals
3f2dce92e07447f42a0c0d51759aa2ed	5	Low TILs	B	1	R	0	0	33	50	F	1	1	II	II	0	0	Ductals
3f546426f3e276ae06ae2528a3163167	10	Low TILs	B	1	R	0	0	21.6	66	F	1	0	I	II	0	0	Ductals
3fe4aea841f691bcc9ec50f1ae6b7d90	5	Low TILs	A	1	R	0	0	26.8	49	F	1	0	I	II	0	0	Ductals
40b25d4a7e9bbeef53ac76e7bd5617be	5	Low TILs	B	1	R	0	0	27.8	67	F	1	0	I	II	0	0	Ductals
40d494ac73ca4e10c4a4a9dc11ffd2e4	10	Low TILs	AB	1	R	0	0	22.8	91	F	2	0	II	III	0	0	Ductals
40d682c541d33e83081f604f5728ae06	3	Low TILs	B	1	L	0	0	24	30	F	2	1	II	III	0	1	Ductals
411533c8d9642c6ba1b1dc6734c08b9a	10	Low TILs	O	1	L	0	0	20.1	47	F	2	2	III	III	0	1	Ductals
42805a7234312eb8424146a873481391	10	Low TILs	O	1	L	0	0	21	56	F	1	0	I	II	0	0	Ductals
449f5ee32d7e9469465f1f5a0baccbe6	20	High TILs	O	1	R	0	0	30.1	54	F	2	1	II	III	1	1	Ductals
44bf8474f6e3b4a8bd0483729f288bea	20	High TILs	O	1	L	0	0	22.1	48	F	1	2	III	II	0	0	Ductals
454ac093f01cb899077f1ff58d81755d	10	Low TILs	A	1	L	0	0	28.8	48	F	1	0	I	II	0	0	Ductals
457118ec141b8937cfc6e3813f22448c	1	Low TILs	O	1	L	0	0	23.1	46	F	1	0	I	II	0	0	Ductals
4590c50ab5fbda69fdba15d6f427ac4d	20	High TILs	O	1	L	0	0	18.8	48	F	1	0	I	III	0	0	Ductals
464e340a5cff8833a7c8e8f0d28d90a2	5	Low TILs	O	1	L	0	0	31.6	52	F	2	2	III	III	0	1	Ductals
46cec78311296ac17e71eee103bd7ca0	2	Low TILs	O	1	R	0	0	23.1	53	F	1	0	I	II	0	0	Ductals
472fc063847e519d47f4de6aaf4aa7be	10	Low TILs	A	1	L	0	0	16.7	67	F	1	0	I	II	1	0	Ductals
48061821191ba536149f3c7dc4464d1a	10	Low TILs	O	1	L	0	0	31.4	59	F	1	0	I	II	1	0	Ductals
481276f0fca7b69235d384f7cc6c44d7	10	Low TILs	O	1	L	0	0	19.1	35	F	1	0	I	II	0	0	Ductals
481d9d5f19b2240ac6e706af75c62e7c	10	Low TILs	AB	1	L	0	0	23.3	35	F	1	0	I	II	0	0	Ductals
486c0a2e07e5d080bb6d0626db837e98	50	High TILs	A	1	L	0	0	23.8	54	F	1	0	I	II	0	0	Ductals
48a01c390a44773b5e9bc047a44b8eaa	1	Low TILs	O	1	R	0	0	18.8	32	F	1	0	I	NA	0	0	Others
48f401b486c1d118427ce0185c726e2c	20	High TILs	A	1	L	0	0	26.5	53	F	1	2	III	NA	0	1	Others
491e40426014ea6ffb6ddaaf47f66409	20	High TILs	A	1	L	0	0	25.3	49	F	1	1	II	III	0	1	Ductals
491e4db82910203601ea07a92bb6ce43	5	Low TILs	A	1	L	0	0	22.9	67	F	1	1	II	II	0	1	Ductals
4a9e06a9e2185f52aa3d2818c999ac9b	80	High TILs	O	1	R	0	0	20.8	35	F	1	0	I	III	0	0	Ductals
4a9f245f195a03b1c1e2b8219a3c117b	5	Low TILs	O	1	L	0	0	21.1	44	F	1	0	I	II	0	0	Ductals
4aab4fc567ab0d7e626ba541e25b6a89	30	High TILs	A	1	L	0	0	23.1	44	F	1	0	I	III	0	1	Ductals
4b22e7fd4b478ca721a9362e48d265b1	40	High TILs	O	1	R	1	0	29.4	69	F	1	0	I	III	0	0	Ductals
4b80b25f646767004a83dcc4e9736f1a	10	Low TILs	B	1	R	0	0	28.2	57	F	2	0	II	III	0	1	Ductals
4b8d660ad16040ad404b51ea5b94cdec	5	Low TILs	O	1	R	0	0	22.5	46	F	1	0	I	II	0	0	Ductals
4ba6d6b64ad594ef9fa21f22c7e26e24	40	High TILs	B	1	L	0	0	23.4	44	F	1	0	I	II	0	0	Ductals
4bcb2b503a1be921d8ff5d2126e12479	2	Low TILs	B	1	R	0	0	34.2	60	F	1	2	III	III	1	1	Ductals
4c69139db41bab9fa97df37d7417bc22	5	Low TILs	O	1	R	0	0	29.7	54	F	1	0	I	II	0	0	Ductals
4ca744dc383244193a40a32415fcf310	5	Low TILs	O	1	R	0	0	19.8	47	F	2	0	II	II	0	1	Others
4ce2fab7ec524622b52c6e49ee674bed	10	Low TILs	AB	0	L	0	0	20	46	F	1	0	I	I	0	0	Ductals
4d16bf35b843a6e15bcb0d8ecea152c4	10	Low TILs	B	1	R	0	0	20.9	52	F	2	0	II	III	0	0	Ductals
4db46f768aafdc1cc2add434a92b071d	5	Low TILs	A	1	R	0	0	28.9	51	F	1	1	II	III	0	0	Ductals
4de430b79c352abecc15c679f895305c	20	High TILs	O	1	L	0	0	18.7	41	F	1	0	I	III	0	1	Ductals
4de5d01baa21c8e38871e8577bb62a28	40	High TILs	B	1	L	0	0	20.8	56	F	1	1	II	III	0	0	Ductals
4dec7e27917965aad4c4625072b136aa	5	Low TILs	O	1	L	0	0	27.5	47	F	1	0	I	NA	0	0	Others
4e172c6dfd62e77f354ac815dd7d16a0	5	Low TILs	A	1	R	0	0	21.1	65	F	1	0	I	II	0	0	Ductals
4e4ce879937afcb81c56a44b05d6088e	1	Low TILs	A	1	L	0	0	24.4	73	F	1	0	I	III	0	1	Ductals
4e975ff35aac7b99370d296cbdfb6f4b	0	Low TILs	A	1	L	0	0	24.6	68	F	1	0	I	II	0	0	Others
4f02e186c90c32c5e75a34c41941827f	40	High TILs	AB	1	L	0	0	20.6	40	F	1	1	II	II	0	0	Ductals
4f5da0b9f4a2104e7345cb180236da1e	2	Low TILs	B	1	L	0	0	19.8	46	F	1	0	I	III	1	0	Ductals
4fb4de991f7e3c7407da8f942efed246	5	Low TILs	B	1	L	0	0	19.1	39	F	2	2	III	III	1	1	Ductals
50041bfcf158cf4d4fe39de5399fa9bc	10	Low TILs	O	1	R	0	0	28	55	F	1	0	I	III	0	0	Ductals
50078afd91a85dc46eeade0a30bbed27	5	Low TILs	O	1	R	0	0	31.3	59	F	2	0	II	III	1	1	Ductals
5053e636494044c801a8520422a6e40a	10	Low TILs	B	1	L	0	0	23.9	45	F	1	1	II	III	0	0	Ductals
50698a58fed17dac67234f7416142b6f	1	Low TILs	NA	NA	R	0	0	24.5	67	F	1	0	I	NA	0	0	Others
51043775b9cca2fc71f747a3b7ccc0ad	20	High TILs	O	1	L	0	0	22	40	F	2	1	II	II	1	0	Ductals
517752b55c9246ab079afc839a8ce0a6	1	Low TILs	A	1	L	0	0	18.4	47	F	1	1	II	III	0	0	Ductals
51794698f568fe1ac46315ea96ddf21d	5	Low TILs	B	1	R	1	0	23.2	58	F	1	0	I	III	0	0	Ductals
51ed295d4033685cec24d6e4af953c4f	3	Low TILs	A	1	R	0	0	20.2	46	F	2	1	II	II	1	1	Ductals
522319d9b51b644cd38e95dcd950b886	1	Low TILs	A	1	R	0	0	24.1	63	F	1	0	I	II	0	0	Ductals
529519ea9f804a77e32dbeab7d8c4d33	10	Low TILs	A	1	L	0	0	28.1	48	F	1	2	III	II	0	1	Ductals
52a10481d0bd0a9290759487ebcea35e	5	Low TILs	O	1	L	1	0	28.9	48	F	2	0	II	II	0	0	Ductals
52aace438f89963a33b20ab6aeeb7e88	1	Low TILs	O	1	L	0	0	21.5	34	F	1	0	I	II	0	0	Ductals
5346ddb0ddac7483418551f4d240de17	40	High TILs	O	1	R	0	0	20.8	40	F	2	0	II	III	0	1	Ductals
540d640f44c5af01b77c4b882100fa76	10	Low TILs	A	1	R	0	0	20.5	42	F	1	0	I	II	0	1	Ductals
5414f0fd159fecc446b2a3464f8ff424	5	Low TILs	B	1	L	0	0	19.5	64	F	1	0	I	II	0	0	Ductals
54a72fa613f2610c192b79ba2370789e	10	Low TILs	O	1	L	0	0	26.8	56	F	1	0	I	I	0	1	Ductals
54e68b48f5537cd2f64142c08b23444d	10	Low TILs	B	1	L	0	0	19.5	48	F	2	2	III	III	0	1	Ductals
54eb93448e546da1a65f0f0009871b4c	5	Low TILs	B	1	L	0	0	22.2	43	F	1	0	I	II	1	0	Ductals
559275339f0987775ee69a654ac2d0c8	40	High TILs	NA	NA	R	0	0	22.7	81	F	1	0	I	III	0	0	Ductals
56253116e93bd03958d0997398491aad	2	Low TILs	A	1	L	0	0	24.1	52	F	2	0	II	II	0	1	Ductals
5665f884d6cc259f82b6a1293a3bd448	5	Low TILs	A	1	R	1	0	24.3	83	F	1	1	II	NA	0	0	Others
56a24a07245765664bb9badee63f6900	5	Low TILs	A	1	R	0	0	19.4	37	F	1	0	I	II	0	0	Ductals
56f2c1ad7ebd975aab88c2fef3314c6d	2	Low TILs	A	1	L	0	0	23.4	57	F	3	2	III	II	0	1	Ductals
571e3d427c4031a4be2db8abbb4116d5	5	Low TILs	O	1	L	0	0	22.9	49	F	1	0	I	III	0	0	Ductals
584a2d8874ec2f0d25eea21a3e112cea	10	Low TILs	A	1	L	0	0	20	41	F	1	0	I	II	0	0	Ductals
584d340394669996867d187418cc5b45	5	Low TILs	AB	1	L	0	1	32.4	66	F	1	0	I	II	1	0	Ductals
5853c1ca51883748584504540bde671f	10	Low TILs	NA	NA	L	0	0	24.7	48	F	1	1	II	III	1	1	Ductals
58f84c63df56e43b431f48eea996586c	50	High TILs	B	1	L	0	0	23.8	52	F	1	2	III	II	0	0	Ductals
59be608a6e2e073348779158bf390944	20	High TILs	O	1	R	0	0	27.3	57	F	1	0	I	II	0	0	Ductals
5a4260b31c7d6d43ee7a67b8d2f01132	10	Low TILs	A	1	L	0	0	24.9	51	F	1	0	I	III	0	0	Ductals
5b079271fd8560b32ca1f5b36697d245	30	High TILs	A	1	R	0	0	18.9	60	F	1	0	I	II	0	0	Ductals
5b5cbe4f01bafc46a9219ff4e1e99e85	5	Low TILs	O	1	R	0	0	18.8	52	F	1	0	I	II	0	0	Ductals
5b6c9463138a286a66661c16953ae0f8	5	Low TILs	O	1	L	0	0	23.6	49	F	2	1	II	NA	0	1	Others
5b83d38a840777db7cf4c43ee0ed5388	10	Low TILs	O	1	R	0	0	26.7	58	F	1	0	I	II	0	0	Ductals
5c1cfc45087b1c49e6a190c7c3187634	5	Low TILs	A	1	R	0	0	19.6	47	F	1	1	II	II	0	0	Ductals
5d02ffe280f58c6cdcc802217dcf7895	40	High TILs	A	1	R	0	0	25.7	70	F	2	2	III	III	0	1	Ductals
5d4ed3ade58ee5104c80c11934e8ff2d	5	Low TILs	O	1	L	0	0	25	44	F	1	2	III	II	0	0	Ductals
5dcbc65e396daf2aed3e338f679ee1e1	10	Low TILs	A	1	R	0	0	22	41	F	1	0	I	I	0	0	Ductals
5e4bee553eece778995fa945f453ec58	10	Low TILs	O	1	R	0	0	21.8	35	F	2	1	II	II	0	0	Ductals
5ebd0d52dfe04f209b14ef3aa4c696a8	2	Low TILs	B	1	L	0	0	24.3	56	M	1	1	II	II	0	0	Ductals
5ee5514a867a610a52bb161dfa2e5f90	5	Low TILs	B	1	R	0	0	20.4	40	F	1	0	I	II	1	0	Ductals
5f3016051a2397abc232eded4f7a233a	5	Low TILs	O	1	L	0	0	20.2	53	F	1	0	I	III	0	0	Ductals
5f4a8aa7dcb499e1eacec138fc7b0c15	85	High TILs	O	1	L	0	0	25.1	40	F	2	1	II	III	0	0	Ductals
5f8dadb2aceaed20c64a934175dfde17	10	Low TILs	O	1	L	0	0	22.5	61	F	1	1	II	III	0	0	Ductals
601da14a8a34cc25d1b7a8a175246481	80	High TILs	O	1	L	0	0	19.2	54	F	2	0	II	III	0	1	Ductals
60ad7ecd01ab6caaada433ffbf5c6659	5	Low TILs	B	1	R	0	0	22.7	36	F	1	0	I	III	0	1	Ductals
60ec2c804bf58adfd4859f99ade55075	5	Low TILs	B	1	L	0	0	19.2	64	F	1	1	II	II	1	1	Ductals
627978d7178d88c67ff1f7c4e0fac8e0	40	High TILs	B	1	L	0	0	26.3	61	F	1	0	I	II	0	0	Ductals
6283450adb4929f3ab63aaf2290c0553	15	High TILs	A	1	R	0	0	24	66	F	1	0	I	III	0	1	Ductals
62bd16eab4f563a9caf9df8871aadafc	2	Low TILs	O	1	R	0	0	23	43	F	1	2	III	III	1	1	Ductals
62d983f3d8a4a6f18a1d47bb195993c5	5	Low TILs	B	1	L	0	0	25	33	F	1	0	I	III	0	0	Ductals
638bc4f89a59a786fe07bbe26ca4c87a	10	Low TILs	A	1	L	0	0	22.5	46	F	1	0	I	II	0	0	Ductals
63b537195d04a59de3438821c36e34f9	30	High TILs	B	1	L	0	0	24	54	F	1	1	II	II	0	1	Ductals
63c26f4524bed3be37c6261a2f03e645	5	Low TILs	O	1	L	0	0	25.3	54	F	2	1	II	II	1	1	Ductals
63d2905571ba5845eedbdd3ac2b5437d	20	High TILs	B	1	L	0	0	24.8	57	F	1	1	II	III	0	1	Ductals
644539df2d8ba1ff1a7197cc96e71604	30	High TILs	B	1	R	0	0	20.6	49	F	2	0	II	III	0	0	Ductals
645d3ea5f352c62bf0cbd3261648eb32	10	Low TILs	B	1	L	0	0	20.2	56	F	1	1	II	III	0	1	Ductals
645ee474090f8a00fa66ef58cb425ead	3	Low TILs	O	1	L	0	1	19.6	66	F	1	1	II	II	1	0	Ductals
6488bff3c999a33ba52c27ab71807b4f	1	Low TILs	A	1	L	0	0	24.2	55	F	2	0	II	III	0	0	Ductals
6513260bc342c1b8921bf46b10f1b4fc	80	High TILs	NA	NA	L	0	0	22.2	66	F	1	0	I	II	0	0	Ductals
653c27ce97682d11133be8da5058f3b3	10	Low TILs	B	1	R	0	0	23.3	47	F	3	2	III	III	1	1	Others
658ca0893b271ae7dea04975079193d2	8	Low TILs	O	1	R	0	0	23.6	55	F	1	0	I	NA	0	0	Others
668d5097bc69d305ba0ec8f522a03c58	10	Low TILs	B	1	R	0	0	22.1	37	F	1	0	I	II	0	0	Ductals
669c8aec6c1b392ed40b58a5edf39e00	50	High TILs	A	1	L	0	0	25	55	F	1	0	I	II	0	0	Others
66f922b074a1e9ca99bb3dfb8c2beaa2	40	High TILs	O	1	L	0	0	21.6	51	F	1	0	I	II	0	0	Ductals
67101420d88ed732c4dd95ce48e25008	2	Low TILs	O	1	R	0	0	24.1	47	F	1	0	I	II	0	0	Ductals
675cb077e6cc4f9933267f7f872005e2	30	High TILs	AB	1	L	0	0	24.4	52	F	2	2	III	II	0	1	Ductals
67ab5629c72df76c4c2a5d0bd734dc20	20	High TILs	O	1	L	0	0	18.8	44	F	1	1	II	I	1	0	Ductals
67f7e659d48dc34354e9f4a2b059ec34	5	Low TILs	B	1	R	0	0	25.2	37	F	1	0	I	III	0	0	Ductals
68170e3cda1b25122f0df9e06e85fcde	1	Low TILs	B	1	L	0	0	24.5	42	F	2	0	II	NA	0	0	Others
686e46e494503a5d060f79520edd7ab2	5	Low TILs	O	1	L	0	0	23.2	40	F	1	3	III	II	0	1	Ductals
690dfda754fd975103df80f62db840c0	5	Low TILs	O	1	L	0	0	22.5	64	F	1	2	III	II	0	1	Ductals
6959cdb0c6e851949c0745f4229c3dc9	5	Low TILs	A	1	R	0	1	21.4	49	F	1	0	I	II	0	1	Ductals
698049d4fee6a6a698549de81072831d	5	Low TILs	B	1	R	0	0	26.2	63	F	1	0	I	II	0	0	Ductals
69c09b0d6a4d13d73e35801f66ea1ce9	5	Low TILs	B	1	R	0	0	21.1	47	F	2	1	II	NA	1	0	Others
69d7a3119c3ff77c060dcbb6c075916e	30	High TILs	A	1	L	0	0	24.6	63	F	1	1	II	III	0	0	Ductals
6a84aeea94ac9c011202f2d5ffdb0faa	40	High TILs	O	1	R	0	0	20.5	43	F	1	1	II	III	0	1	Ductals
6a9a82012863d2356e97fa25ec23f16d	3	Low TILs	B	1	R	0	0	25	52	F	1	0	I	NA	0	0	Others
6ab12a47d3299f8042095885a9b43b36	5	Low TILs	B	1	R	0	0	25.4	41	F	1	0	I	III	0	0	Ductals
6ae00be0c2e18cadc0c31ed75cdb0506	20	High TILs	A	1	R	0	0	16.9	32	F	2	0	II	II	0	1	Ductals
6b1a4e21bfa1c9decc0c2bdf8a232505	5	Low TILs	O	1	L	0	0	19.9	24	F	1	0	I	II	0	0	Ductals
6b1bb13b6f3cb5184d1151bf668f561e	5	Low TILs	B	1	R	0	0	25.6	51	F	2	2	III	NA	1	0	Others
6b69d0befab9d365abba2041d4a321e9	5	Low TILs	B	1	R	1	0	26.6	67	F	2	0	II	II	0	0	Ductals
6b6c009af26f42c05721dcb3734a6c56	80	High TILs	O	1	R	0	0	22.3	41	F	1	0	I	III	0	0	Others
6ba044d6e1f8441495965d8e265a53f8	5	Low TILs	A	1	L	0	0	23.2	52	F	2	1	II	II	1	1	Ductals
6ba611c4682c66b290dc6ae7489b14f1	5	Low TILs	A	1	L	0	0	23.5	49	F	1	0	I	II	0	0	Ductals
6bf3a6236d9c0800740306d0222b8788	5	Low TILs	B	1	L	0	0	23.2	62	F	2	2	III	III	1	1	Ductals
6c1df4510ba84fdc5ffa543d45d3a5c8	5	Low TILs	O	1	L	0	0	23.3	40	F	1	0	I	II	0	0	Ductals
6c1e244a6a0069cf0c0f3f5dd83ec7e9	4	Low TILs	B	1	R	0	0	22.1	56	F	1	0	I	II	0	0	Ductals
6c67d9aedfcc66779ff1bbe0f535ee68	40	High TILs	O	1	R	0	0	22.9	50	F	1	0	I	III	0	0	Ductals
6ce82ad0f0519232e91b7b2491bf00cb	10	Low TILs	B	1	L	0	0	24.4	59	F	2	0	II	II	0	0	Others
6cf7aaa9fe2d2d0dff78c828b5a1f1d1	10	Low TILs	B	1	R	0	0	23.8	47	F	2	1	II	III	0	1	Ductals
6d4c9b631487aeae62d1920503bca63c	1	Low TILs	B	1	R	0	0	22.2	47	F	1	0	I	II	0	0	Ductals
6d65d6f935737fbea29fb03b16754040	5	Low TILs	B	1	L	0	0	18.5	37	F	1	0	I	III	0	0	Ductals
6d984a4fca9da55cfc729a19ca852b6d	20	High TILs	A	1	L	0	0	25.6	59	F	1	0	I	III	0	0	Ductals
6daa481fec9f921371609880a949bcba	10	Low TILs	O	1	L	0	0	22.9	53	F	1	0	I	II	0	0	Ductals
6dc04efbc397e70591e477243d8a5082	10	Low TILs	B	1	L	0	0	27.6	50	F	1	0	I	II	1	0	Ductals
6df6e1a8f05372bad91f9dc5ee12ad4f	30	High TILs	A	1	R	0	0	22.9	60	F	1	1	II	III	0	1	Ductals
6df93d598b427fececa353ee62f1cc84	35	High TILs	B	1	L	0	0	31.6	55	F	2	0	II	III	0	0	Ductals
6e02f84cefce4b7ee650ae83639e0ffb	10	Low TILs	O	1	R	0	0	19.5	50	F	1	0	I	NA	0	0	Others
6e9af8a57e6dcf4b2f3d8707d508a3d0	2	Low TILs	O	1	L	0	0	22	62	F	1	0	I	II	1	0	Others
6ee10e2e217971013a87cd2210d7820d	50	High TILs	A	1	R	0	0	17.5	37	F	1	0	I	III	0	0	Ductals
6f0431a3e13a01919d32e5f4cb012567	60	High TILs	O	1	R	0	0	21.9	65	F	1	0	I	III	0	1	Ductals
6f129a299f0a0c3a5cd99e9d8aae1f02	10	Low TILs	B	1	R	0	0	18	66	F	1	0	I	III	0	0	Ductals
6f5283c7ae8444fb0dd777dab3682d89	5	Low TILs	O	1	R	0	0	21.9	51	F	1	1	II	II	0	0	Ductals
6f6833201efad142666941095afd4d51	5	Low TILs	O	1	R	0	1	25.4	58	F	1	0	I	II	1	0	Ductals
6f6bca2b8b55a293920042c8f30dad67	1	Low TILs	B	1	R	0	0	24.6	47	F	1	1	II	II	0	0	Ductals
6fac8a124bc24b3a9e44b689afd573d6	5	Low TILs	B	1	L	0	0	20.3	67	F	1	0	I	II	0	0	Ductals
6fbb77d27bdf514309a14fa8c0dfa833	5	Low TILs	NA	NA	L	0	0	NA	25	F	1	1	II	II	0	1	Others
6fc230e617f633667f5803fefad93442	40	High TILs	B	1	L	0	0	25	57	F	2	1	II	III	0	1	Ductals
7049ba994b2da02b95503d66e5bb6700	5	Low TILs	AB	1	L	0	0	20.9	41	F	1	0	I	II	0	0	Ductals
707fcdd4e9d766867fa0be8b3d251c19	10	Low TILs	O	1	R	0	0	20.4	38	F	1	0	I	II	0	1	Ductals
708d9370771893db3f5623764e748450	1	Low TILs	A	1	R	0	1	19.5	59	F	1	2	III	II	0	1	Ductals
70d27f7150fa0de7c2d15836e6c5bb2b	10	Low TILs	B	1	L	0	0	29.4	47	F	2	1	II	III	0	1	Ductals
7119d476ef5aea86c358abe5bc0d5b6c	5	Low TILs	O	1	R	0	0	20	44	F	1	0	I	II	0	0	Ductals
711d1c43b2d3028e6b46ede3c6dd91be	10	Low TILs	A	1	L	0	0	32	59	F	1	1	II	II	0	0	Ductals
714f0c7d0c099326f764098639c40a6b	5	Low TILs	AB	1	L	0	0	21.9	47	F	1	1	II	II	0	1	Ductals
715b3fae8c3c47f3fd2b492e29ecc8a3	1	Low TILs	B	1	R	0	0	32.9	57	F	1	1	II	II	0	0	Ductals
71611bc46ab89488822e55856a1a4a75	10	Low TILs	B	1	R	0	0	23.9	56	F	1	0	I	III	0	0	Ductals
71b1ba4321d2439cefaca1fc88102dad	1	Low TILs	O	1	R	0	0	23.8	53	F	4	1	NA	III	0	0	Ductals
7235e2d1f211ac727f59e1661474042a	5	Low TILs	O	1	R	0	1	26.4	58	F	2	1	II	III	1	0	Ductals
7242dffdfcbe9257eb737ae4d22e9545	5	Low TILs	O	1	R	0	0	19.7	59	F	2	0	II	II	0	0	Ductals
7279238b413bde7aa520fc5ac082b799	5	Low TILs	B	1	R	0	0	25.5	35	F	1	0	I	II	0	1	Ductals
73526d59e58298e3b6034bca7389407b	30	High TILs	O	1	R	0	0	22.9	51	F	1	1	II	III	0	1	Others
739729cd1163c0fcc31184300695aa43	1	Low TILs	A	1	L	0	0	22.9	48	F	1	0	I	II	0	0	Ductals
73a16ca454fac04fb32c8b3d15f3bb9c	30	High TILs	O	1	L	0	0	21.2	55	F	1	0	I	III	0	0	Ductals
7410bc238b6c3fc001054230c2639b1b	20	High TILs	A	1	L	0	0	23.2	41	F	2	1	II	III	1	1	Ductals
742e13d00563518c579d7506cd12f30c	70	High TILs	O	1	R	0	0	21.6	57	F	2	0	II	III	0	1	Ductals
7475c2980bdb64a5b0e579348c2dca90	10	Low TILs	O	1	R	0	0	18.8	33	F	2	2	III	III	1	1	Ductals
74f32eb50cd15a357f7c13f13fbf06ba	2	Low TILs	NA	NA	R	0	0	19.7	66	F	2	1	II	II	0	0	Ductals
76117666866a71c1775721048ec8ba36	10	Low TILs	O	1	R	0	0	24.9	50	F	1	1	II	III	0	0	Ductals
7612df7ad69c19759e7bcb05d3399bfc	20	High TILs	A	1	R	0	0	23.2	51	F	2	1	II	II	0	1	Ductals
76168df990ae4c61ba1cb8612c38b4c4	2	Low TILs	B	1	R	0	0	22.4	54	F	1	1	II	II	0	0	Ductals
761946a475ed7acb470d6dde026f2cfa	5	Low TILs	A	1	R	0	1	26.4	54	F	2	0	II	II	0	0	Ductals
76d66b0d38403accedc56f7ae337dc08	20	High TILs	A	1	L	0	0	27.3	52	F	1	2	III	III	0	1	Ductals
774e6eba476f82064f46b93edff949a5	5	Low TILs	B	1	L	0	0	22.9	50	F	1	1	II	II	0	0	Ductals
7784e5791bbd5aa76f2c377610cedfd9	15	High TILs	O	1	L	0	0	20.1	47	F	1	1	II	II	0	0	Ductals
786a9ec73052cba601af958756959f5a	10	Low TILs	A	1	L	0	0	25.2	42	F	1	1	II	II	0	1	Ductals
787a964a9b128bd2aab87b888f1ab3a4	15	High TILs	A	1	R	0	0	20.4	43	F	1	1	II	II	0	0	Ductals
78978babd8c7f94e6a78f9c9103544ce	10	Low TILs	O	1	R	0	0	21.1	45	F	1	0	I	III	0	0	Ductals
792d2cd776f7b92d097f16dd4c6311cb	1	Low TILs	O	1	L	0	0	23.9	42	F	1	0	I	II	0	0	Ductals
793a87645396a79ca8dafdb2e1ef2cd0	5	Low TILs	A	1	L	1	0	27.4	50	F	2	0	II	II	0	0	Ductals
794a37dd96ecfeb40e4fd722fb8177f6	5	Low TILs	A	1	R	1	1	20.3	65	F	1	0	I	II	0	0	Ductals
799cbfeabf4b8a936db696fb6f30e906	10	Low TILs	A	1	R	0	0	24.1	57	F	1	0	I	II	0	0	Ductals
79b83face80088d9582b7873af8afd84	5	Low TILs	O	1	R	0	0	21.2	59	F	2	1	II	II	0	0	Ductals
7a0a31cefb984be691553b006cdbfd83	10	Low TILs	O	1	L	0	0	20.2	35	F	1	0	I	I	0	0	Ductals
7a28691798877e8794dd1121da18d4b0	10	Low TILs	A	1	L	0	0	22.2	65	F	2	0	II	II	1	0	Ductals
7a85ab416b36d8cdaae8ad7d3002578a	10	Low TILs	A	1	L	0	0	27.1	44	F	2	1	II	III	0	1	Ductals
7ac375a493bb298f55ac1af00b49db02	25	High TILs	O	1	L	0	0	18	47	F	2	0	II	III	0	0	Ductals
7afccc99cdb6cfadc8c4db7b26bf806e	5	Low TILs	B	1	R	0	0	18.4	37	F	2	1	II	II	0	1	Ductals
7b2d6d6667cf84cfe27b0b1d6b9eb223	10	Low TILs	AB	1	R	0	0	21.9	45	F	1	2	III	II	0	0	Ductals
7b2ded532ef6995ae80c66189d195bee	10	Low TILs	O	1	R	0	0	21.6	58	F	2	1	II	II	0	1	Ductals
7b5dd2649894f8e5f811c76d639b01de	60	High TILs	O	1	L	0	0	19.1	60	F	1	1	II	III	0	0	Ductals
7b67b9f32139195220a630e61bc9bae5	10	Low TILs	A	1	L	0	0	22.1	48	F	2	1	II	III	0	0	Ductals
7b6a2684df3235fca9c9cd2c53bcb545	3	Low TILs	B	1	L	0	0	25.1	51	F	1	1	II	II	0	0	Ductals
7bd5fd27d7771f30880bf3f2911e7a15	5	Low TILs	NA	NA	L	0	0	20.7	46	F	1	0	I	II	0	0	Ductals
7c57e444d7693c2e7ff8c3436a90f1bf	1	Low TILs	O	1	L	0	0	22	36	F	1	0	I	III	0	1	Ductals
7c598a471e6b18881f75bf8626621b0e	10	Low TILs	O	1	R	0	0	17.6	53	F	2	2	III	III	0	0	Ductals
7d2fecb5335e9c169a89f69ee02b0680	1	Low TILs	B	1	L	0	0	23.8	64	F	1	1	II	II	1	0	Ductals
7db313766d9b8323ce5dcf6905b386d5	5	Low TILs	O	1	L	0	0	25.6	59	F	2	1	II	II	1	0	Others
7ddfafd5234401f23317749008d70294	2	Low TILs	O	1	R	0	0	23.1	68	F	1	1	II	II	0	0	Ductals
7e005d8fdfd4a6e9fe08c40611d9ccca	50	High TILs	B	1	R	0	0	25.8	75	F	2	0	II	III	0	0	Ductals
7e3524c0757441ebc28c26af8a350c0a	20	High TILs	O	1	L	0	0	26.6	37	F	2	2	III	NA	0	0	Others
7f1b7b67bd3068107cc1d840a9246cb4	5	Low TILs	O	1	R	0	0	27.7	52	F	1	0	I	II	0	0	Ductals
7f3c231f1f1ba998d8838c8663352db6	5	Low TILs	A	1	R	0	0	25.9	42	F	1	0	I	II	0	0	Others
7f733daf1ef2fe6d2e46ad7c90dcc71d	5	Low TILs	AB	1	R	0	0	26.7	58	F	1	0	I	II	0	0	Ductals
7fc7eb8cad9bd582a241e94d77d4415b	5	Low TILs	A	1	R	0	0	18.2	44	F	3	1	NA	II	0	1	Ductals
81744279a86575cbb9412545b6ce21f9	3	Low TILs	B	1	R	0	0	19.1	39	F	1	0	I	II	0	0	Ductals
81f11dc45dcbaf8075562f166497bf67	10	Low TILs	A	1	R	0	0	32	68	F	2	1	II	II	1	1	Ductals
8264e50e7449a90a234ac14a9ab378c1	5	Low TILs	A	1	L	0	0	22.3	45	F	1	1	II	II	0	0	Ductals
827103ab0a97a7e8e8a2dbcfe3dbd82d	20	High TILs	A	1	L	0	0	22.6	55	F	1	0	I	II	0	0	Ductals
82cdfcd49ebcd7d0190270cebafc8720	8	Low TILs	A	1	R	0	0	20.9	43	F	2	1	II	II	0	1	Ductals
8328f4a14dba31e8ff581f98c9a81f6a	3	Low TILs	A	1	L	0	0	17.2	41	F	1	0	I	II	0	0	Ductals
83459e6180853976f875f2a9c03343d9	20	High TILs	A	1	R	0	0	25	57	F	2	0	II	III	0	0	Ductals
8355d3a69e15a847d67faee517d96655	10	Low TILs	A	1	R	0	0	31.2	28	F	2	2	III	III	1	1	Ductals
841e18dad6583a0e65c5e5de77a02ca6	10	Low TILs	B	1	R	0	0	25.6	41	F	2	2	III	II	0	1	Ductals
84580f23ca3cff09a0e3cf497ba4ad11	15	High TILs	A	1	L	0	0	29.3	39	F	2	0	II	II	0	0	Ductals
84624f3a2540987a27c5d3c46fc4217b	5	Low TILs	A	1	L	0	0	24.8	46	F	2	0	II	III	0	0	Ductals
84b42b50285fd5d1605936fd831e74bc	10	Low TILs	O	1	R	0	0	24.8	51	F	1	0	I	II	0	0	Ductals
84f2ba5ddb299b5a2bfa3a6be71b0d86	10	Low TILs	A	1	L	0	0	30.7	53	F	2	0	II	III	0	0	Ductals
8522fbf465917578b6a00980db12f331	15	High TILs	A	1	L	0	0	26.2	56	F	2	1	II	III	1	1	Ductals
85d22b9117189084aacb6f5f5ad34b1f	60	High TILs	AB	1	R	0	0	19.1	53	F	1	0	I	II	0	0	Ductals
85e812d64ccac07efff8c40618a204ce	3	Low TILs	NA	NA	R	0	0	28.3	55	F	1	1	II	II	1	0	Ductals
8617aac42031fc8dd7fcbb0abd0df75c	40	High TILs	O	1	L	0	0	21.2	50	F	1	1	II	III	NA	NA	Ductals
8626e845a28335d36dafabfa1b301984	30	High TILs	O	1	R	0	0	22.3	55	F	2	2	III	III	1	1	Ductals
874c910a1795e7c361abf0e70f3dc347	20	High TILs	O	1	R	1	1	27.1	66	F	2	1	II	III	0	1	Ductals
879122ff4c9543d8f8ea468268790fa5	10	Low TILs	A	1	R	0	0	28.8	63	F	2	2	III	III	0	1	Ductals
8904a9b69c5a02474af8d8b11f905749	5	Low TILs	AB	1	R	0	0	29.7	39	F	2	1	II	III	0	1	Ductals
89766fcb10fbfea1e80ef919b0c05316	5	Low TILs	AB	1	R	0	0	21	64	F	1	0	I	II	0	0	Others
899c7bab487775a45c9a6a4de36e8598	5	Low TILs	A	1	L	1	1	25.5	69	F	1	1	II	II	0	0	Ductals
89ddb7281d8113056d931d956db47f9f	20	High TILs	NA	NA	L	0	0	19.1	50	F	2	2	III	II	0	1	Ductals
89f65621910a514eb4090ddf91a10448	1	Low TILs	O	1	R	0	0	24.3	52	F	1	1	II	II	0	0	Ductals
89fdd4c4d7fa11ef3ae49421ce36f990	1	Low TILs	AB	1	L	0	0	22.8	54	F	2	2	III	II	0	0	Ductals
89ffab43c6620821b2c78bc001869dd3	1	Low TILs	O	1	L	0	0	21	43	F	2	0	II	II	1	0	Ductals
8a7e43fb9ba192dfc1f1dda88e1a6171	30	High TILs	A	1	L	0	0	23.1	52	F	2	0	II	III	0	0	Ductals
8a990912b9f4de41e03434a359e750ee	10	Low TILs	O	1	L	0	0	26.7	79	F	2	0	II	II	1	0	Ductals
8b54629c02344516e592ac6634eae8ac	3	Low TILs	O	1	L	1	1	22.2	83	F	1	2	III	III	1	1	Ductals
8b9b2feeb9c775d57dd8b5243f17e9a6	2	Low TILs	AB	1	L	0	0	25.4	45	F	1	1	II	II	0	0	Ductals
8bc2ef97d7c83f9c0208d61177c7f347	3	Low TILs	O	1	L	0	1	22.5	61	F	1	1	II	II	0	0	Ductals
8bdbdff0f01307ef1c1f0dca8440c071	10	Low TILs	A	1	L	0	0	19.9	44	F	1	1	II	III	0	0	Ductals
8be49aec83b2063d61fe6a613efb6647	10	Low TILs	B	1	R	0	0	22.5	58	F	1	0	I	II	0	0	Ductals
8c44224a197c28b6f44036e660b756b9	5	Low TILs	O	1	L	0	0	21.5	52	F	1	0	I	II	0	0	Ductals
8c773297eb907e5e6ca435cfe665b7b3	5	Low TILs	O	1	R	0	0	18.8	52	F	1	0	I	II	0	0	Ductals
8c921cce5c61a635220bbe3db5fcc4ac	5	Low TILs	A	1	R	0	0	20.8	54	F	1	0	I	II	0	0	Others
8cc886251ef4b23189ec98c807317693	60	High TILs	A	1	R	0	0	22.6	47	F	1	0	I	III	0	0	Ductals
8ce932fad8c2a1139dfd2427d4040872	10	Low TILs	B	1	L	0	0	25.8	66	F	2	0	II	III	0	1	Ductals
8d6c02fde4c9d31f44cdba31046f40b8	80	High TILs	A	1	L	0	0	19.1	35	F	2	1	II	III	0	0	Ductals
8dac8e6566d6dfca4ff493754e056023	20	High TILs	B	1	R	0	0	19.5	33	F	1	1	II	II	0	1	Ductals
8dc513810a38d9c0ce4f221285cf466a	10	Low TILs	O	1	R	0	0	21.2	37	F	1	0	I	III	0	1	Ductals
8dd2177f6c069f297dd790dc5cc23bb6	5	Low TILs	A	1	R	0	0	23.4	51	F	1	0	I	III	0	0	Ductals
8e2fe5e95ea4d1ad2ce3560e8adb731e	15	High TILs	O	1	L	0	0	24.1	37	F	1	1	II	II	0	0	Ductals
8e6e50581f515403443f2fa550dba1dc	20	High TILs	A	1	R	0	0	21.4	37	F	1	0	I	II	0	1	Ductals
8e76626470b9676f2566a58c73f1e0fe	1	Low TILs	O	1	L	0	0	25.4	52	F	1	3	III	NA	0	0	Others
8e94c2bfed346dbf912fe9b3a6e0d672	10	Low TILs	O	1	R	0	0	21	41	F	1	0	I	III	0	0	Ductals
8f0c9a2181f0241f863af0253fb4edbd	5	Low TILs	A	1	L	0	0	22.7	47	F	1	3	III	III	0	1	Ductals
8f58538a1621866da4231589ff517ef5	3	Low TILs	A	1	L	0	0	23	65	F	2	1	II	III	0	0	Ductals
8ff41c4438af61a97c2992ae55719a84	5	Low TILs	A	1	L	0	0	20.9	44	F	1	0	I	II	0	0	Ductals
903bbca9e8ad37e31c9fbf77a9708ed7	1	Low TILs	A	1	R	0	0	23.3	38	F	1	0	I	II	0	0	Ductals
910579a3a79591972e2f9eb56d86945f	5	Low TILs	A	1	L	0	0	23.7	64	F	1	1	II	III	0	0	Ductals
91b53bfd2683acfbeaf1c27dd6f99686	5	Low TILs	O	1	R	0	0	25.3	37	F	1	1	II	II	0	0	Ductals
91f8292a79a9e98a8d6e7e375d0fc6ca	2	Low TILs	A	1	R	0	0	20.5	50	F	1	1	II	II	0	0	Ductals
924a00346fcddffbad80eed940dbc9a4	2	Low TILs	B	1	R	0	0	27.2	66	F	1	0	I	II	1	0	Ductals
927e7c46af19836d452c4f2fcd28b64b	30	High TILs	AB	1	R	0	0	22.3	51	F	1	0	I	II	0	0	Ductals
92cbb346543c73a7ea804811998a8a8d	10	Low TILs	O	1	R	0	0	23.9	48	F	1	2	III	II	0	1	Others
931b5e3a4c172fec45a21fc6f525c8e4	10	Low TILs	A	1	R	0	0	23.2	62	F	2	1	II	III	0	0	Ductals
9345f39981a28e77c3305002952ef1b3	10	Low TILs	O	1	L	1	0	24.8	58	F	1	0	I	II	0	0	Ductals
93783c8d799cdefda717c7a0fcc799c4	80	High TILs	A	1	L	1	0	24.6	59	F	1	0	I	III	0	0	Ductals
93894b651a7275367b672e4f0ddaa505	20	High TILs	O	1	L	0	0	20.3	46	F	1	0	I	II	0	0	Ductals
938a02aaca20ff976471df33ddfca4fd	5	Low TILs	O	1	L	0	0	22.7	48	F	1	2	III	II	0	0	Ductals
93943d5675c30d7b4bd861aacc9ec0e6	5	Low TILs	O	1	L	0	0	22.4	33	F	2	0	II	III	1	0	Ductals
940be10f92cbc152fc9e2562633235cc	5	Low TILs	O	1	L	0	0	29.6	62	F	2	1	II	III	0	0	Ductals
9425d38b7c7442be7449a866a5962367	30	High TILs	B	1	R	0	0	22.3	46	F	1	2	III	III	0	1	Ductals
94c5be2bdae77580cacdad8925acb6a1	5	Low TILs	B	1	L	0	0	21.8	73	F	1	1	II	II	0	0	Ductals
9520a36ab42db2be4e3a867b8e736826	5	Low TILs	B	1	R	0	0	29.6	71	F	2	1	II	II	0	1	Others
9546d7a402462c256f5c0a17d5e00764	5	Low TILs	B	1	L	0	0	28.2	78	F	2	1	II	III	0	1	Ductals
955d483654a670599c44474a02f6f072	5	Low TILs	O	1	R	0	0	22.8	54	F	1	0	I	II	0	1	Ductals
9642b6e4ef1d40084c34b07f43eb0fbc	1	Low TILs	A	1	R	0	0	22.2	46	F	1	0	I	II	0	0	Ductals
9643a097eb7dbfc79f6548896c43e4aa	20	High TILs	AB	1	L	0	0	20.3	43	F	1	0	I	III	0	1	Ductals
9675a696615a4422e009232b61e7c4f5	5	Low TILs	A	1	R	0	0	24.4	49	F	1	0	I	NA	0	0	Others
9691ecf2a74edb03a38e50434f959224	10	Low TILs	B	1	R	0	0	24	58	F	1	0	I	II	0	0	Ductals
96d1769f20daf73aab719bc4135ff696	5	Low TILs	B	1	R	0	0	17	37	F	2	0	II	NA	0	1	Others
9700393f4612ca786cf7026869580ccb	10	Low TILs	A	1	R	0	0	17.2	42	F	1	0	I	II	0	0	Others
97491f02e78648ee72351060f30b6f4d	5	Low TILs	A	1	R	0	0	22.7	47	F	1	0	I	II	0	0	Ductals
97842c2cd7a76730eb255c12309a1fc6	5	Low TILs	O	1	L	0	0	24	48	F	1	1	II	II	1	1	Ductals
97893d834fd3e085ce136f83316c57e2	30	High TILs	A	1	L	0	0	21.3	53	F	1	0	I	III	0	1	Ductals
9799495f79bf8543f669a61c8bb114ab	5	Low TILs	A	1	L	0	0	27.9	68	F	1	0	I	II	0	1	Ductals
97cbea690a7dde31878465a9580eb537	5	Low TILs	O	1	L	0	0	22.5	38	F	2	1	II	II	1	1	Ductals
97d9e950bf681139fd549521a87bb22b	5	Low TILs	A	1	L	0	0	25.6	54	F	2	0	II	II	0	0	Ductals
97e1567f234452eddcb566941e8165b8	5	Low TILs	A	1	L	0	0	28.2	49	F	1	0	I	II	0	1	Ductals
9831720999e00d439a68b28387b94c6a	10	Low TILs	A	1	L	0	0	19.4	53	F	1	2	III	II	1	1	Ductals
985254ec1a38a60102bf84f26ff6e6ea	10	Low TILs	O	1	L	0	0	26.4	49	F	2	1	II	II	0	0	Ductals
98ddc050a4de13837db2a7c2f0a6f47c	1	Low TILs	O	1	R	0	0	24.4	45	F	3	1	NA	II	0	1	Ductals
9929969a9df862586993cde1c113ae59	10	Low TILs	A	1	L	0	0	22.3	47	F	1	0	I	II	0	0	Ductals
9944a7703702f5428354a7429bc91618	5	Low TILs	O	1	L	0	0	30.5	54	F	2	0	II	III	0	0	Ductals
9952e8ce29f28b3f727cda81c19ca179	10	Low TILs	A	1	L	0	0	23.8	49	F	1	0	I	II	0	0	Others
99541201b272fdb813ca2e434d80ec70	5	Low TILs	AB	1	L	0	0	23.6	54	F	2	1	II	II	1	1	Ductals
998be0a6658947617b0ebeea2a2618dd	5	Low TILs	O	1	R	0	0	20	57	F	1	0	I	III	0	0	Ductals
9a1ba892dda72b2a6cdf83b29b3b1994	5	Low TILs	B	1	R	0	0	21.1	42	F	2	1	II	III	0	1	Ductals
9a34c10ed896dbf31702198840867215	5	Low TILs	NA	NA	R	0	0	22.5	44	F	1	1	II	II	0	0	Ductals
9b3c0b6fa86b03c5d0228a3d9c8bf550	20	High TILs	AB	1	R	0	0	19.3	47	F	1	0	I	III	0	0	Others
9bddbfce4b48c0f86e1ef3d6323ab67e	1	Low TILs	A	1	R	0	0	20.8	55	F	1	0	I	II	1	0	Ductals
9c1d15e9e6b4fe43364a3a841f10dae3	5	Low TILs	B	1	R	0	0	25.4	41	F	2	1	II	III	0	1	Ductals
9d35f85de9bbadf9af1dd5c43e4ed093	5	Low TILs	O	1	L	0	0	22.1	46	F	1	1	II	II	0	1	Ductals
9dbfbca563c4888f1d3a57b43518c502	10	Low TILs	B	1	L	0	0	22.5	84	F	2	2	III	III	0	1	Others
9e7347dd11b80440bed511cc7c996836	10	Low TILs	AB	1	R	0	0	27.4	55	F	1	0	I	III	0	0	Ductals
9f0461a6bc2cdb0ba06c3e303a999e21	5	Low TILs	AB	1	R	0	0	20.6	45	F	1	0	I	II	0	0	Ductals
9f5376f734768e683b7b73f4688071ae	50	High TILs	O	1	L	0	0	20.8	37	F	2	2	III	III	0	1	Ductals
9f5485b661b83ed1b94d02aca79e5cc9	30	High TILs	NA	NA	R	0	0	24.1	62	F	1	0	I	III	0	0	Ductals
9fca1ea4a68b55d527b33c9a92e02dd9	5	Low TILs	A	1	L	0	0	21.9	54	F	2	2	III	II	0	0	Ductals
9fd79da5661ff0d647a3c4d25992ce2f	1	Low TILs	O	1	R	0	0	23	62	F	2	2	III	II	0	1	Ductals
9feaa9ad23bc85366c364a44c226f644	10	Low TILs	B	1	R	0	0	29.2	59	F	1	0	I	II	0	0	Ductals
a06ab5ee249d7fae0c77efbce8749f85	10	Low TILs	O	1	L	0	0	21.2	51	F	1	0	I	II	1	0	Ductals
a0bed0a660dea997d2b36ee571c92eed	5	Low TILs	A	1	R	0	0	19.2	44	F	2	1	II	NA	1	0	Others
a0d7b3f4ef444b2797d7ab47cd5dc06b	15	High TILs	O	1	R	0	0	26.4	55	F	1	1	II	III	0	0	Ductals
a15192ea2c5125a28122c39402807203	5	Low TILs	A	1	R	0	0	28.4	45	F	1	0	I	II	0	1	Ductals
a185b118ccdd9dfd6ca381ed9d143620	2	Low TILs	B	1	R	0	0	26.2	52	F	2	1	II	II	0	1	Ductals
a1dccf93d6c8d5365c626915c17b3a29	30	High TILs	B	1	R	0	0	19.8	60	F	2	1	II	III	1	1	Ductals
a21a869020ef7a161a4b8b40550f2a7d	5	Low TILs	NA	NA	L	0	0	23.6	71	F	1	0	I	II	0	0	Ductals
a233166b9054d819454071d86a220aba	20	High TILs	O	1	R	1	0	22.6	43	F	3	1	NA	NA	1	0	Others
a2353395ba35224596ac8ca1995c8bc4	30	High TILs	A	1	L	0	0	31.6	48	F	1	2	III	III	0	1	Ductals
a2cb63de9ea5d66931babb585d559a40	5	Low TILs	A	1	L	1	1	29.2	71	F	2	0	II	II	0	0	Ductals
a2e4505f866642a186cd4d00074a3974	8	Low TILs	A	1	R	0	0	23.9	48	F	2	1	II	II	1	0	Ductals
a3110e9570558ced0b5272e3853d239a	10	Low TILs	A	1	L	0	0	20.4	48	F	2	0	II	III	0	0	Ductals
a382f29423865f7e3e2181a2e0447e77	10	Low TILs	O	1	L	0	0	24.9	65	F	2	2	III	III	1	1	Ductals
a3cc9a162609adebdddc6619f3ac05ad	1	Low TILs	B	1	L	0	0	28	48	F	1	0	I	III	0	0	Others
a3d7f6d79bfd76a26946afa4bdf1145f	5	Low TILs	NA	NA	L	0	0	29.2	56	F	1	0	I	II	0	0	Ductals
a3f940096de28320be7002243920ba37	2	Low TILs	B	1	L	0	0	22.3	63	F	2	2	III	III	0	1	Ductals
a48c99b6867a8a75717b0d49aff252b5	1	Low TILs	B	1	L	0	0	23.2	72	F	2	1	II	II	0	1	Ductals
a4cad4cee821551bf85ef67c04f4f5ec	50	High TILs	A	1	R	0	1	24.9	44	F	1	1	II	II	0	1	Ductals
a50fd37c8efc5b4338b4b3d0eba0849b	5	Low TILs	O	1	L	0	0	22.6	28	F	2	1	II	III	1	1	Ductals
a52559452264eb8c361264d0e08dbab0	2	Low TILs	AB	1	L	0	0	21.1	34	F	2	1	II	III	0	0	Ductals
a564fd87a6e74b7346ef293d34aa39e7	1	Low TILs	A	1	R	0	0	18.8	48	F	1	2	III	II	0	1	Ductals
a5be7445e894aaddbf5aa00f0df15415	5	Low TILs	A	1	R	0	0	23.7	47	F	1	1	II	II	1	1	Ductals
a5fb7ed2d47a1ed3638797ff1e2e5c17	5	Low TILs	O	1	R	0	0	23.1	36	F	1	2	III	III	0	1	Ductals
a622e70b46f93db9c54d57ad2e42bb68	5	Low TILs	AB	1	L	0	0	21.8	37	F	1	1	II	III	0	0	Ductals
a637a94f0e1e487dfa40e9eb791c98ab	70	High TILs	A	1	L	1	0	23	55	F	1	0	I	III	0	0	Ductals
a6e02f17dffbf279c63c9b2b32c71230	30	High TILs	AB	1	L	0	0	20	53	F	2	1	II	III	0	0	Ductals
a7102244a981bcfb2de0e414cb1a3dfc	3	Low TILs	O	1	L	0	0	26.7	61	F	1	0	I	II	0	0	Ductals
a73861d472230b56dbb6f32e9312c314	5	Low TILs	A	1	R	0	0	21.5	70	F	2	0	II	II	0	0	Ductals
a7a21b9928b74df1aff03d132fec4efe	5	Low TILs	AB	1	L	0	0	22.6	55	F	1	0	I	II	0	1	Ductals
a7deb17daae0442292cea22484c48c0c	3	Low TILs	AB	1	R	0	0	19.7	44	F	1	0	I	II	1	0	Ductals
a8d46817d4d1b66c650c638de1e78bc5	50	High TILs	NA	NA	R	0	0	24.8	67	F	1	0	I	III	0	0	Ductals
a9a81e77183a3e98417d9150dfef9164	20	High TILs	B	1	L	0	0	27.7	58	F	1	0	I	II	0	0	Ductals
a9d10afde094ac205eacfd72f8051161	10	Low TILs	O	1	R	0	0	24.1	64	F	2	1	II	II	1	1	Ductals
aa4b35f7aa29a1bd5bf8e5954f5397d6	5	Low TILs	B	1	R	0	0	19.5	34	F	1	1	II	II	0	0	Ductals
aabbaafcd37f9562d59ce43468583898	5	Low TILs	B	1	R	0	0	28.1	59	F	1	1	II	III	0	1	Ductals
aad17a5c845475120afa592de3fd7ba7	15	High TILs	A	1	L	1	0	22.5	68	F	2	0	II	II	1	0	Ductals
aae99ca2f551ae7a13224761741ba52a	20	High TILs	O	1	R	0	0	21.5	36	F	1	1	II	II	0	0	Ductals
aaff8902885ff7ba3ddc906275fa2352	5	Low TILs	A	1	L	0	0	25.2	49	F	1	0	I	III	0	1	Ductals
ab2914839fdbe7188d7b56791894addd	15	High TILs	AB	1	R	0	0	23.6	46	F	1	1	II	III	0	1	Ductals
abab4c0686ab5e609fb5e73495eb3693	10	Low TILs	A	1	L	0	0	21.2	50	F	2	0	II	II	0	0	Ductals
abd64956c56b130bcf48ff442eb8d265	1	Low TILs	B	1	R	0	0	22.1	53	F	1	0	I	II	0	0	Ductals
ac1c19c45d3ffccbf2a40ad06745f160	5	Low TILs	A	1	L	0	0	23.6	63	F	2	2	III	III	0	0	Ductals
ac24f548665e8a5817aa7bc6fb47dce5	50	High TILs	O	1	L	1	0	23.7	60	F	1	1	II	II	0	0	Ductals
ac4558e1914a15a0ee4efdfdf7a49cf1	5	Low TILs	B	1	R	0	0	26.7	50	F	1	2	III	NA	0	1	Others
ac59a8b3df218eb6fec9f1e7f35d2ee2	2	Low TILs	O	1	R	0	0	22.1	63	F	1	0	I	II	0	1	Ductals
acef3254cd9dfe4736b9437546e5618f	20	High TILs	O	1	L	0	0	25.4	57	F	3	1	NA	III	0	1	Ductals
acf369c59e016aa674536f9db18d09c4	1	Low TILs	O	1	L	0	0	21.3	72	F	1	0	I	II	0	0	Ductals
adc068965c22d817be360e9e50fc87a6	20	High TILs	B	1	R	0	0	23	46	F	2	1	II	III	0	1	Ductals
adfafa18fd88026f73f701b62502d9d0	1	Low TILs	A	1	L	0	0	21.5	42	F	1	0	I	II	1	0	Ductals
ae1e23bb79c4dbc96954ce891f7400e3	5	Low TILs	A	1	L	0	0	25.4	36	F	1	0	I	II	0	0	Ductals
ae3973fdd13fbc1cd5c027ffcf839902	3	Low TILs	B	1	R	0	0	21.5	45	F	1	0	I	II	0	0	Ductals
ae3f87f9bcd11460cfd28c562c8aa756	3	Low TILs	NA	NA	R	0	0	23.6	44	F	1	0	I	II	0	0	Ductals
ae9fc33637acf27c32a928f9d951ae23	10	Low TILs	O	1	L	0	0	20.3	75	F	1	1	II	II	0	1	Ductals
aebe62c3375d9210c867239fc8473f67	10	Low TILs	A	1	L	0	0	23.6	65	F	1	1	II	III	0	1	Others
aec92edea9e596d9912ec83dd7117b63	5	Low TILs	O	1	L	0	0	20.8	52	F	1	1	II	II	0	0	Ductals
aefeda55d9551b93510d1f1e5e38b10d	30	High TILs	B	1	L	0	0	22.2	49	F	1	0	I	III	0	0	Ductals
af31da8b889fe7e9acad6648a41339f7	10	Low TILs	A	1	R	0	0	19.2	44	F	1	0	I	I	0	0	Ductals
af66da28cf11987fba4837f22a594de1	10	Low TILs	O	1	L	0	0	18.1	30	F	1	0	I	III	0	0	Ductals
af8206ed07a9dd07587fa22ed631fc97	1	Low TILs	A	1	R	1	1	33.7	79	F	1	0	I	NA	1	0	Others
afc2953fae6f7dd1e2d8d03d60c26644	5	Low TILs	B	1	R	0	0	24	27	F	2	1	II	III	0	0	Ductals
b090460d74c7d428328e338559bd9145	20	High TILs	O	1	R	0	0	19.1	51	F	1	2	III	III	0	0	Ductals
b090fbbca63961a8c4aaf41d30f21a30	10	Low TILs	A	1	R	0	0	25.5	58	F	1	0	I	II	0	0	Ductals
b0b844352a9a23057c99fda874080b4a	3	Low TILs	B	1	L	0	0	23.2	65	F	1	0	I	II	1	0	Ductals
b1186b0a56bd9ce1a19f5d68bccbd7ac	1	Low TILs	O	1	R	0	0	24.6	47	F	2	0	II	II	0	0	Ductals
b171b19e4eb7565bd06dc9b99333d188	5	Low TILs	NA	NA	R	0	0	22.8	41	F	1	0	I	II	0	0	Ductals
b1ce140757a6d80590d011c983bdbc88	60	High TILs	O	1	R	0	0	23.7	29	F	1	1	II	III	0	0	Ductals
b201183ac16a3d7d101f516a6a3634c1	5	Low TILs	A	1	R	0	0	29	72	F	2	2	III	II	0	0	Ductals
b20597f196d22732466c056789362bdc	20	High TILs	AB	1	R	0	0	22	46	F	2	1	II	III	0	0	Ductals
b20c108cde2a1568900ea2ebeb3ef07d	5	Low TILs	O	1	L	0	0	27.6	53	F	2	0	II	III	0	0	Ductals
b295e3519392ad968371527fbbfc74ec	5	Low TILs	O	1	R	0	0	21.9	42	F	1	0	I	II	0	0	Ductals
b2c1dd35b3322bd7261afc62ec000f10	10	Low TILs	O	1	R	0	0	24	57	F	1	0	I	III	0	0	Ductals
b2e23c4a97c7f01f67927943cacfba91	5	Low TILs	O	1	R	0	0	25.3	42	F	1	0	I	NA	0	0	Others
b2ea00b20c1167541a58b826e2a0b787	5	Low TILs	A	1	R	0	0	17.6	56	F	1	0	I	II	0	0	Ductals
b4595d9a268f10a0e8f604c828def49b	5	Low TILs	A	1	L	0	0	25	59	F	2	1	II	II	1	1	Ductals
b46491a98496afabac8d0ce441fea16f	5	Low TILs	AB	1	R	0	0	22.5	42	F	1	1	II	II	0	1	Ductals
b4b77e6a0064b2b2f8bd8be31bfbc8a1	1	Low TILs	O	1	R	0	0	25	59	F	1	0	I	II	0	0	Ductals
b5b1757967583f0b3d76cab95bd2919e	5	Low TILs	A	1	R	0	0	28.4	43	F	1	0	I	II	0	0	Ductals
b6c37208301e29dc73d820a4856d7904	5	Low TILs	A	1	L	1	1	22.7	81	F	1	0	I	III	0	0	Ductals
b708856432a03399456df1143c690b6a	10	Low TILs	B	1	L	0	0	23.2	48	F	1	0	I	III	0	1	Ductals
b754272054b698e4af492ad232d9798a	10	Low TILs	O	1	L	0	0	24.1	53	F	2	1	II	II	1	0	Ductals
b77eb6b436205af13ab6813f679e22c5	5	Low TILs	O	1	R	0	0	22.9	46	F	1	0	I	II	1	0	Ductals
b7863a703b6369dbc79d7210ad1a4525	20	High TILs	B	1	R	0	0	21	46	F	1	0	I	II	1	0	Ductals
b7b289a0cfd42a9bac0bc9d26279a506	1	Low TILs	O	1	R	0	0	24.1	50	F	1	0	I	II	0	0	Ductals
b7c6c5248cf4b2b37f8e9e3879217008	50	High TILs	B	1	L	0	0	20.4	49	F	2	1	II	III	0	1	Ductals
b7e911d249383cf57b491aa5a34942e6	1	Low TILs	O	1	L	1	0	29.9	55	F	1	0	I	III	0	0	Ductals
b847c2826ad6cca2b3cbe5c8a1f1fa87	50	High TILs	AB	1	R	0	0	22.6	36	F	1	1	II	III	0	0	Ductals
b859e0dc47ce7f4d518c864e466b9e6f	10	Low TILs	B	1	R	0	0	23.1	49	F	2	2	III	II	1	0	Ductals
b86597bbfa8b77001a352ae279f7ef71	20	High TILs	O	1	R	0	0	23.3	56	F	1	0	I	III	0	1	Ductals
b86d213a8c5362a3016cfac643e4ccfd	1	Low TILs	AB	1	R	0	0	23.8	30	F	1	0	I	NA	0	0	Others
b8749e8a613d61e5409e5c61e2dd1b16	10	Low TILs	O	1	R	0	0	22.6	34	F	1	0	I	II	0	1	Ductals
b889df8e704572aabef613db94d6fda1	50	High TILs	B	1	R	0	0	20.1	41	F	1	0	I	III	1	1	Ductals
b88df532551aaa853edf5399d88c65db	15	High TILs	O	1	L	0	0	23.4	33	F	1	1	II	III	1	1	Ductals
b88fa52ac0f152eb0f1aad4c9c08850c	20	High TILs	A	1	R	0	0	21.2	47	F	1	1	II	II	1	0	Ductals
b8e9e32013f4cdf77b0df28978f06e45	1	Low TILs	A	1	R	0	1	28.6	64	F	1	2	III	II	1	0	Ductals
b9240514f433e810bccaa40a82c13e4a	30	High TILs	A	1	R	0	0	18.4	37	F	2	1	II	III	0	1	Others
b93b69ff09e22252734a6f31eb011720	5	Low TILs	NA	NA	R	0	0	18.1	48	F	1	1	II	III	0	1	Ductals
b963430bf08ee9fce54ad4cb217eb3a5	10	Low TILs	NA	NA	L	0	0	28.9	49	F	2	0	II	III	0	0	Ductals
b9bd67cc54cabb4e50a73d307063d260	10	Low TILs	O	1	R	0	0	28.2	51	F	1	0	I	III	0	0	Ductals
ba59a0a1b6dc35abf8244326df1a4565	1	Low TILs	A	1	R	0	0	25.7	50	F	2	1	II	NA	0	0	Others
babf30d1f183575ea0311e5a91dfacb2	1	Low TILs	NA	NA	L	0	0	24	58	F	1	0	I	III	1	0	Ductals
bb80165f2e6cfb796265dc705664d036	10	Low TILs	B	1	L	0	0	26.6	62	F	2	2	III	II	1	1	Ductals
bbb897ec6e71ac6a42032477f464dc93	3	Low TILs	A	1	L	0	0	30.1	43	F	2	0	II	III	0	1	Ductals
bc3960a47050e8f014664b79d0cfad30	5	Low TILs	O	1	L	0	0	19.9	43	F	1	0	I	II	0	0	Ductals
bc8971332ccd70a10b43b1f2cb5f2b1a	5	Low TILs	A	1	L	0	0	20	52	F	1	0	I	II	0	0	Ductals
bd4917bbada800e98462a1eb8aba63e1	10	Low TILs	O	1	L	0	0	23.8	62	F	1	1	II	III	0	0	Ductals
bdee9e92e5aa92d524948b65fb6e1776	2	Low TILs	A	1	L	1	0	21.1	65	F	1	0	I	II	0	0	Ductals
be386385c178a4792f6c2a5ef15383a8	20	High TILs	B	1	R	0	0	19.2	33	F	2	2	III	II	1	1	Ductals
be98750c3b9c73a1c3701cb58df64813	2	Low TILs	O	1	L	0	0	26.4	55	F	1	0	I	II	0	0	Ductals
beac3d5e50ec39d9f601bc13f02f83f9	2	Low TILs	O	1	L	0	0	19.5	56	F	2	0	II	III	0	0	Ductals
beb55fabb94a76812e0836c0f79f03f0	5	Low TILs	O	1	L	0	0	26.7	60	F	1	0	I	II	0	0	Others
bf8114a42b2bcebfd1c57a9a26b766ab	90	High TILs	B	1	R	0	0	22.9	57	F	1	0	I	III	0	0	Ductals
c0b2580bdade84892c3148c9418254a6	10	Low TILs	B	1	L	0	0	24.7	53	F	1	0	I	II	0	0	Ductals
c0c16946a9c1ba63a15d68f95c5f16a8	5	Low TILs	O	1	L	0	0	19.6	32	F	1	0	I	II	0	1	Ductals
c0d31f845d994ce86b1919d281ba2b17	3	Low TILs	B	1	L	1	0	22.8	79	F	1	0	I	II	0	0	Ductals
c0ef365bfdb9d1bc5238db3e629f4b15	30	High TILs	B	1	L	0	0	19.4	48	F	2	0	II	III	0	0	Ductals
c11a3bd61222bddfd88192876f93620b	10	Low TILs	O	1	L	0	0	26.5	35	F	1	0	I	II	0	1	Others
c1a0453c054c32a8806aa01d7b3172c4	80	High TILs	A	1	L	0	0	27.2	39	F	1	1	II	II	0	0	Ductals
c1be64d8417ed6f2cf5fb173d89dfc86	5	Low TILs	B	1	R	0	0	22	50	F	1	0	I	III	0	0	Ductals
c1c9f0786cbd8e109c095cb10796fbd6	5	Low TILs	O	1	R	0	0	23.5	53	F	1	0	I	II	0	0	Ductals
c23e23d8c44cebb5d05b97ad7d20c652	20	High TILs	A	1	R	0	0	21.6	38	F	1	1	II	III	0	1	Ductals
c24475a94fccd6ba27a3d6bb9cf075c2	5	Low TILs	NA	NA	R	0	0	22.3	52	F	1	0	I	II	1	0	Ductals
c26e9e9f995b89008b83cffab2604726	5	Low TILs	AB	1	R	0	0	19	38	F	1	1	II	II	0	1	Ductals
c4b4f18e7dad447275991bfb848536b1	30	High TILs	A	1	R	0	0	24.3	58	F	1	1	II	III	0	0	Ductals
c4d764530ebe187d8c3beb4001df1162	10	Low TILs	B	1	R	0	0	29.7	33	F	1	0	I	III	0	0	Ductals
c4f2542c708e83763c3120e8cd91a351	10	Low TILs	O	1	R	0	0	18.9	62	F	1	1	II	II	0	0	Others
c5b3f3cd9e49ead481369b92015373a5	5	Low TILs	A	1	R	0	0	20.7	37	F	2	1	II	II	1	0	Ductals
c61472ceefbac0de92a5ef594f2c630b	50	High TILs	A	1	R	0	0	24.8	44	F	2	1	II	III	0	1	Ductals
c741997c9080c58558075ea20a41ba4e	3	Low TILs	B	1	R	0	0	19.7	49	F	2	0	II	III	1	0	Others
c74423f111c992715bbdb004fb666460	5	Low TILs	A	1	L	0	0	23.4	62	F	2	1	II	II	0	1	Ductals
c746a92018d8ab9389ed4bd976910212	5	Low TILs	O	1	L	0	0	21.4	63	F	1	1	II	II	0	0	Ductals
c7705d91b765ade57e41ad9408657012	5	Low TILs	B	1	L	0	0	24.6	55	F	1	1	II	II	0	1	Ductals
c7eef6f64a4cf94024e18bf80e2bcf4d	5	Low TILs	O	1	L	0	0	27.3	46	F	2	1	II	III	0	1	Ductals
c82026d188924dd3d1af2f9cdfe1209e	20	High TILs	B	1	R	0	0	29.7	52	F	2	0	II	III	0	0	Ductals
c88ef8703f4af87d76ca5c60e236cfb9	5	Low TILs	B	1	R	0	0	19.8	55	F	1	1	II	II	0	0	Ductals
c890033d51b58a3516bb01a1432b605a	1	Low TILs	O	1	L	0	0	23.1	41	F	1	0	I	NA	0	0	Others
c895ba1a65bcdf6feb1dba0e26838e5d	40	High TILs	O	1	R	0	0	19.8	37	F	1	0	I	II	1	0	Ductals
c8f59aba1b6d02cd15ee934454504b12	20	High TILs	O	1	R	0	0	25.5	47	F	1	1	II	II	0	0	Ductals
c955d89a15745e09a68c0bfcc90c1dde	5	Low TILs	O	1	L	0	0	19	36	F	1	0	I	II	0	0	Ductals
ca1de149fdf6005dde81d3ce47a63400	20	High TILs	O	1	L	0	0	25.2	65	F	2	2	III	II	0	0	Ductals
cac86bf2529618e55443d22e09c3477d	5	Low TILs	B	1	R	0	0	26	40	F	1	1	II	II	1	0	Ductals
cafbb02440aba217521086a757bf6de6	10	Low TILs	O	1	L	0	0	30.2	61	F	2	0	II	NA	0	0	Others
cb05d2cb6ea048e61faf9c66415d58aa	2	Low TILs	A	1	L	0	0	22.9	54	F	1	2	III	III	0	0	Ductals
cb39a578ac61bd802b1c467e870de44d	3	Low TILs	B	0	L	0	0	21.4	47	F	2	1	II	III	0	1	Ductals
cb48b23768f77b70d5b40279daf09aeb	5	Low TILs	O	1	L	0	0	30.5	47	F	2	1	II	II	0	0	Ductals
cb506553856c24f503a39dc479c87177	2	Low TILs	AB	1	L	0	0	19.3	33	F	2	1	II	III	0	1	Ductals
cb539bc654bdc10c1021f9408400c1e5	10	Low TILs	A	1	R	0	0	26	50	F	1	1	II	II	0	1	Ductals
cb7bce8fc7c5d2c343c5347ac82808ce	5	Low TILs	A	1	R	0	0	24.4	38	F	2	0	II	II	0	1	Ductals
cb9db705fda9e8a4c36eca491427e1c2	5	Low TILs	A	1	L	0	0	32.4	62	F	2	0	II	III	0	0	Ductals
cc0daa993e7d370601608a48b85434bf	5	Low TILs	B	1	R	0	0	23.9	70	F	1	0	I	II	0	0	Ductals
cc2aa20e6e0d782de874dc724677f965	10	Low TILs	B	1	L	0	0	22.6	59	F	1	1	II	II	0	0	Ductals
cc707711b3d4a73400d4339516cd6c8f	5	Low TILs	NA	NA	R	1	1	29.3	78	F	1	1	II	II	1	0	Ductals
cca3d22119ad8b6d26c59c207e020b70	5	Low TILs	O	1	R	0	0	19.7	36	F	1	1	II	III	0	1	Ductals
cd1e482d723f9a02f9b731a9e1a0673a	20	High TILs	A	1	L	0	0	25.8	31	F	2	0	II	II	0	1	Ductals
cd63366c288f91b6f6fcd1debadfde1a	5	Low TILs	O	1	R	0	0	25.8	50	F	2	0	II	II	0	1	Ductals
cd792e4b84d6e01c14032b47faa6ab88	5	Low TILs	B	1	L	0	0	26.4	48	F	1	0	I	III	0	0	Ductals
cd8044203314b3c1f51689fab4ee82ee	5	Low TILs	O	1	R	0	0	21.1	45	F	1	0	I	I	0	0	Ductals
cdc98ebfaf5b31e144aa57ebc88d7a41	5	Low TILs	B	1	R	0	0	26.7	74	F	1	0	I	III	0	0	Ductals
ce6f2a9713e71946c8814adc06dc88ce	10	Low TILs	A	1	L	0	0	24.6	37	F	2	0	II	III	0	0	Ductals
cefa7920b39b8e4ea9374693e6ee5797	5	Low TILs	O	1	L	0	0	24.7	38	F	2	0	II	II	0	0	Ductals
cf5c9be970c71d1e132336baa1651979	5	Low TILs	A	1	L	0	0	24.7	44	F	1	0	I	II	0	1	Ductals
cfa6716509d0056675660ec8ec758684	30	High TILs	O	1	R	0	0	24.4	50	F	1	1	II	III	0	1	Ductals
cfe8d506beef47f8bc5e3462bca2728c	10	Low TILs	AB	1	R	0	0	22.9	45	F	1	1	II	III	0	0	Ductals
d00868cdf51bfba6c56252fb27ebc77d	5	Low TILs	A	1	R	0	0	20.5	39	F	1	3	III	II	0	0	Others
d05f805b74f16e67b73d868a33403125	5	Low TILs	B	1	R	0	0	20.8	54	F	1	0	I	II	0	0	Ductals
d09c150723dce36bed3c2a9c838de172	5	Low TILs	O	1	R	0	0	21.9	36	F	2	1	II	II	0	1	Ductals
d0da0ffd7b4ca0a7a7fe1ace2405201f	60	High TILs	B	1	L	1	0	28.9	61	F	1	0	I	II	0	0	Ductals
d1509ef9cfdb258edb0ae0c335c07ccd	5	Low TILs	AB	1	L	0	0	27.3	69	F	2	0	II	II	1	1	Ductals
d15770e3ae9390e8de467cf2415e094d	1	Low TILs	O	1	R	0	0	22.1	50	F	1	0	I	I	0	0	Ductals
d30dfa2a93b136c0e76cdc2686f7756a	5	Low TILs	O	1	L	0	0	17.4	48	F	2	0	II	III	0	0	Ductals
d405f23eb76f26e3d84800c828b6b1d8	5	Low TILs	O	1	L	0	0	31.6	63	F	2	0	II	II	1	1	Ductals
d4ed5aa5996be67059cefd72dfad8220	5	Low TILs	O	1	R	0	0	20	48	F	1	1	II	III	0	0	Ductals
d54dad347e6b83789e8a7d50e384ae05	1	Low TILs	O	1	L	0	0	22.9	47	F	1	0	I	II	0	0	Ductals
d54f4a25599d92aeb24c4eff506d047e	10	Low TILs	A	1	R	0	0	20.2	52	F	1	3	III	II	0	0	Others
d5a86687505bca99f54a56f7e0caa143	50	High TILs	AB	1	L	0	0	23	54	F	1	0	I	II	0	0	Ductals
d5b4d4e7182fb0dd9d2d030c4aaecab2	10	Low TILs	A	1	L	0	0	20.1	63	F	1	1	II	III	0	1	Ductals
d5fe0b7b5d485aeba498f0a22a1909a6	2	Low TILs	O	1	R	0	0	22	56	F	1	0	I	I	0	0	Ductals
d634dc316d1ed77c5313a6d04d4aeb93	8	Low TILs	A	1	L	1	1	28.9	48	F	2	1	II	II	0	0	Ductals
d63838bbacf9b4ec21b11c22b0c244c0	5	Low TILs	B	1	L	0	0	24.8	49	F	1	1	II	III	0	0	Ductals
d6acaaccb2323d2550cdd26f67305233	1	Low TILs	NA	NA	R	0	0	21.8	78	F	1	0	I	II	0	0	Ductals
d6df395b07330ab463bd641af1bd3fea	10	Low TILs	AB	1	L	0	0	21.4	58	F	1	0	I	I	0	0	Ductals
d6ff316e74c4ca1c6697ff2c1dd228e4	30	High TILs	B	1	L	0	1	27.1	57	F	1	0	I	II	0	0	Ductals
d7186d991641deccb10fd00e132f12af	5	Low TILs	O	1	R	0	0	18.2	52	F	2	1	II	II	0	0	Ductals
d71ba47151d563c606ab9ec4babd30a9	40	High TILs	NA	NA	L	0	0	22.7	53	F	1	1	II	III	0	1	Ductals
d7f9627677c706521a80deaf810ba613	1	Low TILs	B	1	L	0	0	20.8	35	F	1	0	I	II	1	1	Ductals
d8482c826a37a18d804ba0a54fce9ad6	10	Low TILs	A	1	L	0	0	22.8	50	F	2	1	II	III	0	1	Ductals
d84f8ded6afe730cf6a92c93ee9bf5b0	5	Low TILs	O	1	L	0	0	21.6	56	F	2	0	II	NA	0	0	Others
d861f879cbd12b1d1f4d1fcef31dbe1d	10	Low TILs	A	1	L	0	0	27.1	69	F	1	0	I	III	0	0	Ductals
d8897c6b91855563f9019c26280c4907	5	Low TILs	AB	1	L	0	0	23.7	58	F	1	1	II	II	1	1	Ductals
d8c76fa74357a3b535c4e4964e3056b0	5	Low TILs	NA	NA	R	1	0	19.9	78	F	1	1	II	III	0	0	Ductals
d8e5fc3d40e20233ddfd6eb6a07fff68	2	Low TILs	B	1	L	0	0	20.1	54	F	1	0	I	II	0	0	Ductals
d8e6af4eb1f475ffac315962589607b3	2	Low TILs	O	1	R	0	0	28.9	62	F	2	0	II	III	1	0	Ductals
d9770c8de999c8d5f4f409cd0eaba650	70	High TILs	A	1	L	0	0	21.2	41	F	1	0	I	III	0	0	Ductals
d9b70e635868be55bb5fd5c4820fdfc4	5	Low TILs	O	1	L	0	0	20.9	56	F	1	1	II	NA	0	0	Others
da5567932c0b2c87e720e0af0594c34e	2	Low TILs	AB	1	L	0	1	22.9	62	F	1	1	II	II	1	0	Ductals
daa3202ed634a765fbc604bc469574c8	80	High TILs	O	1	L	0	0	28.2	64	F	2	0	II	III	0	1	Ductals
db845ff4d11017b7c95ba65be922a88f	50	High TILs	O	1	L	0	0	24.1	51	F	1	1	II	III	0	0	Ductals
dc370eb9ebd639a70acc22585be0e458	1	Low TILs	O	1	L	0	0	25.3	64	F	1	0	I	NA	0	0	Others
dc54fe68e9c224c9895ac8ca4b695b2e	20	High TILs	B	1	R	0	0	23.8	46	F	1	1	II	II	1	0	Ductals
dc75b6da0df7451fbf7514055c0de377	5	Low TILs	B	1	L	0	0	29.7	53	F	1	0	I	II	0	0	Ductals
dc988da7300efa7ac147b2a83f21d12c	30	High TILs	A	1	L	0	0	26.6	55	F	2	0	II	NA	0	0	Others
dcab28088f6c1219a329299f73737f65	8	Low TILs	A	1	L	0	0	24.3	76	F	1	1	II	II	0	0	Ductals
dcc103a0cded9bd06eb4299246938c86	10	Low TILs	O	1	L	0	0	20.6	38	F	1	1	II	II	0	1	Ductals
dd44228886bcb58d7be5de69884d3adb	15	High TILs	A	1	L	0	0	21.4	53	F	1	0	I	III	0	0	Ductals
dd50bd96448abe5e934975a64e031e3b	10	Low TILs	A	1	L	0	0	19.7	56	F	1	1	II	III	0	0	Ductals
dd871c1abd9ba03aa91c922a240e5f1d	20	High TILs	O	1	R	0	0	25.7	48	F	1	0	I	II	0	0	Ductals
de561e8a9922079f60c5e645cec203a9	20	High TILs	A	1	L	0	0	23.4	48	F	1	0	I	II	0	0	Ductals
de6cd627041af4d796a710643ba224c7	2	Low TILs	A	1	L	0	0	23.1	44	F	1	0	I	III	0	0	Ductals
dec48f0b2e4c6c8449f67169d54f80d5	20	High TILs	O	1	R	0	0	22.3	51	F	2	1	II	III	1	1	Ductals
df0c8ff1d4e42d7d55ddb90cef42845d	10	Low TILs	B	1	L	1	0	34.4	87	F	2	1	II	II	0	1	Ductals
df4245c336ae191655a3d1ed8e373593	3	Low TILs	O	1	R	0	0	25.7	53	F	1	1	II	II	1	1	Ductals
dfe06ab410c5081dbe13daea330bb50e	5	Low TILs	O	1	L	0	0	20.5	61	F	1	0	I	II	0	0	Ductals
dfeb7f565598d317f79d3ebe106bf0f4	5	Low TILs	O	1	L	0	0	22.8	65	F	1	1	II	II	0	0	Ductals
e01bc7698ecab6f663d20fb4bb20ef14	30	High TILs	A	1	R	0	0	17.3	37	F	1	2	III	II	0	0	Ductals
e16c2f700c3a6db0987c5f4a1ed2c751	25	High TILs	O	1	L	0	0	21.1	50	F	2	1	II	III	0	0	Ductals
e18c36eb0bdb1ad0dd47f5a181a37e6a	1	Low TILs	O	1	L	0	0	25.5	64	M	1	1	II	II	0	0	Ductals
e18f6034ece0816c902c8ba5cb7088ff	30	High TILs	O	1	L	0	0	18.4	34	F	1	1	II	II	0	1	Ductals
e2631fa57119accaf33181615841f98d	5	Low TILs	O	1	R	0	0	23.7	70	F	1	0	I	II	0	0	Ductals
e2f40294e634d1f09efeb62f485dd8fc	10	Low TILs	B	1	L	0	0	22.3	57	F	2	1	II	III	0	0	Ductals
e3de35f432941842624d79a74640bcf6	5	Low TILs	A	1	L	1	1	24.7	70	F	2	1	II	III	1	0	Ductals
e41208c1f4ba3064b0ace9af39f6710a	10	Low TILs	B	1	R	0	0	17.7	46	F	1	0	I	II	0	1	Ductals
e436ab597873aa3538ac0430bf8922e4	1	Low TILs	O	1	R	0	0	18.1	68	F	4	1	NA	III	0	1	Ductals
e4aaa2af956d66ff97257519901d144f	5	Low TILs	B	1	R	0	1	24	52	F	2	1	II	III	0	0	Ductals
e4b3acecc8e9b0ee7c8cb87a9d29610c	5	Low TILs	O	1	L	0	0	18.9	46	F	1	0	I	II	0	0	Ductals
e4d74594870ef988b62a805c2062f066	5	Low TILs	B	1	R	0	0	19.2	49	F	2	2	III	II	0	0	Ductals
e5f5d40a068bd6ae59712cb24a0a0b61	5	Low TILs	O	1	R	0	0	22.4	47	F	1	0	I	II	0	0	Ductals
e6014533cdb0306ebaf4ea9a13dcde50	1	Low TILs	A	1	L	0	1	22.7	55	F	1	0	I	II	0	0	Ductals
e6167a7ca9860ce259956c8621b0dcd0	10	Low TILs	A	1	R	0	0	27.3	66	F	1	0	I	III	0	0	Ductals
e6ccc5bc9c4b642323c3828fddfebc13	50	High TILs	O	1	R	0	0	26.9	33	F	2	0	II	III	0	0	Ductals
e6e6bf9929a1ebee8951cfcd26b95eec	20	High TILs	B	1	R	0	0	18.8	34	F	1	1	II	III	0	1	Ductals
e7014274c05eb5cb2560d9c990f860a8	1	Low TILs	O	1	R	0	0	21.7	60	F	1	1	II	II	1	1	Ductals
e70dff1f47f80074a6c76d760ee55336	10	Low TILs	A	1	R	0	0	26.2	41	F	1	0	I	III	1	0	Ductals
e79f292d298df47272fbd5ee8724685c	5	Low TILs	A	1	R	0	0	30.8	54	F	1	0	I	II	0	0	Ductals
e82720313fec8981d61a701d4f42034a	50	High TILs	A	1	R	0	0	25.6	39	F	1	0	I	III	0	1	Others
e82ee7c5517287399200baa29149c78e	10	Low TILs	NA	NA	L	0	0	20.4	46	F	1	2	III	II	1	1	Ductals
e853349efd19339c3bb7e2f6eefaddc7	5	Low TILs	A	1	R	0	0	20.1	36	F	1	1	II	III	1	0	Ductals
e9198f4fbc35d7e253bbbcfe5248fd74	60	High TILs	O	1	R	0	0	20.6	46	F	2	1	II	III	0	1	Ductals
e96ccaced8ee10c9e683bc0cc4bec017	1	Low TILs	A	1	L	0	1	21.9	44	F	1	0	I	II	0	0	Ductals
e9a299d98437f6d7588822c7ad550342	20	High TILs	A	1	R	0	0	22.9	67	F	1	0	I	II	1	1	Ductals
ea72a32bd38cabc56b1a5453ae70d852	2	Low TILs	B	1	L	0	0	21.6	37	F	1	0	I	II	0	0	Ductals
ea87b3b69580ebb33ed161ca3c1ef7ab	50	High TILs	B	1	L	0	0	24.8	67	F	1	1	II	III	0	0	Ductals
ea9a1f5ab4f7d7fe333e2b294077f5ea	10	Low TILs	O	1	L	0	0	23.5	55	F	2	0	II	III	0	0	Ductals
eaab20476a88e1fd5aaefc12bb8078ed	60	High TILs	O	1	L	0	0	23	56	F	1	1	II	III	0	0	Ductals
ead4896747ea7373212421bea720ebc5	5	Low TILs	O	1	R	1	0	22.9	65	F	1	2	III	II	0	1	Ductals
eaebae15dcfba25a4cb1095f3425521a	70	High TILs	A	1	L	0	0	25.9	55	F	1	0	I	III	0	0	Ductals
ebc2d72bf8ed04c03f1911f3f679e440	10	Low TILs	NA	NA	R	1	0	26.8	46	F	2	1	II	III	1	1	Others
ebc4305b343a7c4d2c0c1d1428e3c24c	1	Low TILs	B	1	R	0	0	21	49	F	2	0	II	III	0	0	Ductals
ec943012a03c493d0c0cbc60328519b3	10	Low TILs	B	1	R	1	0	23.6	70	F	2	2	III	II	0	0	Ductals
ec9cad4ae5428ebf2b4b1a7d6df50274	50	High TILs	A	1	L	0	0	24.5	61	F	1	0	I	II	0	1	Ductals
ec9fc9beaf07533352e885760276df61	70	High TILs	AB	1	R	1	1	30.3	71	F	1	1	II	III	0	0	Ductals
ecf6031c4cdb31b9a0d4ab5d4334a7cf	10	Low TILs	O	1	R	0	0	20.1	40	F	1	2	III	NA	1	1	Others
ed308c2ba4bbf5e8497ef7cf972de984	10	Low TILs	NA	NA	R	0	0	25.7	67	M	T4	0	NA	II	1	0	Ductals
ed46d0cb2a043ac8a9ab807869e80544	5	Low TILs	O	1	R	0	0	21.5	43	F	2	1	II	II	0	0	Ductals
ed87c5fd70013236255626d6838c4cfc	5	Low TILs	AB	1	R	0	0	19.5	47	F	1	0	I	NA	0	0	Others
ed8cc31007f5bfd8d17fe3596e630436	10	Low TILs	B	1	L	0	0	24.6	66	F	1	0	I	III	0	0	Ductals
ed8d7c0c2a771f5a82664e24481e9b8b	10	Low TILs	NA	NA	R	1	0	25.4	67	F	1	0	I	III	0	0	Ductals
ed9090faaaaffa4d1c24a728e9a6f839	20	High TILs	O	1	R	0	0	28.1	64	F	3	2	III	II	1	1	Ductals
edc54484a0cb01fa34a618dc1aa7ee0b	5	Low TILs	NA	NA	R	0	0	19.2	60	F	1	0	I	II	0	0	Ductals
edf9967d9848bdfca7d380543617a578	10	Low TILs	A	1	L	1	0	20	66	F	2	1	II	III	0	0	Ductals
ee1e98ba3fa7ecc71eb9535160ef64b1	30	High TILs	O	1	R	0	0	23.2	50	F	2	1	II	III	0	0	Ductals
ee6c502d4f8b0a4d1ff3584820b26b57	10	Low TILs	O	1	L	0	0	25.3	50	F	1	0	I	II	0	0	Ductals
eeddf7d91867ad9c23e24c14fe45f40f	5	Low TILs	A	1	L	0	0	22.8	58	F	1	1	II	II	0	1	Ductals
ef679129cb9762301a42256f5ebef636	1	Low TILs	O	1	L	0	0	22.1	52	F	1	0	I	II	0	0	Ductals
ef9b1982f9693d8c77aee3084446015a	2	Low TILs	B	1	R	0	0	21.5	54	F	1	1	II	II	1	0	Ductals
efde9a8212b433f9ba3f6549360e86de	10	Low TILs	O	1	R	0	0	22.3	37	F	1	1	II	II	1	0	Ductals
eff10921c7d14b13b2048d476cc6ebf2	5	Low TILs	NA	NA	L	0	0	20.3	41	F	2	1	II	II	0	1	Ductals
eff3fba5815339e3d0180dcf76ae90f4	3	Low TILs	A	1	R	0	0	33.8	52	F	1	3	III	II	0	1	Ductals
f067c9d14d89f6ffd3513f9346b8f93b	25	High TILs	O	1	R	0	0	24.3	46	F	1	0	I	II	0	0	Ductals
f0ba7542d212932d600f0a02b26168ad	10	Low TILs	NA	NA	R	0	0	22.3	28	F	1	0	I	II	0	0	Ductals
f13a0fbe4df4c0d5cf4fcb3f6addd7db	20	High TILs	NA	NA	L	0	0	21.1	54	F	1	0	I	II	0	0	Ductals
f189db6ba71fbc8a8fbc47beaf3ed925	3	Low TILs	B	1	R	0	0	23.2	52	F	1	0	I	II	0	0	Ductals
f27dbb58315ae789fe83e7ddf5b73f4d	10	Low TILs	A	1	R	0	0	19.1	34	F	1	0	I	II	0	1	Ductals
f28ce600e56de2ab69a18cc7c92fc6bb	5	Low TILs	O	1	R	0	0	20.2	46	F	1	0	I	II	0	0	Ductals
f317341fa1513228464d1ecdbb2b63d3	30	High TILs	B	1	R	0	0	23.1	48	F	1	2	III	III	0	1	Ductals
f34e602161b147bf95dfd4a4e769dec6	5	Low TILs	O	1	L	0	0	23.4	50	F	1	0	I	II	0	0	Ductals
f35207f4d630d323b1d87aab986fdf29	50	High TILs	O	1	L	0	0	22.7	50	F	1	1	II	II	0	0	Ductals
f354c88b6d9e214728c9abbda9942db3	40	High TILs	B	1	R	0	0	26.2	40	F	1	0	I	III	0	1	Ductals
f37cf6dfc47d0d0e83e627333cdb8a5a	5	Low TILs	A	1	R	0	0	27.3	50	F	1	1	II	III	0	1	Ductals
f39efea5ddf5ad40e7b462768ff7ac87	5	Low TILs	O	1	L	0	0	21.6	47	F	2	2	III	II	1	0	Ductals
f413bedaa6a91ef32f558f824603640a	5	Low TILs	A	1	R	0	0	27.9	46	F	1	0	I	II	0	0	Ductals
f49d2f2bbc2e428830569fd4aab43818	20	High TILs	B	1	R	0	0	21.8	67	F	1	0	I	III	0	0	Others
f4a1ce63c73da0ceb5fb7396690aa947	5	Low TILs	B	1	L	1	1	24.4	70	F	2	0	II	II	1	0	Ductals
f4ab092bb897fb96b34a3f9f050d071b	5	Low TILs	B	1	R	0	0	22.5	45	F	1	0	I	II	0	1	Ductals
f52bea3855a894aad10de968e49adf1a	5	Low TILs	O	1	R	0	0	23	48	F	1	0	I	II	1	0	Ductals
f533d3893241762e054f7481afc647a0	20	High TILs	NA	NA	R	0	0	26.6	43	F	1	0	I	II	0	0	Ductals
f54316ed1f2f67cf6f47e8b0bbf790ba	30	High TILs	O	1	R	0	0	24.8	43	F	2	0	II	III	0	0	Ductals
f55aee475f56901b0739929c9467cebc	1	Low TILs	O	1	L	0	0	28	39	F	2	1	II	II	0	1	Ductals
f609d63394758af599a5bb1c5e71ae0f	5	Low TILs	B	1	R	0	0	28.3	54	F	2	2	III	II	0	0	Ductals
f687bd94f17247a9b62222d7740bff98	1	Low TILs	A	1	R	0	0	26.9	54	F	2	0	II	II	0	0	Ductals
f69f30cf1d7aab12cf66e7514ed956d7	30	High TILs	B	1	L	0	0	20.5	48	F	1	0	I	II	0	0	Ductals
f6a35aa5e2a2824e7e1e41ca0fb0f1f3	5	Low TILs	A	1	R	1	0	23.7	57	F	2	0	II	III	0	0	Ductals
f6baa5132ad97c47c231aaf8cdae0fef	10	Low TILs	O	1	R	0	0	21.1	38	F	1	2	III	III	0	1	Ductals
f6ce85d285cbf171512934a01eead166	5	Low TILs	B	1	L	1	0	29.4	65	F	1	0	I	III	0	0	Ductals
f6fb32f1e0c64c9a10059c961c1e070c	70	High TILs	NA	NA	L	0	0	21.8	54	F	1	1	II	III	0	0	Ductals
f7aad6844cb6064dc19fb687bc10d877	3	Low TILs	O	1	L	0	0	21.1	45	F	1	2	III	II	0	0	Ductals
f7fa61671a31ec82217cae88288f277d	5	Low TILs	O	1	L	0	0	25.9	30	F	1	1	II	II	0	0	Ductals
f85d908af183fcfa6cd5795de78630a0	2	Low TILs	O	1	R	0	0	22	34	F	3	1	NA	NA	0	0	Others
f894b64df1093e59882789ea8c6fdf20	5	Low TILs	A	1	L	0	0	24.7	49	F	2	1	II	II	0	1	Ductals
f8baca776ed164775d95f124e66dc4d8	3	Low TILs	AB	1	R	0	0	22.3	57	F	1	0	I	II	0	0	Ductals
f96ff868a0183c373e00dfcd98df10a4	50	High TILs	A	1	R	0	0	23.5	41	F	1	1	II	III	0	0	Ductals
f9a5c7c541dbfbba05ccd6e083799b89	5	Low TILs	B	1	R	0	0	27.3	45	F	1	0	I	II	0	0	Ductals
fb323538ad27b1d4441d42b53f6969dd	5	Low TILs	B	1	L	1	1	27.9	57	F	2	0	II	III	0	0	Ductals
fb7c3946b6af5ffd303f8e1b256814e4	5	Low TILs	O	1	R	0	0	19.2	54	F	2	0	II	II	1	1	Ductals
fba2b579595e3a7e54e9aa761b72d7c1	5	Low TILs	A	1	L	0	0	20.8	46	F	1	1	II	III	0	1	Ductals
fbdcfa702fbc777a9fa18d6d6b810a11	60	High TILs	B	1	R	0	0	21	47	F	1	0	I	III	0	1	Ductals
fcddf7d0a8f1e28a58cd9953c5b81793	10	Low TILs	B	1	R	0	0	20.4	42	F	1	0	I	II	0	0	Ductals
fdc6060d602d85b2cfcbd23a1e1c0db8	5	Low TILs	A	1	L	0	0	20.8	35	F	1	0	I	II	0	0	Ductals
fe2b8be134a260561896ab26289b5835	2	Low TILs	A	1	R	0	0	22.9	45	F	1	0	I	II	0	0	Ductals
fe41e7a28bae9d8c2dca2eae0515367c	15	High TILs	A	1	L	0	0	22.9	67	F	1	0	I	III	0	0	Ductals
fe4a8ac708fc889410d0c308f8eb7fc5	1	Low TILs	B	1	L	0	0	23.5	57	F	2	1	II	III	0	0	Ductals
fed53cc4fff5a39bc12079754a0483da	5	Low TILs	O	1	L	0	0	21.9	50	F	1	1	II	II	0	1	Ductals
fefd65bfb91afed430456414a21c2a39	10	Low TILs	A	1	R	0	0	28.7	56	F	2	2	III	II	0	1	Ductals
ff84cf9734ac9d1e1b01904fd05feca8	2	Low TILs	O	1	R	0	0	26	71	F	1	1	II	II	0	0	Ductals

## Sheet: Table2
ID	TILs	Group	ER	PR	HER2	ki67	AR
00311630edb42314b6a87246aae058ab	40	High TILs	+	+	+	30	+
0075fb6b1d766f01788ac8e4af98c931	5	Low TILs	+	+	-	40	+
00797a044fe725e371450752f5f62b83	2	Low TILs	+	+	-	20	+
00a1e33e04fe13d3f7cea352c38df951	30	High TILs	-	-	-	30	+
015486f5309e8f8745ee6b94d2d43d26	2	Low TILs	+	+	+	30	+
01c85448fce723c4d2d6baaaaf39ed78	10	Low TILs	+	+	-	55	+
025805eb0002de74b61740a39d92b55e	5	Low TILs	+	+	-	20	+
02e1fa647ea66390a128044bc6e0ab31	10	Low TILs	+	+	-	20	+
030b766359d1a28dd242d185c3735dd5	5	Low TILs	+	+	-	35	+
033f9fbd8f966ee556e4bdaeda1330eb	5	Low TILs	-	-	+	40	+
038f3e6ba0563262f742e36a80b26df3	60	High TILs	-	-	-	80	+
03cfdd079af8f453e0fedb0cd391b94e	15	High TILs	+	-	+	40	+
03e10ebe16234981e13c8b13200a0998	1	Low TILs	+	+	-	20	+
03e51e3cc21b88a8bff0c7c3fb106ed1	2	Low TILs	+	+	-	5	+
03f1985f9910d5097407d08830bff82c	20	High TILs	+	+	+	50	+
042a1577fbd3686781d21a0653118d62	5	Low TILs	+	+	-	25	+
044267a7fea4197d8fd928e5584f50be	2	Low TILs	+	+	-	10	+
04ad1d5572a7cc7f5e25ac82413536f6	20	High TILs	-	+	+	60	+
04b7aabd2ddaabbd04074187d7214261	5	Low TILs	-	-	+	50	+
051aa4f898586c415ec8877863339dc2	70	High TILs	+	-	-	70	-
0572b874b8f12da7c2cd9d4835cc423b	30	High TILs	-	-	-	20	+
0579703983e4150e1f5dd8f803f44896	10	Low TILs	+	+	-	60	+
06691c1a5dd6379acf4ad3def35b9129	10	Low TILs	+	+	-	70	+
0685433c4d56f98a9ebafd5acc4d9f2a	40	High TILs	+	+	+	30	+
06ac9345f7a5f7f096ce0b90fcd0f1c3	10	Low TILs	-	+	+	20	+
06d4fc2812c313d5edc4d8103f51c410	5	Low TILs	+	+	+	30	+
0715aa2e86dbbcd886d77047a2929dea	20	High TILs	+	-	+	50	+
076835d71c406d2860513b72e4926d32	5	Low TILs	+	+	+	30	+
0768b00367e70b2cc0ea536938928142	10	Low TILs	+	+	-	50	+
07805e248fd548ae81a448ee56d14225	5	Low TILs	+	+	-	40	+
0856a227c6db54c527790b2437542cc0	5	Low TILs	+	+	-	10	+
091463270e08745a313718c8d0536019	80	High TILs	+	+	-	15	+
0920c037b659f39369ec888071e56df1	10	Low TILs	+	+	-	40	+
0968dc2ece5802b89f33889f0c513ba7	5	Low TILs	+	+	-	10	+
09b6771b4fdfb67e15db64e5387e92df	5	Low TILs	+	+	-	40	+
09c81c1463796a6a5ec681230dad2df8	15	High TILs	+	+	-	15	+
0a1a80cce542ba28d090b027d1d93b2d	20	High TILs	+	+	-	20	+
0a3a925f68a0cc7a276f4e964e79098b	20	High TILs	+	+	+	40	+
0a4b55a0ae2d68734c8bf7a93ed3a9f7	10	Low TILs	+	+	+	70	+
0c1da185e03a7817f2e64b3139a1cd14	10	Low TILs	+	+	+	15	+
0c84f83d6ce84b2e8d1fc394c7a56221	5	Low TILs	+	+	-	70	+
0cb140a6bb8ee2a4ea236d02a0a7201a	1	Low TILs	+	+	-	20	+
0cb8143c3317632fa2c41383f10b47ae	1	Low TILs	-	-	-	60	+
0d07efe7b5a5a0ee44633f08b6429e32	5	Low TILs	+	+	-	40	+
0d2bd13e5249dac7dfcbf957c439701f	5	Low TILs	+	+	-	40	+
0db932f0f61e7e4d5f7ad99f5dc10988	5	Low TILs	+	+	-	15	+
0dc726a0b40d17636f5c5f8a1abdcf40	50	High TILs	-	-	+	70	+
0de764496ea5607073385efe93fa0c25	10	Low TILs	+	+	-	30	+
0e6b75ce667abb1d27eb173f75cedece	10	Low TILs	+	+	+	40	+
0ec7182a189a4d64f363efb5cabbd357	3	Low TILs	+	+	-	20	+
0ec93410471b43794639aef5481e959e	5	Low TILs	+	+	-	15	+
0f196aeb5d9ec28ff60bf55892cf1469	50	High TILs	+	+	-	35	+
0f7f2c27412418636f3316109a3968f5	20	High TILs	-	-	-	80	-
0fe7de39c973291233048a5c830c1e37	2	Low TILs	+	+	-	35	+
107ea1d5a6811a4ea86281b69b0c86dd	20	High TILs	+	+	-	20	+
10f47c39b993509eb896aea487462799	5	Low TILs	+	+	-	5	+
115dea445ead1ff5c91b1eaf8c78bf5d	1	Low TILs	+	+	-	30	+
1168ab3b98c2c36dfe31efeb264aaeb8	5	Low TILs	-	-	-	40	-
1184d0fd736e2ab655f52a2e938849e5	5	Low TILs	-	-	+	20	+
11ef3346fd4c36484e42dd01d9c06bcb	5	Low TILs	+	+	-	20	+
126a5adc580becbb3efc2deacdaa765c	40	High TILs	+	-	+	15	+
12ef9f512ae520a453750b587eb6d369	10	Low TILs	+	+	-	5	+
131987ba88119ffc7a0b0e4a9fed988d	5	Low TILs	+	-	-	60	-
1345525ef88ff08eaac309c0a138a235	20	High TILs	+	-	-	40	+
13d0dc546c3ddcdc9d16928a47aa674b	50	High TILs	+	+	-	60	+
13e121d1bc849332abc038b6340d1f36	10	Low TILs	+	+	-	35	+
1417e128108268f1b3023c59a5b85acd	60	High TILs	-	-	-	90	-
14733a091ccd56c30c5820d2dd799b07	15	High TILs	+	+	-	20	+
150c44d46885a4b1c3f834aa923310f1	5	Low TILs	+	+	-	50	+
159c57a0e11fff7875bb7cd17837d373	15	High TILs	+	-	+	50	+
15a81b25abea01e7ecea471939eb0cf2	1	Low TILs	+	+	-	8	+
15e92474c45e4404f387246617b2bb4f	70	High TILs	-	-	+	80	+
16d26b09a77a1173b73bde8aed1dd8b2	10	Low TILs	+	+	-	5	+
1753013b803015b721a999d946713e3e	3	Low TILs	-	+	+	60	+
18443c8974c91a98f391e8a7acde40b9	20	High TILs	+	+	-	8	+
18a189b91239528f3ee1b75fdf880d45	1	Low TILs	+	-	-	25	+
18e618a7766c35393192904a5a187a12	10	Low TILs	+	+	+	60	+
18f5189f434db499c1ed569adee2e91d	5	Low TILs	+	+	-	20	+
198fc2336595e03d08544e2a851c99b9	2	Low TILs	+	+	-	45	+
19f21f8a2ea21a025570b4aa303a7525	10	Low TILs	+	+	-	40	+
1a6f778b0969536ee53bd2bd99f9e022	10	Low TILs	+	+	-	30	+
1ac8479ca2ec4f80b91117867f2eae3d	2	Low TILs	+	+	-	20	+
1b524dc0348a61c5bd3ace2b5d249edc	2	Low TILs	+	+	-	50	+
1b62fce32b8cc0b983be4d24bbed3579	20	High TILs	+	+	+	60	+
1b68f5fae2a0582781837f10afb9b4ed	8	Low TILs	+	-	-	35	+
1ba48de039041fa3373ba8b2e75fd244	1	Low TILs	+	+	-	10	+
1c5dab413d174a1dbf36f78ae5ae48bb	5	Low TILs	+	+	-	30	+
1c979fefe8fc79576116b0aea5c92ea1	1	Low TILs	+	+	-	20	+
1d4c946011c9190aa48616cedef5dde7	50	High TILs	-	-	-	35	-
1da6b40ef50be693373342c38c2028c8	40	High TILs	+	+	-	35	+
1dc925533bbf419a7611763ce70e4881	2	Low TILs	+	+	-	30	+
1dd5bee503b8ba7a763a875f2b820df1	10	Low TILs	+	+	-	10	+
1dd80fd71925110b9a719330081d3b3b	10	Low TILs	+	+	-	30	+
1ddc0194e3bb276d7358e2b45d2a4ba0	40	High TILs	-	-	-	70	-
1e745a3426e17cfca980bb50b4740d47	30	High TILs	-	+	-	60	+
1e95f72452906717d6fd5b40b90b806b	1	Low TILs	+	+	-	25	+
204eb4f904499463596b0a7178424be6	5	Low TILs	+	+	-	25	+
2057f8d15aa700c0e80353f560330992	5	Low TILs	+	+	-	30	+
20d18b2af2e6ffe8a6da6868b54c452e	5	Low TILs	+	+	-	2	+
2142acb37109fb441beda689bb3fe7e9	20	High TILs	+	+	+	60	+
215cb9a4b92f976890ab146c9b0c17a3	50	High TILs	-	+	+	70	+
2246780750cb53a4aa2e0f0b89b042c0	10	Low TILs	+	+	-	20	+
240243bd0d4c68ae9d2f84f2c4a9cc26	15	High TILs	+	+	-	10	+
2436554d4f64b4816f6a4372586ae3fe	5	Low TILs	+	+	-	10	+
245bba92d2a03a708df1d5cf40c21793	5	Low TILs	+	+	-	30	+
249735937b116fe1ba90ad64f1572c11	5	Low TILs	+	+	-	50	+
24b3b99dcf4c6b3f15bcec340123a878	5	Low TILs	+	+	-	10	+
24ba837c5334f4878d3680b293ac2f34	10	Low TILs	+	+	-	10	+
24e0fb7d4ba6ff04eef4d9784dc0a3cc	3	Low TILs	+	+	+	20	+
2530235df23082bdd779f48887eb2ce2	5	Low TILs	-	-	-	30	+
25a5596bb90df1e41939521dff0c3305	5	Low TILs	+	+	+	10	+
25e9e729908a6faf77ff589b9ad4ed22	20	High TILs	-	-	+	60	+
26866a5d0da2a8b43143ab28e0fdf8a7	2	Low TILs	+	+	-	5	+
26af2608c131f66c2da9a3e4e7a2ea30	10	Low TILs	+	+	-	8	+
26f04f770218ffcfa7c459747d99fab6	50	High TILs	-	-	+	60	+
276628a4c5ff358fbc9b3f68ac5e863d	40	High TILs	-	+	+	60	+
27d45e0da8974308766f092c243f357a	5	Low TILs	-	+	-	70	+
281c9023c0662a666b2a741329bd82b0	5	Low TILs	+	+	-	15	+
2823433e495ceea96e92c0757cc4cf88	20	High TILs	+	+	-	25	+
287918cb7b09d373791cb4baf70e2b59	10	Low TILs	+	+	-	30	+
28b79c37a5a07b52cb0c1f4197663f13	40	High TILs	-	+	-	40	+
28bbbdd7574ec9e781c8b666c5885376	5	Low TILs	+	+	-	85	+
29005f175d92968c7550fd9bbe12dea2	3	Low TILs	+	+	-	10	+
29173991f7a6743e2f6c67528eb69129	40	High TILs	+	+	-	30	+
294cf6ed865617aa0a4c82fc29b13219	10	Low TILs	+	+	-	10	+
2a3c907b440ec2b456bedd7de4afe516	40	High TILs	-	-	-	55	+
2a60dc538253344f3adeba685d5eece6	20	High TILs	-	-	+	50	+
2b360c9858c0db826b96ea8413446f9a	5	Low TILs	+	+	+	30	+
2b75e3ef81441af755383f11c98dcc27	5	Low TILs	-	-	-	70	-
2ba78093ff14047bf87548a2ab4d8128	20	High TILs	+	+	-	25	+
2bd167253b8c0b66026f4e116428bf01	10	Low TILs	+	+	-	60	-
2bd4fab8d9a1b04afc211ec9658e5915	5	Low TILs	+	-	+	50	+
2c095a0eabb3c502a89abdbe81384202	10	Low TILs	+	+	+	90	+
2c7314aff70780674aeaca0d8a08e198	2	Low TILs	+	+	-	20	+
2c74e204ddb491e0b2543e3486997b93	3	Low TILs	+	+	-	30	+
2cb132b0d62385ad574199e20251c11c	20	High TILs	+	-	+	80	+
2cdd13b243b2c9c13ffa94113060aa69	10	Low TILs	+	+	-	15	+
2d2426fc4c5e29d365a3feb907e5c5be	5	Low TILs	+	+	-	40	+
2ddc6f2a91631a5ea2d56f195fdce589	5	Low TILs	+	+	-	20	+
2e20be527898d8e217f3dfbd7b7fbf02	5	Low TILs	+	+	-	60	+
2f349243ce89d49f96d6e507faa84c21	10	Low TILs	+	+	+	5	+
2f392db236f6d61aafa6c43f89c8114a	15	High TILs	+	+	+	60	+
300467922769bcaa4f1023ac18453657	5	Low TILs	+	+	-	8	+
308e61902e76eb98564a1a44f12e228d	15	High TILs	-	-	+	70	+
309368acca5478f1fabe2c941763abba	5	Low TILs	-	-	+	50	+
312c3104a6bccfba7839acfe7905e6ed	5	Low TILs	-	+	+	30	+
314e7cc8f67a8c482beaac6bdf0d8a24	3	Low TILs	+	+	-	20	+
314ec4a7516bbd6ca40696d8c64bee39	2	Low TILs	-	+	+	50	+
317372064094f40d1a5ec0e1a065dbc7	5	Low TILs	+	+	-	20	+
31a198621347772970596bf3b910620b	5	Low TILs	+	+	-	15	+
31b9b38e0c637fa9404c11a563bc547f	5	Low TILs	+	+	-	10	+
32b4427589b1fc3864386b60d02bec98	2	Low TILs	+	+	-	10	+
32e97e7127c517e85ca07842421f0ef7	5	Low TILs	-	-	-	40	+
333ade0c0b62deb64cdcba236f180985	1	Low TILs	+	+	-	15	+
3350323e974a535802a64369dbed12bf	5	Low TILs	+	+	-	35	+
3360127bb84051433fafbf766c07865d	10	Low TILs	+	+	-	85	+
3367681371def9e529e48f8ae3c6cb4e	2	Low TILs	+	+	-	5	+
33f32005b75ad695df927ef4180aee76	10	Low TILs	+	+	-	45	+
33fb400492490c5b65221831502caf94	5	Low TILs	-	-	-	15	+
34028a5be40d72eb5a21cd912c5c1585	30	High TILs	+	+	-	10	+
341717e1215061856f83d8fd718fc287	1	Low TILs	+	+	-	10	+
348c178e4b5b1ca8f9d5ef504441b809	30	High TILs	+	+	+	35	+
34d62ce5a05c09ccfbc638bce6620fe2	50	High TILs	+	+	-	60	+
3531b3416bc840557565133b0bb37039	20	High TILs	+	+	-	30	+
35d5174cce224255c234c8ba50eb45bf	80	High TILs	-	-	-	85	-
35e1d031cea5a7c703d010771399f623	5	Low TILs	+	+	-	4	+
368600dd3fe855ac1f182513ccd75e8b	40	High TILs	+	+	-	70	-
36c44979c2530eb00d5020fd5fdfa03a	5	Low TILs	-	+	-	70	-
3792e6037bfd7309f380572863b82459	10	Low TILs	+	+	-	35	+
3796086396e4474fa5cfd477fc90701f	3	Low TILs	+	+	-	10	+
37ce256ef07a30f6f396911b357f207e	5	Low TILs	+	+	-	10	+
37d612301c38a588d165c0521ff74fe0	2	Low TILs	+	+	-	20	+
3872bef1881e126aaf25f836cb20eadb	40	High TILs	+	+	+	60	+
38c230d52e5ac7fd3dafd9457dc5e5fc	5	Low TILs	+	+	-	15	+
38d1bb3b0186eeae282082fcbc6fd449	80	High TILs	+	-	-	70	+
38ed643f5a3340d409a0760738ad5402	5	Low TILs	+	+	+	30	+
3917571afb916f97ccc34f1a02c9d663	10	Low TILs	+	+	+	40	+
39611bc26de5fd68409adc015f566ba6	8	Low TILs	+	+	-	45	+
3992bc053dea0fa9b04ae60c0ba1c86a	20	High TILs	+	+	-	60	+
39b879192d2da66e53f4b44eef935c3c	5	Low TILs	+	+	-	30	+
39c74685ce59f67a5cca11851bea2b94	5	Low TILs	+	+	-	25	+
3a33942bdd0d4f67b2d9e389225b8cf3	5	Low TILs	+	+	-	20	+
3a5a23530e2c78bd2b92bd159b9cb099	5	Low TILs	+	+	-	7	+
3a75a3cfe425b384583e0bea57ac4775	10	Low TILs	+	+	-	15	+
3b220bf43d9e484ac76c7a2628f5b866	10	Low TILs	+	-	+	70	+
3b71042c756c858fb157b99cfc388df7	15	High TILs	-	+	+	20	+
3c104edfcce75bd2608114ee10c2b559	5	Low TILs	+	+	-	85	+
3c1728a382c801d73d6484dd967bbdbd	5	Low TILs	+	+	-	25	+
3c30cc7f3639a7361a5f6e45c0dec416	3	Low TILs	+	+	-	40	+
3c772e012f8de2168e872e8b294306e5	5	Low TILs	+	+	-	20	+
3cf738c79f333663b9e9e79dffc5c028	5	Low TILs	+	+	-	5	+
3d823c39e07180798e2658a4b4757ac1	15	High TILs	+	+	+	40	+
3da48dcedc5585119e5fa0444a3b6a2f	40	High TILs	-	-	-	60	+
3dd3ebf9b010bb2c992e0961d8eca8e3	3	Low TILs	+	+	-	25	+
3de5a8897438ae1b5e99ca312636fad6	15	High TILs	+	-	+	45	+
3df447ac173265d7bcba00f07ddbdc05	2	Low TILs	+	+	-	50	+
3f12db3524e07a4f42a368a5b435c63f	10	Low TILs	+	+	-	20	+
3f2dce92e07447f42a0c0d51759aa2ed	5	Low TILs	+	+	-	10	+
3f546426f3e276ae06ae2528a3163167	10	Low TILs	+	+	-	20	+
3fe4aea841f691bcc9ec50f1ae6b7d90	5	Low TILs	+	+	-	25	+
40b25d4a7e9bbeef53ac76e7bd5617be	5	Low TILs	+	+	-	8	+
40d494ac73ca4e10c4a4a9dc11ffd2e4	10	Low TILs	+	+	+	80	+
40d682c541d33e83081f604f5728ae06	3	Low TILs	-	-	-	90	-
411533c8d9642c6ba1b1dc6734c08b9a	10	Low TILs	-	-	-	25	+
42805a7234312eb8424146a873481391	10	Low TILs	+	+	-	15	+
449f5ee32d7e9469465f1f5a0baccbe6	20	High TILs	+	+	+	70	+
44bf8474f6e3b4a8bd0483729f288bea	20	High TILs	+	+	-	10	+
454ac093f01cb899077f1ff58d81755d	10	Low TILs	+	+	-	10	+
457118ec141b8937cfc6e3813f22448c	1	Low TILs	+	+	-	8	+
4590c50ab5fbda69fdba15d6f427ac4d	20	High TILs	-	+	-	60	+
464e340a5cff8833a7c8e8f0d28d90a2	5	Low TILs	-	-	+	20	+
46cec78311296ac17e71eee103bd7ca0	2	Low TILs	-	-	+	50	+
472fc063847e519d47f4de6aaf4aa7be	10	Low TILs	+	+	-	15	+
48061821191ba536149f3c7dc4464d1a	10	Low TILs	-	-	-	35	-
481276f0fca7b69235d384f7cc6c44d7	10	Low TILs	+	+	-	20	+
481d9d5f19b2240ac6e706af75c62e7c	10	Low TILs	+	+	-	10	+
486c0a2e07e5d080bb6d0626db837e98	50	High TILs	-	-	+	80	+
48a01c390a44773b5e9bc047a44b8eaa	1	Low TILs	+	+	-	40	+
48f401b486c1d118427ce0185c726e2c	20	High TILs	+	-	-	30	+
491e40426014ea6ffb6ddaaf47f66409	20	High TILs	+	+	-	15	+
491e4db82910203601ea07a92bb6ce43	5	Low TILs	+	+	-	10	+
4a9e06a9e2185f52aa3d2818c999ac9b	80	High TILs	-	-	+	65	+
4a9f245f195a03b1c1e2b8219a3c117b	5	Low TILs	+	+	-	35	+
4aab4fc567ab0d7e626ba541e25b6a89	30	High TILs	-	-	-	90	+
4b22e7fd4b478ca721a9362e48d265b1	40	High TILs	-	+	+	40	+
4b80b25f646767004a83dcc4e9736f1a	10	Low TILs	+	-	-	50	+
4b8d660ad16040ad404b51ea5b94cdec	5	Low TILs	+	+	-	80	+
4ba6d6b64ad594ef9fa21f22c7e26e24	40	High TILs	+	+	-	10	+
4bcb2b503a1be921d8ff5d2126e12479	2	Low TILs	+	+	+	60	+
4c69139db41bab9fa97df37d7417bc22	5	Low TILs	+	+	-	15	+
4ca744dc383244193a40a32415fcf310	5	Low TILs	+	+	-	20	+
4ce2fab7ec524622b52c6e49ee674bed	10	Low TILs	+	+	-	10	+
4d16bf35b843a6e15bcb0d8ecea152c4	10	Low TILs	+	-	+	70	+
4db46f768aafdc1cc2add434a92b071d	5	Low TILs	-	-	-	70	-
4de430b79c352abecc15c679f895305c	20	High TILs	+	+	-	80	+
4de5d01baa21c8e38871e8577bb62a28	40	High TILs	-	-	-	80	-
4dec7e27917965aad4c4625072b136aa	5	Low TILs	+	+	-	10	+
4e172c6dfd62e77f354ac815dd7d16a0	5	Low TILs	+	+	-	10	+
4e4ce879937afcb81c56a44b05d6088e	1	Low TILs	+	+	+	40	+
4e975ff35aac7b99370d296cbdfb6f4b	0	Low TILs	+	+	-	10	+
4f02e186c90c32c5e75a34c41941827f	40	High TILs	+	+	-	10	+
4f5da0b9f4a2104e7345cb180236da1e	2	Low TILs	+	+	+	30	+
4fb4de991f7e3c7407da8f942efed246	5	Low TILs	+	+	+	30	+
50041bfcf158cf4d4fe39de5399fa9bc	10	Low TILs	+	+	-	50	+
50078afd91a85dc46eeade0a30bbed27	5	Low TILs	+	+	+	40	+
5053e636494044c801a8520422a6e40a	10	Low TILs	+	+	-	30	+
50698a58fed17dac67234f7416142b6f	1	Low TILs	+	+	-	20	+
51043775b9cca2fc71f747a3b7ccc0ad	20	High TILs	+	+	-	20	+
517752b55c9246ab079afc839a8ce0a6	1	Low TILs	+	+	+	20	+
51794698f568fe1ac46315ea96ddf21d	5	Low TILs	+	+	-	20	+
51ed295d4033685cec24d6e4af953c4f	3	Low TILs	+	+	-	55	+
522319d9b51b644cd38e95dcd950b886	1	Low TILs	+	+	-	15	+
529519ea9f804a77e32dbeab7d8c4d33	10	Low TILs	+	+	-	25	+
52a10481d0bd0a9290759487ebcea35e	5	Low TILs	+	+	-	30	+
52aace438f89963a33b20ab6aeeb7e88	1	Low TILs	+	+	-	20	+
5346ddb0ddac7483418551f4d240de17	40	High TILs	+	+	-	80	+
540d640f44c5af01b77c4b882100fa76	10	Low TILs	+	+	-	10	+
5414f0fd159fecc446b2a3464f8ff424	5	Low TILs	+	+	-	15	+
54a72fa613f2610c192b79ba2370789e	10	Low TILs	+	+	-	15	+
54e68b48f5537cd2f64142c08b23444d	10	Low TILs	+	+	-	40	+
54eb93448e546da1a65f0f0009871b4c	5	Low TILs	+	+	-	15	+
559275339f0987775ee69a654ac2d0c8	40	High TILs	+	+	+	35	+
56253116e93bd03958d0997398491aad	2	Low TILs	+	+	+	30	+
5665f884d6cc259f82b6a1293a3bd448	5	Low TILs	-	+	-	10	+
56a24a07245765664bb9badee63f6900	5	Low TILs	+	+	-	30	+
56f2c1ad7ebd975aab88c2fef3314c6d	2	Low TILs	+	+	-	20	+
571e3d427c4031a4be2db8abbb4116d5	5	Low TILs	-	+	-	60	+
584a2d8874ec2f0d25eea21a3e112cea	10	Low TILs	+	+	-	10	+
584d340394669996867d187418cc5b45	5	Low TILs	+	+	-	15	+
5853c1ca51883748584504540bde671f	10	Low TILs	+	+	-	40	+
58f84c63df56e43b431f48eea996586c	50	High TILs	+	+	-	50	+
59be608a6e2e073348779158bf390944	20	High TILs	+	+	-	8	+
5a4260b31c7d6d43ee7a67b8d2f01132	10	Low TILs	+	-	-	90	-
5b079271fd8560b32ca1f5b36697d245	30	High TILs	-	-	-	15	+
5b5cbe4f01bafc46a9219ff4e1e99e85	5	Low TILs	+	+	-	10	+
5b6c9463138a286a66661c16953ae0f8	5	Low TILs	+	+	-	70	+
5b83d38a840777db7cf4c43ee0ed5388	10	Low TILs	+	+	+	30	+
5c1cfc45087b1c49e6a190c7c3187634	5	Low TILs	+	+	-	10	+
5d02ffe280f58c6cdcc802217dcf7895	40	High TILs	-	-	+	40	+
5d4ed3ade58ee5104c80c11934e8ff2d	5	Low TILs	+	+	-	15	+
5dcbc65e396daf2aed3e338f679ee1e1	10	Low TILs	+	+	-	15	+
5e4bee553eece778995fa945f453ec58	10	Low TILs	+	+	-	15	+
5ebd0d52dfe04f209b14ef3aa4c696a8	2	Low TILs	+	+	+	5	+
5ee5514a867a610a52bb161dfa2e5f90	5	Low TILs	+	+	+	25	+
5f3016051a2397abc232eded4f7a233a	5	Low TILs	+	+	-	55	+
5f4a8aa7dcb499e1eacec138fc7b0c15	85	High TILs	-	-	+	85	+
5f8dadb2aceaed20c64a934175dfde17	10	Low TILs	-	+	+	60	+
601da14a8a34cc25d1b7a8a175246481	80	High TILs	-	+	-	85	-
60ad7ecd01ab6caaada433ffbf5c6659	5	Low TILs	+	+	+	30	+
60ec2c804bf58adfd4859f99ade55075	5	Low TILs	+	+	-	20	+
627978d7178d88c67ff1f7c4e0fac8e0	40	High TILs	-	-	+	18	+
6283450adb4929f3ab63aaf2290c0553	15	High TILs	-	+	-	60	-
62bd16eab4f563a9caf9df8871aadafc	2	Low TILs	+	+	+	45	+
62d983f3d8a4a6f18a1d47bb195993c5	5	Low TILs	+	+	-	85	+
638bc4f89a59a786fe07bbe26ca4c87a	10	Low TILs	+	+	-	15	+
63b537195d04a59de3438821c36e34f9	30	High TILs	+	+	+	30	+
63c26f4524bed3be37c6261a2f03e645	5	Low TILs	-	-	+	35	+
63d2905571ba5845eedbdd3ac2b5437d	20	High TILs	+	+	+	30	+
644539df2d8ba1ff1a7197cc96e71604	30	High TILs	-	+	+	60	+
645d3ea5f352c62bf0cbd3261648eb32	10	Low TILs	+	+	+	20	+
645ee474090f8a00fa66ef58cb425ead	3	Low TILs	+	-	-	30	+
6488bff3c999a33ba52c27ab71807b4f	1	Low TILs	+	+	+	60	+
6513260bc342c1b8921bf46b10f1b4fc	80	High TILs	+	+	-	20	+
653c27ce97682d11133be8da5058f3b3	10	Low TILs	+	+	-	70	+
658ca0893b271ae7dea04975079193d2	8	Low TILs	+	-	-	10	+
668d5097bc69d305ba0ec8f522a03c58	10	Low TILs	+	+	-	8	+
669c8aec6c1b392ed40b58a5edf39e00	50	High TILs	+	+	+	30	+
66f922b074a1e9ca99bb3dfb8c2beaa2	40	High TILs	+	+	+	40	+
67101420d88ed732c4dd95ce48e25008	2	Low TILs	+	+	-	10	+
675cb077e6cc4f9933267f7f872005e2	30	High TILs	+	+	-	30	+
67ab5629c72df76c4c2a5d0bd734dc20	20	High TILs	+	+	-	30	+
67f7e659d48dc34354e9f4a2b059ec34	5	Low TILs	-	+	-	80	+
68170e3cda1b25122f0df9e06e85fcde	1	Low TILs	+	+	-	15	+
686e46e494503a5d060f79520edd7ab2	5	Low TILs	+	+	-	20	+
690dfda754fd975103df80f62db840c0	5	Low TILs	+	+	-	60	+
6959cdb0c6e851949c0745f4229c3dc9	5	Low TILs	+	+	-	50	+
698049d4fee6a6a698549de81072831d	5	Low TILs	+	+	-	3	+
69c09b0d6a4d13d73e35801f66ea1ce9	5	Low TILs	+	+	-	10	+
69d7a3119c3ff77c060dcbb6c075916e	30	High TILs	+	+	-	10	+
6a84aeea94ac9c011202f2d5ffdb0faa	40	High TILs	-	-	-	80	-
6a9a82012863d2356e97fa25ec23f16d	3	Low TILs	+	+	-	15	+
6ab12a47d3299f8042095885a9b43b36	5	Low TILs	+	+	-	70	+
6ae00be0c2e18cadc0c31ed75cdb0506	20	High TILs	+	+	-	30	+
6b1a4e21bfa1c9decc0c2bdf8a232505	5	Low TILs	+	+	+	30	+
6b1bb13b6f3cb5184d1151bf668f561e	5	Low TILs	+	+	+	5	+
6b69d0befab9d365abba2041d4a321e9	5	Low TILs	+	+	-	3	+
6b6c009af26f42c05721dcb3734a6c56	80	High TILs	+	-	+	70	+
6ba044d6e1f8441495965d8e265a53f8	5	Low TILs	+	+	-	35	+
6ba611c4682c66b290dc6ae7489b14f1	5	Low TILs	+	+	+	40	+
6bf3a6236d9c0800740306d0222b8788	5	Low TILs	+	+	-	30	+
6c1df4510ba84fdc5ffa543d45d3a5c8	5	Low TILs	+	+	-	8	+
6c1e244a6a0069cf0c0f3f5dd83ec7e9	4	Low TILs	+	+	+	20	+
6c67d9aedfcc66779ff1bbe0f535ee68	40	High TILs	-	-	+	35	+
6ce82ad0f0519232e91b7b2491bf00cb	10	Low TILs	+	-	+	30	+
6cf7aaa9fe2d2d0dff78c828b5a1f1d1	10	Low TILs	+	+	-	50	+
6d4c9b631487aeae62d1920503bca63c	1	Low TILs	+	+	-	25	+
6d65d6f935737fbea29fb03b16754040	5	Low TILs	-	-	+	40	+
6d984a4fca9da55cfc729a19ca852b6d	20	High TILs	+	+	-	50	+
6daa481fec9f921371609880a949bcba	10	Low TILs	+	+	+	65	+
6dc04efbc397e70591e477243d8a5082	10	Low TILs	+	+	+	15	+
6df6e1a8f05372bad91f9dc5ee12ad4f	30	High TILs	-	-	+	60	+
6df93d598b427fececa353ee62f1cc84	35	High TILs	-	-	+	80	+
6e02f84cefce4b7ee650ae83639e0ffb	10	Low TILs	-	-	+	5	+
6e9af8a57e6dcf4b2f3d8707d508a3d0	2	Low TILs	+	+	-	50	+
6ee10e2e217971013a87cd2210d7820d	50	High TILs	+	-	-	75	-
6f0431a3e13a01919d32e5f4cb012567	60	High TILs	-	-	+	60	+
6f129a299f0a0c3a5cd99e9d8aae1f02	10	Low TILs	+	+	+	35	+
6f5283c7ae8444fb0dd777dab3682d89	5	Low TILs	-	-	+	40	+
6f6833201efad142666941095afd4d51	5	Low TILs	+	+	+	50	+
6f6bca2b8b55a293920042c8f30dad67	1	Low TILs	+	+	-	50	+
6fac8a124bc24b3a9e44b689afd573d6	5	Low TILs	+	+	-	20	+
6fbb77d27bdf514309a14fa8c0dfa833	5	Low TILs	+	+	-	30	+
6fc230e617f633667f5803fefad93442	40	High TILs	+	+	-	60	+
7049ba994b2da02b95503d66e5bb6700	5	Low TILs	+	+	-	13	+
707fcdd4e9d766867fa0be8b3d251c19	10	Low TILs	+	+	+	70	+
708d9370771893db3f5623764e748450	1	Low TILs	+	+	-	20	+
70d27f7150fa0de7c2d15836e6c5bb2b	10	Low TILs	-	-	+	40	+
7119d476ef5aea86c358abe5bc0d5b6c	5	Low TILs	+	+	-	8	+
711d1c43b2d3028e6b46ede3c6dd91be	10	Low TILs	-	-	+	10	+
714f0c7d0c099326f764098639c40a6b	5	Low TILs	+	+	-	30	+
715b3fae8c3c47f3fd2b492e29ecc8a3	1	Low TILs	+	+	-	15	+
71611bc46ab89488822e55856a1a4a75	10	Low TILs	+	-	+	50	+
71b1ba4321d2439cefaca1fc88102dad	1	Low TILs	+	+	-	60	+
7235e2d1f211ac727f59e1661474042a	5	Low TILs	+	+	-	20	+
7242dffdfcbe9257eb737ae4d22e9545	5	Low TILs	+	+	-	15	+
7279238b413bde7aa520fc5ac082b799	5	Low TILs	+	+	-	15	+
73526d59e58298e3b6034bca7389407b	30	High TILs	-	-	-	30	-
739729cd1163c0fcc31184300695aa43	1	Low TILs	+	+	-	15	+
73a16ca454fac04fb32c8b3d15f3bb9c	30	High TILs	+	+	+	40	+
7410bc238b6c3fc001054230c2639b1b	20	High TILs	+	+	-	60	+
742e13d00563518c579d7506cd12f30c	70	High TILs	-	+	-	90	-
7475c2980bdb64a5b0e579348c2dca90	10	Low TILs	+	+	-	60	+
74f32eb50cd15a357f7c13f13fbf06ba	2	Low TILs	+	+	+	30	+
76117666866a71c1775721048ec8ba36	10	Low TILs	+	+	-	8	+
7612df7ad69c19759e7bcb05d3399bfc	20	High TILs	+	+	-	35	+
76168df990ae4c61ba1cb8612c38b4c4	2	Low TILs	+	+	-	20	+
761946a475ed7acb470d6dde026f2cfa	5	Low TILs	-	-	+	30	+
76d66b0d38403accedc56f7ae337dc08	20	High TILs	+	+	+	30	+
774e6eba476f82064f46b93edff949a5	5	Low TILs	+	+	-	15	+
7784e5791bbd5aa76f2c377610cedfd9	15	High TILs	+	-	+	60	+
786a9ec73052cba601af958756959f5a	10	Low TILs	-	-	+	65	+
787a964a9b128bd2aab87b888f1ab3a4	15	High TILs	+	+	-	10	+
78978babd8c7f94e6a78f9c9103544ce	10	Low TILs	-	+	+	60	+
792d2cd776f7b92d097f16dd4c6311cb	1	Low TILs	+	+	-	50	+
793a87645396a79ca8dafdb2e1ef2cd0	5	Low TILs	+	+	+	30	+
794a37dd96ecfeb40e4fd722fb8177f6	5	Low TILs	+	+	-	15	+
799cbfeabf4b8a936db696fb6f30e906	10	Low TILs	+	+	-	15	+
79b83face80088d9582b7873af8afd84	5	Low TILs	+	-	+	50	+
7a0a31cefb984be691553b006cdbfd83	10	Low TILs	+	+	-	20	+
7a28691798877e8794dd1121da18d4b0	10	Low TILs	+	+	-	20	+
7a85ab416b36d8cdaae8ad7d3002578a	10	Low TILs	+	+	-	25	+
7ac375a493bb298f55ac1af00b49db02	25	High TILs	+	+	-	70	+
7afccc99cdb6cfadc8c4db7b26bf806e	5	Low TILs	+	+	-	15	+
7b2d6d6667cf84cfe27b0b1d6b9eb223	10	Low TILs	+	+	-	5	+
7b2ded532ef6995ae80c66189d195bee	10	Low TILs	+	-	+	40	+
7b5dd2649894f8e5f811c76d639b01de	60	High TILs	+	-	-	80	-
7b67b9f32139195220a630e61bc9bae5	10	Low TILs	+	-	+	40	+
7b6a2684df3235fca9c9cd2c53bcb545	3	Low TILs	+	+	-	5	+
7bd5fd27d7771f30880bf3f2911e7a15	5	Low TILs	+	+	-	20	+
7c57e444d7693c2e7ff8c3436a90f1bf	1	Low TILs	+	+	-	70	+
7c598a471e6b18881f75bf8626621b0e	10	Low TILs	-	-	-	60	+
7d2fecb5335e9c169a89f69ee02b0680	1	Low TILs	+	+	-	5	+
7db313766d9b8323ce5dcf6905b386d5	5	Low TILs	+	+	-	10	+
7ddfafd5234401f23317749008d70294	2	Low TILs	+	+	-	20	+
7e005d8fdfd4a6e9fe08c40611d9ccca	50	High TILs	+	-	-	65	+
7e3524c0757441ebc28c26af8a350c0a	20	High TILs	+	+	+	30	+
7f1b7b67bd3068107cc1d840a9246cb4	5	Low TILs	-	+	+	20	+
7f3c231f1f1ba998d8838c8663352db6	5	Low TILs	+	+	-	10	+
7f733daf1ef2fe6d2e46ad7c90dcc71d	5	Low TILs	+	+	-	10	+
7fc7eb8cad9bd582a241e94d77d4415b	5	Low TILs	+	-	+	60	+
81744279a86575cbb9412545b6ce21f9	3	Low TILs	+	+	-	15	+
81f11dc45dcbaf8075562f166497bf67	10	Low TILs	+	+	-	40	+
8264e50e7449a90a234ac14a9ab378c1	5	Low TILs	+	+	-	35	+
827103ab0a97a7e8e8a2dbcfe3dbd82d	20	High TILs	+	-	+	80	+
82cdfcd49ebcd7d0190270cebafc8720	8	Low TILs	+	+	-	20	+
8328f4a14dba31e8ff581f98c9a81f6a	3	Low TILs	+	+	-	30	+
83459e6180853976f875f2a9c03343d9	20	High TILs	+	+	-	60	+
8355d3a69e15a847d67faee517d96655	10	Low TILs	+	-	+	60	+
841e18dad6583a0e65c5e5de77a02ca6	10	Low TILs	+	+	-	10	+
84580f23ca3cff09a0e3cf497ba4ad11	15	High TILs	+	+	-	20	+
84624f3a2540987a27c5d3c46fc4217b	5	Low TILs	-	-	+	60	+
84b42b50285fd5d1605936fd831e74bc	10	Low TILs	+	+	-	15	+
84f2ba5ddb299b5a2bfa3a6be71b0d86	10	Low TILs	+	+	+	30	+
8522fbf465917578b6a00980db12f331	15	High TILs	+	+	-	40	+
85d22b9117189084aacb6f5f5ad34b1f	60	High TILs	+	+	-	70	+
85e812d64ccac07efff8c40618a204ce	3	Low TILs	+	+	+	30	+
8617aac42031fc8dd7fcbb0abd0df75c	40	High TILs	+	+	+	70	+
8626e845a28335d36dafabfa1b301984	30	High TILs	+	+	-	30	+
874c910a1795e7c361abf0e70f3dc347	20	High TILs	-	-	+	60	+
879122ff4c9543d8f8ea468268790fa5	10	Low TILs	-	+	-	80	-
8904a9b69c5a02474af8d8b11f905749	5	Low TILs	+	+	-	50	+
89766fcb10fbfea1e80ef919b0c05316	5	Low TILs	+	+	-	5	+
899c7bab487775a45c9a6a4de36e8598	5	Low TILs	+	+	-	10	+
89ddb7281d8113056d931d956db47f9f	20	High TILs	+	+	+	60	+
89f65621910a514eb4090ddf91a10448	1	Low TILs	+	+	-	20	+
89fdd4c4d7fa11ef3ae49421ce36f990	1	Low TILs	+	+	+	35	+
89ffab43c6620821b2c78bc001869dd3	1	Low TILs	+	+	-	10	+
8a7e43fb9ba192dfc1f1dda88e1a6171	30	High TILs	-	-	+	40	+
8a990912b9f4de41e03434a359e750ee	10	Low TILs	+	+	-	20	+
8b54629c02344516e592ac6634eae8ac	3	Low TILs	+	+	+	40	+
8b9b2feeb9c775d57dd8b5243f17e9a6	2	Low TILs	+	+	-	10	+
8bc2ef97d7c83f9c0208d61177c7f347	3	Low TILs	+	+	-	20	+
8bdbdff0f01307ef1c1f0dca8440c071	10	Low TILs	+	+	+	20	+
8be49aec83b2063d61fe6a613efb6647	10	Low TILs	+	+	+	15	+
8c44224a197c28b6f44036e660b756b9	5	Low TILs	+	+	-	8	+
8c773297eb907e5e6ca435cfe665b7b3	5	Low TILs	-	-	+	70	+
8c921cce5c61a635220bbe3db5fcc4ac	5	Low TILs	-	+	+	30	+
8cc886251ef4b23189ec98c807317693	60	High TILs	-	-	-	70	+
8ce932fad8c2a1139dfd2427d4040872	10	Low TILs	+	-	-	40	+
8d6c02fde4c9d31f44cdba31046f40b8	80	High TILs	+	+	-	90	+
8dac8e6566d6dfca4ff493754e056023	20	High TILs	+	+	-	40	+
8dc513810a38d9c0ce4f221285cf466a	10	Low TILs	-	-	-	40	+
8dd2177f6c069f297dd790dc5cc23bb6	5	Low TILs	+	+	-	30	+
8e2fe5e95ea4d1ad2ce3560e8adb731e	15	High TILs	+	+	-	30	+
8e6e50581f515403443f2fa550dba1dc	20	High TILs	+	+	-	30	+
8e76626470b9676f2566a58c73f1e0fe	1	Low TILs	+	+	-	5	+
8e94c2bfed346dbf912fe9b3a6e0d672	10	Low TILs	-	-	-	40	-
8f0c9a2181f0241f863af0253fb4edbd	5	Low TILs	+	-	+	40	+
8f58538a1621866da4231589ff517ef5	3	Low TILs	-	-	+	50	+
8ff41c4438af61a97c2992ae55719a84	5	Low TILs	+	+	-	10	+
903bbca9e8ad37e31c9fbf77a9708ed7	1	Low TILs	+	+	-	3	+
910579a3a79591972e2f9eb56d86945f	5	Low TILs	-	-	+	40	+
91b53bfd2683acfbeaf1c27dd6f99686	5	Low TILs	+	+	-	15	+
91f8292a79a9e98a8d6e7e375d0fc6ca	2	Low TILs	+	+	-	50	+
924a00346fcddffbad80eed940dbc9a4	2	Low TILs	+	+	-	2	+
927e7c46af19836d452c4f2fcd28b64b	30	High TILs	+	+	-	20	+
92cbb346543c73a7ea804811998a8a8d	10	Low TILs	+	+	-	15	+
931b5e3a4c172fec45a21fc6f525c8e4	10	Low TILs	-	-	-	80	-
9345f39981a28e77c3305002952ef1b3	10	Low TILs	+	-	+	35	+
93783c8d799cdefda717c7a0fcc799c4	80	High TILs	-	-	-	60	-
93894b651a7275367b672e4f0ddaa505	20	High TILs	+	+	-	10	+
938a02aaca20ff976471df33ddfca4fd	5	Low TILs	+	+	-	15	+
93943d5675c30d7b4bd861aacc9ec0e6	5	Low TILs	+	+	-	20	-
940be10f92cbc152fc9e2562633235cc	5	Low TILs	+	+	-	40	+
9425d38b7c7442be7449a866a5962367	30	High TILs	+	+	+	25	+
94c5be2bdae77580cacdad8925acb6a1	5	Low TILs	+	+	-	10	+
9520a36ab42db2be4e3a867b8e736826	5	Low TILs	+	+	-	30	+
9546d7a402462c256f5c0a17d5e00764	5	Low TILs	+	+	-	15	+
955d483654a670599c44474a02f6f072	5	Low TILs	-	-	+	20	+
9642b6e4ef1d40084c34b07f43eb0fbc	1	Low TILs	+	+	-	3	+
9643a097eb7dbfc79f6548896c43e4aa	20	High TILs	+	+	-	30	+
9675a696615a4422e009232b61e7c4f5	5	Low TILs	+	+	-	1	+
9691ecf2a74edb03a38e50434f959224	10	Low TILs	+	-	+	20	+
96d1769f20daf73aab719bc4135ff696	5	Low TILs	+	+	-	30	+
9700393f4612ca786cf7026869580ccb	10	Low TILs	+	+	-	60	+
97491f02e78648ee72351060f30b6f4d	5	Low TILs	+	+	-	5	+
97842c2cd7a76730eb255c12309a1fc6	5	Low TILs	+	+	-	30	+
97893d834fd3e085ce136f83316c57e2	30	High TILs	-	-	-	95	-
9799495f79bf8543f669a61c8bb114ab	5	Low TILs	+	+	-	30	+
97cbea690a7dde31878465a9580eb537	5	Low TILs	+	+	-	30	+
97d9e950bf681139fd549521a87bb22b	5	Low TILs	+	+	-	20	+
97e1567f234452eddcb566941e8165b8	5	Low TILs	+	+	+	30	+
9831720999e00d439a68b28387b94c6a	10	Low TILs	+	+	+	30	+
985254ec1a38a60102bf84f26ff6e6ea	10	Low TILs	+	+	-	45	+
98ddc050a4de13837db2a7c2f0a6f47c	1	Low TILs	+	-	-	40	+
9929969a9df862586993cde1c113ae59	10	Low TILs	-	-	-	15	+
9944a7703702f5428354a7429bc91618	5	Low TILs	-	-	-	70	+
9952e8ce29f28b3f727cda81c19ca179	10	Low TILs	+	-	+	70	-
99541201b272fdb813ca2e434d80ec70	5	Low TILs	+	+	-	15	+
998be0a6658947617b0ebeea2a2618dd	5	Low TILs	-	+	-	70	-
9a1ba892dda72b2a6cdf83b29b3b1994	5	Low TILs	+	+	+	40	+
9a34c10ed896dbf31702198840867215	5	Low TILs	+	+	-	30	+
9b3c0b6fa86b03c5d0228a3d9c8bf550	20	High TILs	+	+	+	30	+
9bddbfce4b48c0f86e1ef3d6323ab67e	1	Low TILs	+	+	-	30	+
9c1d15e9e6b4fe43364a3a841f10dae3	5	Low TILs	+	+	+	60	+
9d35f85de9bbadf9af1dd5c43e4ed093	5	Low TILs	+	+	-	35	+
9dbfbca563c4888f1d3a57b43518c502	10	Low TILs	-	-	-	40	+
9e7347dd11b80440bed511cc7c996836	10	Low TILs	+	+	-	30	+
9f0461a6bc2cdb0ba06c3e303a999e21	5	Low TILs	+	+	-	5	+
9f5376f734768e683b7b73f4688071ae	50	High TILs	+	+	+	25	+
9f5485b661b83ed1b94d02aca79e5cc9	30	High TILs	+	+	-	65	+
9fca1ea4a68b55d527b33c9a92e02dd9	5	Low TILs	+	+	-	20	+
9fd79da5661ff0d647a3c4d25992ce2f	1	Low TILs	+	+	-	40	+
9feaa9ad23bc85366c364a44c226f644	10	Low TILs	+	+	-	70	+
a06ab5ee249d7fae0c77efbce8749f85	10	Low TILs	+	+	-	40	+
a0bed0a660dea997d2b36ee571c92eed	5	Low TILs	+	+	-	40	+
a0d7b3f4ef444b2797d7ab47cd5dc06b	15	High TILs	+	+	-	30	+
a15192ea2c5125a28122c39402807203	5	Low TILs	+	+	-	5	+
a185b118ccdd9dfd6ca381ed9d143620	2	Low TILs	-	+	-	90	+
a1dccf93d6c8d5365c626915c17b3a29	30	High TILs	-	+	-	60	+
a21a869020ef7a161a4b8b40550f2a7d	5	Low TILs	+	+	-	8	+
a233166b9054d819454071d86a220aba	20	High TILs	+	+	-	3	+
a2353395ba35224596ac8ca1995c8bc4	30	High TILs	-	-	-	70	+
a2cb63de9ea5d66931babb585d559a40	5	Low TILs	+	+	-	20	+
a2e4505f866642a186cd4d00074a3974	8	Low TILs	-	-	+	30	+
a3110e9570558ced0b5272e3853d239a	10	Low TILs	-	+	-	70	+
a382f29423865f7e3e2181a2e0447e77	10	Low TILs	+	+	-	60	+
a3cc9a162609adebdddc6619f3ac05ad	1	Low TILs	-	-	+	75	+
a3d7f6d79bfd76a26946afa4bdf1145f	5	Low TILs	+	+	-	15	+
a3f940096de28320be7002243920ba37	2	Low TILs	+	+	+	90	+
a48c99b6867a8a75717b0d49aff252b5	1	Low TILs	-	-	+	40	+
a4cad4cee821551bf85ef67c04f4f5ec	50	High TILs	+	-	+	35	+
a50fd37c8efc5b4338b4b3d0eba0849b	5	Low TILs	+	+	-	50	+
a52559452264eb8c361264d0e08dbab0	2	Low TILs	+	+	-	90	+
a564fd87a6e74b7346ef293d34aa39e7	1	Low TILs	+	+	-	20	+
a5be7445e894aaddbf5aa00f0df15415	5	Low TILs	+	+	-	3	+
a5fb7ed2d47a1ed3638797ff1e2e5c17	5	Low TILs	+	+	-	30	+
a622e70b46f93db9c54d57ad2e42bb68	5	Low TILs	+	+	-	30	+
a637a94f0e1e487dfa40e9eb791c98ab	70	High TILs	+	+	+	30	+
a6e02f17dffbf279c63c9b2b32c71230	30	High TILs	-	-	-	90	+
a7102244a981bcfb2de0e414cb1a3dfc	3	Low TILs	+	+	-	30	+
a73861d472230b56dbb6f32e9312c314	5	Low TILs	+	+	-	20	+
a7a21b9928b74df1aff03d132fec4efe	5	Low TILs	+	+	-	45	+
a7deb17daae0442292cea22484c48c0c	3	Low TILs	+	+	-	5	+
a8d46817d4d1b66c650c638de1e78bc5	50	High TILs	-	-	+	30	+
a9a81e77183a3e98417d9150dfef9164	20	High TILs	+	+	-	30	+
a9d10afde094ac205eacfd72f8051161	10	Low TILs	+	+	-	15	+
aa4b35f7aa29a1bd5bf8e5954f5397d6	5	Low TILs	+	+	-	30	+
aabbaafcd37f9562d59ce43468583898	5	Low TILs	+	+	-	60	+
aad17a5c845475120afa592de3fd7ba7	15	High TILs	+	+	-	8	+
aae99ca2f551ae7a13224761741ba52a	20	High TILs	-	-	+	60	+
aaff8902885ff7ba3ddc906275fa2352	5	Low TILs	-	-	-	80	+
ab2914839fdbe7188d7b56791894addd	15	High TILs	-	-	+	60	+
abab4c0686ab5e609fb5e73495eb3693	10	Low TILs	+	-	+	50	+
abd64956c56b130bcf48ff442eb8d265	1	Low TILs	-	-	+	30	+
ac1c19c45d3ffccbf2a40ad06745f160	5	Low TILs	+	+	-	20	+
ac24f548665e8a5817aa7bc6fb47dce5	50	High TILs	+	+	-	50	+
ac4558e1914a15a0ee4efdfdf7a49cf1	5	Low TILs	+	+	-	40	+
ac59a8b3df218eb6fec9f1e7f35d2ee2	2	Low TILs	+	+	-	25	+
acef3254cd9dfe4736b9437546e5618f	20	High TILs	-	-	+	70	+
acf369c59e016aa674536f9db18d09c4	1	Low TILs	+	+	-	10	+
adc068965c22d817be360e9e50fc87a6	20	High TILs	-	-	+	40	+
adfafa18fd88026f73f701b62502d9d0	1	Low TILs	+	+	-	15	+
ae1e23bb79c4dbc96954ce891f7400e3	5	Low TILs	+	+	-	30	+
ae3973fdd13fbc1cd5c027ffcf839902	3	Low TILs	+	+	-	10	+
ae3f87f9bcd11460cfd28c562c8aa756	3	Low TILs	+	+	-	20	+
ae9fc33637acf27c32a928f9d951ae23	10	Low TILs	+	+	+	70	+
aebe62c3375d9210c867239fc8473f67	10	Low TILs	-	-	+	30	+
aec92edea9e596d9912ec83dd7117b63	5	Low TILs	+	+	-	20	+
aefeda55d9551b93510d1f1e5e38b10d	30	High TILs	+	+	-	80	-
af31da8b889fe7e9acad6648a41339f7	10	Low TILs	+	+	-	5	+
af66da28cf11987fba4837f22a594de1	10	Low TILs	-	-	-	80	+
af8206ed07a9dd07587fa22ed631fc97	1	Low TILs	+	+	-	10	+
afc2953fae6f7dd1e2d8d03d60c26644	5	Low TILs	+	+	-	60	+
b090460d74c7d428328e338559bd9145	20	High TILs	-	+	+	50	+
b090fbbca63961a8c4aaf41d30f21a30	10	Low TILs	+	+	+	30	+
b0b844352a9a23057c99fda874080b4a	3	Low TILs	+	+	-	5	+
b1186b0a56bd9ce1a19f5d68bccbd7ac	1	Low TILs	+	+	-	25	+
b171b19e4eb7565bd06dc9b99333d188	5	Low TILs	+	+	-	10	+
b1ce140757a6d80590d011c983bdbc88	60	High TILs	-	-	-	30	-
b201183ac16a3d7d101f516a6a3634c1	5	Low TILs	+	+	-	10	+
b20597f196d22732466c056789362bdc	20	High TILs	-	+	-	80	+
b20c108cde2a1568900ea2ebeb3ef07d	5	Low TILs	+	+	-	40	+
b295e3519392ad968371527fbbfc74ec	5	Low TILs	+	+	-	20	+
b2c1dd35b3322bd7261afc62ec000f10	10	Low TILs	+	+	+	40	+
b2e23c4a97c7f01f67927943cacfba91	5	Low TILs	+	+	-	15	+
b2ea00b20c1167541a58b826e2a0b787	5	Low TILs	+	+	-	20	+
b4595d9a268f10a0e8f604c828def49b	5	Low TILs	+	-	+	40	+
b46491a98496afabac8d0ce441fea16f	5	Low TILs	+	+	-	25	+
b4b77e6a0064b2b2f8bd8be31bfbc8a1	1	Low TILs	+	+	-	10	+
b5b1757967583f0b3d76cab95bd2919e	5	Low TILs	+	+	-	8	+
b6c37208301e29dc73d820a4856d7904	5	Low TILs	-	+	-	50	-
b708856432a03399456df1143c690b6a	10	Low TILs	+	+	-	60	+
b754272054b698e4af492ad232d9798a	10	Low TILs	+	+	-	20	+
b77eb6b436205af13ab6813f679e22c5	5	Low TILs	+	+	-	60	+
b7863a703b6369dbc79d7210ad1a4525	20	High TILs	+	+	-	5	+
b7b289a0cfd42a9bac0bc9d26279a506	1	Low TILs	+	-	-	40	+
b7c6c5248cf4b2b37f8e9e3879217008	50	High TILs	-	-	+	80	+
b7e911d249383cf57b491aa5a34942e6	1	Low TILs	+	+	-	55	+
b847c2826ad6cca2b3cbe5c8a1f1fa87	50	High TILs	-	-	-	75	-
b859e0dc47ce7f4d518c864e466b9e6f	10	Low TILs	+	+	-	15	+
b86597bbfa8b77001a352ae279f7ef71	20	High TILs	+	-	-	35	+
b86d213a8c5362a3016cfac643e4ccfd	1	Low TILs	-	+	-	50	+
b8749e8a613d61e5409e5c61e2dd1b16	10	Low TILs	+	+	-	15	+
b889df8e704572aabef613db94d6fda1	50	High TILs	+	+	+	50	+
b88df532551aaa853edf5399d88c65db	15	High TILs	-	-	+	40	+
b88fa52ac0f152eb0f1aad4c9c08850c	20	High TILs	+	+	+	30	+
b8e9e32013f4cdf77b0df28978f06e45	1	Low TILs	+	+	-	20	+
b9240514f433e810bccaa40a82c13e4a	30	High TILs	+	+	+	40	+
b93b69ff09e22252734a6f31eb011720	5	Low TILs	-	-	+	40	+
b963430bf08ee9fce54ad4cb217eb3a5	10	Low TILs	+	+	-	60	+
b9bd67cc54cabb4e50a73d307063d260	10	Low TILs	+	+	-	50	+
ba59a0a1b6dc35abf8244326df1a4565	1	Low TILs	+	+	-	10	+
babf30d1f183575ea0311e5a91dfacb2	1	Low TILs	-	-	+	70	+
bb80165f2e6cfb796265dc705664d036	10	Low TILs	+	+	-	30	+
bbb897ec6e71ac6a42032477f464dc93	3	Low TILs	-	+	-	90	-
bc3960a47050e8f014664b79d0cfad30	5	Low TILs	+	+	-	12	+
bc8971332ccd70a10b43b1f2cb5f2b1a	5	Low TILs	+	-	+	40	+
bd4917bbada800e98462a1eb8aba63e1	10	Low TILs	-	+	+	35	+
bdee9e92e5aa92d524948b65fb6e1776	2	Low TILs	+	+	-	25	+
be386385c178a4792f6c2a5ef15383a8	20	High TILs	+	+	-	30	+
be98750c3b9c73a1c3701cb58df64813	2	Low TILs	+	+	-	10	+
beac3d5e50ec39d9f601bc13f02f83f9	2	Low TILs	+	+	-	20	+
beb55fabb94a76812e0836c0f79f03f0	5	Low TILs	+	+	-	15	+
bf8114a42b2bcebfd1c57a9a26b766ab	90	High TILs	+	+	-	85	-
c0b2580bdade84892c3148c9418254a6	10	Low TILs	+	+	-	60	+
c0c16946a9c1ba63a15d68f95c5f16a8	5	Low TILs	+	+	+	5	+
c0d31f845d994ce86b1919d281ba2b17	3	Low TILs	+	+	-	5	+
c0ef365bfdb9d1bc5238db3e629f4b15	30	High TILs	+	+	-	80	+
c11a3bd61222bddfd88192876f93620b	10	Low TILs	+	+	-	20	+
c1a0453c054c32a8806aa01d7b3172c4	80	High TILs	-	-	+	20	+
c1be64d8417ed6f2cf5fb173d89dfc86	5	Low TILs	+	+	+	80	+
c1c9f0786cbd8e109c095cb10796fbd6	5	Low TILs	+	+	-	8	+
c23e23d8c44cebb5d05b97ad7d20c652	20	High TILs	+	-	+	80	+
c24475a94fccd6ba27a3d6bb9cf075c2	5	Low TILs	+	+	-	40	+
c26e9e9f995b89008b83cffab2604726	5	Low TILs	+	+	-	10	+
c4b4f18e7dad447275991bfb848536b1	30	High TILs	-	+	-	50	-
c4d764530ebe187d8c3beb4001df1162	10	Low TILs	+	+	-	30	+
c4f2542c708e83763c3120e8cd91a351	10	Low TILs	+	+	-	20	+
c5b3f3cd9e49ead481369b92015373a5	5	Low TILs	+	+	-	15	+
c61472ceefbac0de92a5ef594f2c630b	50	High TILs	-	-	-	80	-
c741997c9080c58558075ea20a41ba4e	3	Low TILs	+	+	-	35	+
c74423f111c992715bbdb004fb666460	5	Low TILs	+	-	+	30	+
c746a92018d8ab9389ed4bd976910212	5	Low TILs	+	+	-	30	+
c7705d91b765ade57e41ad9408657012	5	Low TILs	-	-	-	40	-
c7eef6f64a4cf94024e18bf80e2bcf4d	5	Low TILs	+	+	-	40	+
c82026d188924dd3d1af2f9cdfe1209e	20	High TILs	+	+	-	30	+
c88ef8703f4af87d76ca5c60e236cfb9	5	Low TILs	-	-	+	20	+
c890033d51b58a3516bb01a1432b605a	1	Low TILs	+	+	-	20	+
c895ba1a65bcdf6feb1dba0e26838e5d	40	High TILs	+	+	-	30	+
c8f59aba1b6d02cd15ee934454504b12	20	High TILs	+	-	-	50	+
c955d89a15745e09a68c0bfcc90c1dde	5	Low TILs	+	+	+	15	+
ca1de149fdf6005dde81d3ce47a63400	20	High TILs	-	-	-	15	+
cac86bf2529618e55443d22e09c3477d	5	Low TILs	+	+	-	15	+
cafbb02440aba217521086a757bf6de6	10	Low TILs	+	-	+	40	+
cb05d2cb6ea048e61faf9c66415d58aa	2	Low TILs	+	+	-	30	+
cb39a578ac61bd802b1c467e870de44d	3	Low TILs	+	+	+	70	+
cb48b23768f77b70d5b40279daf09aeb	5	Low TILs	+	+	-	70	+
cb506553856c24f503a39dc479c87177	2	Low TILs	+	+	-	50	+
cb539bc654bdc10c1021f9408400c1e5	10	Low TILs	+	+	-	10	+
cb7bce8fc7c5d2c343c5347ac82808ce	5	Low TILs	+	+	+	50	+
cb9db705fda9e8a4c36eca491427e1c2	5	Low TILs	+	+	+	60	+
cc0daa993e7d370601608a48b85434bf	5	Low TILs	+	+	-	10	+
cc2aa20e6e0d782de874dc724677f965	10	Low TILs	+	+	-	25	+
cc707711b3d4a73400d4339516cd6c8f	5	Low TILs	+	+	-	20	+
cca3d22119ad8b6d26c59c207e020b70	5	Low TILs	+	+	-	20	+
cd1e482d723f9a02f9b731a9e1a0673a	20	High TILs	+	+	-	40	+
cd63366c288f91b6f6fcd1debadfde1a	5	Low TILs	+	+	-	60	+
cd792e4b84d6e01c14032b47faa6ab88	5	Low TILs	-	-	-	85	-
cd8044203314b3c1f51689fab4ee82ee	5	Low TILs	+	+	-	8	+
cdc98ebfaf5b31e144aa57ebc88d7a41	5	Low TILs	+	-	-	80	-
ce6f2a9713e71946c8814adc06dc88ce	10	Low TILs	-	-	-	50	-
cefa7920b39b8e4ea9374693e6ee5797	5	Low TILs	+	+	-	30	+
cf5c9be970c71d1e132336baa1651979	5	Low TILs	+	+	+	40	+
cfa6716509d0056675660ec8ec758684	30	High TILs	-	-	-	60	-
cfe8d506beef47f8bc5e3462bca2728c	10	Low TILs	+	+	-	30	+
d00868cdf51bfba6c56252fb27ebc77d	5	Low TILs	+	+	-	20	+
d05f805b74f16e67b73d868a33403125	5	Low TILs	+	+	-	15	+
d09c150723dce36bed3c2a9c838de172	5	Low TILs	+	+	-	20	+
d0da0ffd7b4ca0a7a7fe1ace2405201f	60	High TILs	-	-	+	20	+
d1509ef9cfdb258edb0ae0c335c07ccd	5	Low TILs	+	+	-	30	+
d15770e3ae9390e8de467cf2415e094d	1	Low TILs	+	+	-	20	+
d30dfa2a93b136c0e76cdc2686f7756a	5	Low TILs	+	-	-	70	+
d405f23eb76f26e3d84800c828b6b1d8	5	Low TILs	+	+	-	20	+
d4ed5aa5996be67059cefd72dfad8220	5	Low TILs	+	+	+	70	+
d54dad347e6b83789e8a7d50e384ae05	1	Low TILs	+	+	-	20	+
d54f4a25599d92aeb24c4eff506d047e	10	Low TILs	+	+	+	50	+
d5a86687505bca99f54a56f7e0caa143	50	High TILs	-	+	+	40	+
d5b4d4e7182fb0dd9d2d030c4aaecab2	10	Low TILs	+	+	-	70	+
d5fe0b7b5d485aeba498f0a22a1909a6	2	Low TILs	+	+	-	8	+
d634dc316d1ed77c5313a6d04d4aeb93	8	Low TILs	-	-	+	45	+
d63838bbacf9b4ec21b11c22b0c244c0	5	Low TILs	-	-	-	60	+
d6acaaccb2323d2550cdd26f67305233	1	Low TILs	+	-	+	50	+
d6df395b07330ab463bd641af1bd3fea	10	Low TILs	+	+	-	7	+
d6ff316e74c4ca1c6697ff2c1dd228e4	30	High TILs	+	+	-	25	+
d7186d991641deccb10fd00e132f12af	5	Low TILs	+	+	+	30	+
d71ba47151d563c606ab9ec4babd30a9	40	High TILs	-	-	-	60	-
d7f9627677c706521a80deaf810ba613	1	Low TILs	+	+	-	20	+
d8482c826a37a18d804ba0a54fce9ad6	10	Low TILs	+	+	+	30	+
d84f8ded6afe730cf6a92c93ee9bf5b0	5	Low TILs	+	+	-	25	+
d861f879cbd12b1d1f4d1fcef31dbe1d	10	Low TILs	+	+	+	30	+
d8897c6b91855563f9019c26280c4907	5	Low TILs	+	+	-	20	+
d8c76fa74357a3b535c4e4964e3056b0	5	Low TILs	-	+	+	40	+
d8e5fc3d40e20233ddfd6eb6a07fff68	2	Low TILs	+	+	+	55	+
d8e6af4eb1f475ffac315962589607b3	2	Low TILs	+	+	-	70	+
d9770c8de999c8d5f4f409cd0eaba650	70	High TILs	-	+	-	70	+
d9b70e635868be55bb5fd5c4820fdfc4	5	Low TILs	+	+	-	30	+
da5567932c0b2c87e720e0af0594c34e	2	Low TILs	+	+	-	15	+
daa3202ed634a765fbc604bc469574c8	80	High TILs	-	+	+	50	+
db845ff4d11017b7c95ba65be922a88f	50	High TILs	-	-	+	40	+
dc370eb9ebd639a70acc22585be0e458	1	Low TILs	+	+	+	15	+
dc54fe68e9c224c9895ac8ca4b695b2e	20	High TILs	+	+	-	80	+
dc75b6da0df7451fbf7514055c0de377	5	Low TILs	-	-	+	35	+
dc988da7300efa7ac147b2a83f21d12c	30	High TILs	+	+	-	50	+
dcab28088f6c1219a329299f73737f65	8	Low TILs	+	+	-	15	+
dcc103a0cded9bd06eb4299246938c86	10	Low TILs	+	+	-	40	+
dd44228886bcb58d7be5de69884d3adb	15	High TILs	+	-	+	70	+
dd50bd96448abe5e934975a64e031e3b	10	Low TILs	-	+	-	50	-
dd871c1abd9ba03aa91c922a240e5f1d	20	High TILs	+	+	-	25	+
de561e8a9922079f60c5e645cec203a9	20	High TILs	+	+	-	30	+
de6cd627041af4d796a710643ba224c7	2	Low TILs	+	+	+	60	+
dec48f0b2e4c6c8449f67169d54f80d5	20	High TILs	+	+	-	60	+
df0c8ff1d4e42d7d55ddb90cef42845d	10	Low TILs	+	+	-	60	+
df4245c336ae191655a3d1ed8e373593	3	Low TILs	+	+	-	10	+
dfe06ab410c5081dbe13daea330bb50e	5	Low TILs	+	+	-	20	+
dfeb7f565598d317f79d3ebe106bf0f4	5	Low TILs	+	+	-	8	+
e01bc7698ecab6f663d20fb4bb20ef14	30	High TILs	+	+	+	70	+
e16c2f700c3a6db0987c5f4a1ed2c751	25	High TILs	+	+	-	60	+
e18c36eb0bdb1ad0dd47f5a181a37e6a	1	Low TILs	+	+	-	20	+
e18f6034ece0816c902c8ba5cb7088ff	30	High TILs	+	+	+	60	+
e2631fa57119accaf33181615841f98d	5	Low TILs	+	+	-	10	+
e2f40294e634d1f09efeb62f485dd8fc	10	Low TILs	+	+	+	50	+
e3de35f432941842624d79a74640bcf6	5	Low TILs	+	+	-	20	+
e41208c1f4ba3064b0ace9af39f6710a	10	Low TILs	+	+	-	30	+
e436ab597873aa3538ac0430bf8922e4	1	Low TILs	-	-	+	65	+
e4aaa2af956d66ff97257519901d144f	5	Low TILs	+	+	-	20	+
e4b3acecc8e9b0ee7c8cb87a9d29610c	5	Low TILs	+	+	+	20	+
e4d74594870ef988b62a805c2062f066	5	Low TILs	+	+	-	25	+
e5f5d40a068bd6ae59712cb24a0a0b61	5	Low TILs	+	+	-	5	+
e6014533cdb0306ebaf4ea9a13dcde50	1	Low TILs	+	-	+	20	+
e6167a7ca9860ce259956c8621b0dcd0	10	Low TILs	+	+	+	40	+
e6ccc5bc9c4b642323c3828fddfebc13	50	High TILs	-	+	+	40	+
e6e6bf9929a1ebee8951cfcd26b95eec	20	High TILs	-	+	+	90	+
e7014274c05eb5cb2560d9c990f860a8	1	Low TILs	+	+	-	8	+
e70dff1f47f80074a6c76d760ee55336	10	Low TILs	+	+	-	50	+
e79f292d298df47272fbd5ee8724685c	5	Low TILs	+	+	-	30	+
e82720313fec8981d61a701d4f42034a	50	High TILs	+	+	-	40	+
e82ee7c5517287399200baa29149c78e	10	Low TILs	+	+	-	20	+
e853349efd19339c3bb7e2f6eefaddc7	5	Low TILs	+	+	-	30	+
e9198f4fbc35d7e253bbbcfe5248fd74	60	High TILs	+	+	+	30	+
e96ccaced8ee10c9e683bc0cc4bec017	1	Low TILs	+	+	+	45	+
e9a299d98437f6d7588822c7ad550342	20	High TILs	+	+	-	15	+
ea72a32bd38cabc56b1a5453ae70d852	2	Low TILs	+	+	-	15	+
ea87b3b69580ebb33ed161ca3c1ef7ab	50	High TILs	-	-	-	75	-
ea9a1f5ab4f7d7fe333e2b294077f5ea	10	Low TILs	+	+	-	80	+
eaab20476a88e1fd5aaefc12bb8078ed	60	High TILs	+	+	-	90	-
ead4896747ea7373212421bea720ebc5	5	Low TILs	-	-	+	40	+
eaebae15dcfba25a4cb1095f3425521a	70	High TILs	-	-	-	70	+
ebc2d72bf8ed04c03f1911f3f679e440	10	Low TILs	+	-	+	40	+
ebc4305b343a7c4d2c0c1d1428e3c24c	1	Low TILs	+	+	-	35	+
ec943012a03c493d0c0cbc60328519b3	10	Low TILs	+	+	-	30	+
ec9cad4ae5428ebf2b4b1a7d6df50274	50	High TILs	+	+	-	25	+
ec9fc9beaf07533352e885760276df61	70	High TILs	+	-	+	50	+
ecf6031c4cdb31b9a0d4ab5d4334a7cf	10	Low TILs	+	+	-	20	+
ed308c2ba4bbf5e8497ef7cf972de984	10	Low TILs	+	+	-	20	+
ed46d0cb2a043ac8a9ab807869e80544	5	Low TILs	+	+	-	2	+
ed87c5fd70013236255626d6838c4cfc	5	Low TILs	+	+	-	5	+
ed8cc31007f5bfd8d17fe3596e630436	10	Low TILs	+	+	-	50	+
ed8d7c0c2a771f5a82664e24481e9b8b	10	Low TILs	+	+	-	50	+
ed9090faaaaffa4d1c24a728e9a6f839	20	High TILs	-	-	-	15	-
edc54484a0cb01fa34a618dc1aa7ee0b	5	Low TILs	+	+	-	10	+
edf9967d9848bdfca7d380543617a578	10	Low TILs	+	-	+	50	+
ee1e98ba3fa7ecc71eb9535160ef64b1	30	High TILs	+	-	-	30	+
ee6c502d4f8b0a4d1ff3584820b26b57	10	Low TILs	+	+	-	40	+
eeddf7d91867ad9c23e24c14fe45f40f	5	Low TILs	+	+	+	30	+
ef679129cb9762301a42256f5ebef636	1	Low TILs	+	+	-	30	+
ef9b1982f9693d8c77aee3084446015a	2	Low TILs	+	+	-	10	+
efde9a8212b433f9ba3f6549360e86de	10	Low TILs	+	+	-	25	+
eff10921c7d14b13b2048d476cc6ebf2	5	Low TILs	+	+	+	50	+
eff3fba5815339e3d0180dcf76ae90f4	3	Low TILs	+	+	-	10	+
f067c9d14d89f6ffd3513f9346b8f93b	25	High TILs	+	+	-	45	+
f0ba7542d212932d600f0a02b26168ad	10	Low TILs	+	+	-	20	+
f13a0fbe4df4c0d5cf4fcb3f6addd7db	20	High TILs	+	+	+	5	+
f189db6ba71fbc8a8fbc47beaf3ed925	3	Low TILs	+	+	-	60	+
f27dbb58315ae789fe83e7ddf5b73f4d	10	Low TILs	+	+	-	60	+
f28ce600e56de2ab69a18cc7c92fc6bb	5	Low TILs	+	+	-	30	+
f317341fa1513228464d1ecdbb2b63d3	30	High TILs	-	-	+	20	+
f34e602161b147bf95dfd4a4e769dec6	5	Low TILs	+	+	+	40	+
f35207f4d630d323b1d87aab986fdf29	50	High TILs	-	-	+	30	+
f354c88b6d9e214728c9abbda9942db3	40	High TILs	+	+	-	30	+
f37cf6dfc47d0d0e83e627333cdb8a5a	5	Low TILs	+	+	-	25	+
f39efea5ddf5ad40e7b462768ff7ac87	5	Low TILs	+	+	-	10	+
f413bedaa6a91ef32f558f824603640a	5	Low TILs	+	+	-	10	+
f49d2f2bbc2e428830569fd4aab43818	20	High TILs	+	+	+	25	+
f4a1ce63c73da0ceb5fb7396690aa947	5	Low TILs	+	-	+	35	+
f4ab092bb897fb96b34a3f9f050d071b	5	Low TILs	+	+	-	20	+
f52bea3855a894aad10de968e49adf1a	5	Low TILs	+	+	-	30	+
f533d3893241762e054f7481afc647a0	20	High TILs	-	-	-	70	-
f54316ed1f2f67cf6f47e8b0bbf790ba	30	High TILs	+	+	-	60	+
f55aee475f56901b0739929c9467cebc	1	Low TILs	+	+	-	35	+
f609d63394758af599a5bb1c5e71ae0f	5	Low TILs	+	+	-	20	+
f687bd94f17247a9b62222d7740bff98	1	Low TILs	+	+	-	25	+
f69f30cf1d7aab12cf66e7514ed956d7	30	High TILs	+	+	-	30	+
f6a35aa5e2a2824e7e1e41ca0fb0f1f3	5	Low TILs	-	-	-	60	-
f6baa5132ad97c47c231aaf8cdae0fef	10	Low TILs	-	-	-	80	-
f6ce85d285cbf171512934a01eead166	5	Low TILs	+	+	-	40	+
f6fb32f1e0c64c9a10059c961c1e070c	70	High TILs	+	-	+	20	-
f7aad6844cb6064dc19fb687bc10d877	3	Low TILs	+	+	-	10	+
f7fa61671a31ec82217cae88288f277d	5	Low TILs	+	+	-	30	+
f85d908af183fcfa6cd5795de78630a0	2	Low TILs	+	+	-	10	+
f894b64df1093e59882789ea8c6fdf20	5	Low TILs	+	+	-	60	+
f8baca776ed164775d95f124e66dc4d8	3	Low TILs	-	+	+	30	+
f96ff868a0183c373e00dfcd98df10a4	50	High TILs	-	-	-	70	-
f9a5c7c541dbfbba05ccd6e083799b89	5	Low TILs	+	+	-	3	+
fb323538ad27b1d4441d42b53f6969dd	5	Low TILs	+	+	-	50	+
fb7c3946b6af5ffd303f8e1b256814e4	5	Low TILs	+	+	-	35	+
fba2b579595e3a7e54e9aa761b72d7c1	5	Low TILs	+	+	-	40	+
fbdcfa702fbc777a9fa18d6d6b810a11	60	High TILs	+	+	+	70	+
fcddf7d0a8f1e28a58cd9953c5b81793	10	Low TILs	+	+	-	40	+
fdc6060d602d85b2cfcbd23a1e1c0db8	5	Low TILs	+	+	-	10	+
fe2b8be134a260561896ab26289b5835	2	Low TILs	+	+	-	10	+
fe41e7a28bae9d8c2dca2eae0515367c	15	High TILs	+	+	-	15	+
fe4a8ac708fc889410d0c308f8eb7fc5	1	Low TILs	-	+	-	70	-
fed53cc4fff5a39bc12079754a0483da	5	Low TILs	+	+	-	60	+
fefd65bfb91afed430456414a21c2a39	10	Low TILs	+	-	+	45	+
ff84cf9734ac9d1e1b01904fd05feca8	2	Low TILs	+	+	+	10	+

## Sheet: Table 3
ID	LDH	UREA	UA	TP	GLOB	AG	ALB	ALP	IP	CRE	CK	CHE	CYCS	Ca	SAA	GLU	ALT	GGT	AS.AL	AST	Group
00311630edb42314b6a87246aae058ab	209.8	6.8	419.9	82.9	33.6	1.47	49.3	74.6	1.17	59.2	176	12066	0.88	2.39	4.6	7.83	39.4	42.3	0.59	23.1	High TILs
0075fb6b1d766f01788ac8e4af98c931	182.9	4.6	451.9	73.23	31.23	1.34	42	88.1	1.38	66.1	101	10539	1.3	2.22	18.1	4.34	14.7	16.1	1.24	18.2	Low TILs
00797a044fe725e371450752f5f62b83	142.1	5.4	209.4	71.16	26.36	1.7	44.8	74.2	1.15	41.3	51	6483	0.57	2.1	10.5	5.43	10.2	37.2	1.29	13.2	Low TILs
015486f5309e8f8745ee6b94d2d43d26	183.4	4.1	398.9	78.17	33.17	1.36	45	65.1	1.16	65.9	78	10827	0.86	2.19	2.8	5.13	21.7	21.4	0.88	19.2	Low TILs
01c85448fce723c4d2d6baaaaf39ed78	127.1	3.7	241.2	75.06	31.96	1.35	43.1	37.6	1	53.4	47	7723	0.72	2.17	7.2	4.81	11	14.1	1.18	13	Low TILs
025805eb0002de74b61740a39d92b55e	143	5.2	390	74.8	29.1	1.57	45.7	63	1.27	54.5	43	9659	0.95	2.47	18.88	5.63	13.8	22	0.84	11.6	Low TILs
02e1fa647ea66390a128044bc6e0ab31	195.7	8.6	281.2	73.51	28.91	1.54	44.6	58.6	1.03	52.4	104	6849	0.76	2.27	4.1	4.75	11.1	14.3	1.81	20.1	Low TILs
030b766359d1a28dd242d185c3735dd5	186.1	4.9	366	79.8	31.6	1.53	48.2	71.7	1.19	50.2	224	9763	0.94	2.25	5	4.69	27.1	20.4	0.84	22.7	Low TILs
033f9fbd8f966ee556e4bdaeda1330eb	216.2	4.4	280.1	70.73	25.73	1.75	45	55.3	1.03	56.8	53	9285	0.78	2.26	6.5	5.85	19.7	74.7	0.93	18.3	Low TILs
038f3e6ba0563262f742e36a80b26df3	257.7	5	509.6	80.96	33.46	1.42	47.5	93.9	1.36	45	170	12587	0.83	2.39	7.8	5.62	34.3	22.5	0.68	23.3	High TILs
03cfdd079af8f453e0fedb0cd391b94e	152.4	4.1	266.8	64.13	25.73	1.49	38.4	54.4	1.1	50.6	97	5050	0.66	2.13	7.3	4.94	10.2	8.1	1.32	13.5	High TILs
03e10ebe16234981e13c8b13200a0998	153	6.2	307	84.7	35.9	1.36	48.8	76	1.07	52.1	78	10091	0.81	2.41	5.55	6.04	8.7	11	1.76	15.3	Low TILs
03e51e3cc21b88a8bff0c7c3fb106ed1	148.4	6.1	275	67.16	27.16	1.47	40	69.2	1.22	67.4	42	8526	1.16	2.26	4.1	6.52	14.4	36	0.92	13.3	Low TILs
03f1985f9910d5097407d08830bff82c	157.5	5.4	352.1	75.16	27.96	1.69	47.2	93.2	1.13	56.9	63	10975	0.92	2.42	3.8	11.07	14.5	33.6	0.95	13.8	High TILs
042a1577fbd3686781d21a0653118d62	165.9	8.7	339.1	69.13	21.83	2.17	47.3	41.1	0.84	63	33	9285	0.75	2.28	3.8	5.11	8	9.5	1.36	10.9	Low TILs
044267a7fea4197d8fd928e5584f50be	143.9	4	265	70.5	30.4	1.32	40.1	87.8	1.11	46.1	45	10114	0.69	2.15	14.2	4.85	10	12.1	1.34	13.4	Low TILs
04ad1d5572a7cc7f5e25ac82413536f6	205.8	6.6	211.5	69.8	31.9	1.19	37.9	83.8	1.22	49.9	54	5603	0.98	2.24	6.8	5.59	17.5	15	1.18	20.7	High TILs
04b7aabd2ddaabbd04074187d7214261	249.4	5.9	444.6	72.64	25.74	1.82	46.9	65.3	1.03	52.5	128	12351	0.85	2.42	3.6	11.12	96.3	154.8	0.76	72.9	Low TILs
051aa4f898586c415ec8877863339dc2	166	4.1	306.7	69.34	25.64	1.7	43.7	81.6	1.37	61	82	8712	0.97	2.32	4.7	5.59	11.2	14.4	1	11.2	High TILs
0572b874b8f12da7c2cd9d4835cc423b	180	3.5	313	79.1	29.2	1.71	49.9	69	1.21	38.3	65	9000	0.76	2.43	6.23	4.54	14.2	80	1.27	18	High TILs
0579703983e4150e1f5dd8f803f44896	227.9	4.3	271.5	76.79	28.39	1.7	48.4	83.3	0.89	70	116	7566	0.95	2.35	2.9	4.76	10.8	15.7	2.17	23.4	Low TILs
06691c1a5dd6379acf4ad3def35b9129	185.2	3.6	427.5	72.01	30.61	1.35	41.4	135.3	1.09	42.1	42	10531	0.87	2.27	15.7	10.63	36	75.5	0.71	25.4	Low TILs
0685433c4d56f98a9ebafd5acc4d9f2a	163.9	5.1	312.6	74.74	31.24	1.39	43.5	72.9	1.19	55.6	78	6166	0.72	2.4	3.7	4.79	9.2	11.1	1.64	15.1	High TILs
06ac9345f7a5f7f096ce0b90fcd0f1c3	127.5	2.8	226.7	72.45	30.75	1.36	41.7	73.4	1.16	49.4	31	5593	0.66	2.12	3.5	5.1	5.8	10.6	2.36	13.7	Low TILs
06d4fc2812c313d5edc4d8103f51c410	147.5	2.9	391.4	73.48	30.48	1.41	43	44.8	0.86	48.1	78	7783	0.73	2.21	8.3	6.03	12.2	22	1.03	12.6	Low TILs
0715aa2e86dbbcd886d77047a2929dea	172.7	3.2	212	68.8	25.6	1.69	43.2	61.3	1.1	54.8	56	15287	0.64	2.34	2.6	4.38	15.2	12.3	1.11	16.8	High TILs
076835d71c406d2860513b72e4926d32	163.5	3.5	384.3	77.45	33.45	1.32	44	66.8	1.13	59.5	65	6442	0.79	2.25	4.5	6.41	24	16.2	0.9	21.5	Low TILs
0768b00367e70b2cc0ea536938928142	133.4	4.2	244	82.4	34.9	1.36	47.5	44.1	1.15	44.2	58	7387	0.77	2.22	6.4	4.63	15.6	12.8	1.1	17.1	Low TILs
07805e248fd548ae81a448ee56d14225	163.7	5.6	181.2	67.55	26.05	1.59	41.5	79.8	1.17	52.6	46	9099	0.72	2.18	8.3	9.68	13.3	42.9	0.92	12.2	Low TILs
0856a227c6db54c527790b2437542cc0	151.3	2.8	338.4	73.71	32.11	1.3	41.6	64.2	0.89	53.3	88	7643	0.81	2.27	11.4	5.53	8.7	13.8	1.7	14.8	Low TILs
091463270e08745a313718c8d0536019	93.2	4.8	279.3	66.16	24.76	1.67	41.4	45	1.31	44.8	34	7804	0.62	2.22	3.9	4.69	5.9	10.7	2.2	13	High TILs
0920c037b659f39369ec888071e56df1	149.6	6.7	227.3	68.82	27.42	1.51	41.4	59.6	1.08	42.8	42	7521	0.76	2.17	6.3	4.29	18.8	6.2	1.33	25	Low TILs
0968dc2ece5802b89f33889f0c513ba7	143.7	4.6	316.2	69.89	30.69	1.28	39.2	48.8	1.17	61.3	60	6065	0.67	2.17	3.6	4.78	3.1	11.8	4.87	15.1	Low TILs
09b6771b4fdfb67e15db64e5387e92df	116.5	3.6	279.7	67.1	29.1	1.31	38	80.2	1.11	48	31	6876	0.95	2.22	6.9	5.03	12	12.5	1.07	12.8	Low TILs
09c81c1463796a6a5ec681230dad2df8	148.5	4.2	266	74.24	31.64	1.35	42.6	69.6	1.04	42.9	44	9212	0.79	2.16	4.1	5.45	14	27.7	1.47	20.6	High TILs
0a1a80cce542ba28d090b027d1d93b2d	130.2	4.3	330.4	77.26	36.76	1.1	40.5	53.5	1.27	51.2	43	7963	0.97	2.4	4.8	5.22	15.1	32.4	1.09	16.5	High TILs
0a3a925f68a0cc7a276f4e964e79098b	174.1	6.6	273.5	70.64	27.84	1.54	42.8	68.4	1.32	44.1	50	9412	0.77	2.19	8.2	5.58	31.7	29.7	0.82	26	High TILs
0a4b55a0ae2d68734c8bf7a93ed3a9f7	118.1	6	407.5	70.91	27.81	1.55	43.1	38.4	1.3	59.7	108	7684	1.06	2.28	3.4	4.7	13.2	22	1.19	15.7	Low TILs
0c1da185e03a7817f2e64b3139a1cd14	176.6	3.2	202.2	73.04	28.44	1.57	44.6	93.9	1.09	52.4	32	6670	0.81	2.18	5.6	4.92	10.7	21	1.07	11.5	Low TILs
0c84f83d6ce84b2e8d1fc394c7a56221	166.5	2.9	219.9	77	32.4	1.38	44.6	46.9	1.14	41.2	52	8043	0.75	2.26	3.7	5.15	12.9	13.8	1.19	15.4	Low TILs
0cb140a6bb8ee2a4ea236d02a0a7201a	145.7	5.5	417.3	72.35	28.55	1.53	43.8	111.1	1.15	51.7	60	9536	0.89	2.14	8.5	5.49	21.2	33.5	1.02	21.7	Low TILs
0cb8143c3317632fa2c41383f10b47ae	166	4.2	371	76.6	30.5	1.51	46.1	51	1.19	63	92	8080	0.77	2.4	6.5	5.6	12.5	21	1.12	14	Low TILs
0d07efe7b5a5a0ee44633f08b6429e32	165	3	273.4	79.46	32.76	1.43	46.7	51	1	49.8	49	7789	0.73	2.36	5.7	5.45	11.8	14.4	1.03	12.2	Low TILs
0d2bd13e5249dac7dfcbf957c439701f	159.3	6.2	476.3	75.8	27.9	1.72	47.9	62.8	1.28	64.2	91	8987	0.91	2.23	8.9	4.97	16.8	54.6	1.04	17.4	Low TILs
0db932f0f61e7e4d5f7ad99f5dc10988	159	5.6	272.8	77.13	29.93	1.58	47.2	53.9	1.19	63	71	6930	0.85	2.22	6.8	4.28	17.7	19.6	1.21	21.5	Low TILs
0dc726a0b40d17636f5c5f8a1abdcf40	169.7	7.8	290.2	69.24	24.94	1.78	44.3	58.5	1.57	55.6	72	7137	0.85	2.36	5.8	4.25	23	16.5	1.24	28.6	High TILs
0de764496ea5607073385efe93fa0c25	197.2	5.1	238.5	70.82	26.52	1.67	44.3	133	1.16	50	62	9365	0.99	2.29	3.3	4.42	74.2	143.5	0.65	47.9	Low TILs
0e6b75ce667abb1d27eb173f75cedece	169.4	3.7	383	73.49	28.09	1.62	45.4	55.5	1.2	62.7	62	6421	0.84	2.27	2.1	4.32	9.6	18.6	2.09	20.1	Low TILs
0ec7182a189a4d64f363efb5cabbd357	181.6	2.7	297.9	72.06	28.56	1.52	43.5	66.8	1.03	38.5	91	8847	0.72	2.28	7.2	5.08	16.4	24.2	1.1	18	Low TILs
0ec93410471b43794639aef5481e959e	138.5	3.9	232.3	64.11	23.71	1.7	40.4	62.5	1	51.6	103	6983	0.73	2.21	3.8	5.02	14	14.6	1.34	18.8	Low TILs
0f196aeb5d9ec28ff60bf55892cf1469	157.2	3.7	296.1	70.95	28.85	1.46	42.1	79.5	1.14	54.3	86	13017	0.85	2.25	5.9	5.14	18.5	16.8	1.03	19	High TILs
0f7f2c27412418636f3316109a3968f5	187.8	3.9	308.5	81.9	35.6	1.3	46.3	74.9	1.4	53.4	76	7036	0.87	2.44	3.6	5.29	18	17.8	1.01	18.1	High TILs
0fe7de39c973291233048a5c830c1e37	130.6	5.6	352.7	65.89	24.89	1.65	41	71.9	1.48	56.1	45	9144	1	2.31	8.6	5.91	10	30.7	1.21	12.1	Low TILs
107ea1d5a6811a4ea86281b69b0c86dd	319	2.9	362.8	75.08	30.48	1.46	44.6	120.4	1.19	41.3	31	5681	0.79	2.23	10.1	4.2	16.2	17.6	0.87	14.1	High TILs
10f47c39b993509eb896aea487462799	180.4	6.7	483.2	73.84	28.54	1.59	45.3	83.5	1.14	81.9	96	7128	1.12	2.27	2.3	5.44	13.4	39.9	1.23	16.5	Low TILs
115dea445ead1ff5c91b1eaf8c78bf5d	148.1	5.2	390.7	83.87	38.27	1.19	45.6	94	1.21	47.1	117	9470	0.93	2.4	5.9	6.5	19.6	27.2	1.23	24.2	Low TILs
1168ab3b98c2c36dfe31efeb264aaeb8	175.7	4.7	269.8	86.28	39.88	1.16	46.4	96	1.36	55.5	107	8977	1.02	2.41	5	6.55	12.2	21.2	1.61	19.7	Low TILs
1184d0fd736e2ab655f52a2e938849e5	165.6	4.3	273.9	71.73	28.03	1.56	43.7	47.7	1.31	59.7	61	8217	0.8	2.3	7.1	5.35	10.9	10.1	1.39	15.2	Low TILs
11ef3346fd4c36484e42dd01d9c06bcb	138.5	4.8	295	64.13	21.33	2.01	42.8	38.5	1.08	68.3	126	7382	0.62	2.21	5.9	4.96	11.7	13.1	1.06	12.4	Low TILs
126a5adc580becbb3efc2deacdaa765c	154.9	4.5	429.7	76.76	30.26	1.54	46.5	99.3	1.27	73.6	92	9746	0.99	2.32	7.2	5.29	9.1	14.5	1.46	13.3	High TILs
12ef9f512ae520a453750b587eb6d369	126	3.3	314.4	70.52	29.72	1.37	40.8	47.7	1.06	58.2	50	7051	0.7	2.24	3.2	4.91	22.1	11.5	0.83	18.4	Low TILs
131987ba88119ffc7a0b0e4a9fed988d	451.6	5.8	263	70.25	27.65	1.54	42.6	55	0.94	61.2	82	6579	0.93	2.09	11.1	5	16.9	17.6	1.79	30.2	Low TILs
1345525ef88ff08eaac309c0a138a235	155.9	4.3	300.1	73.64	27.14	1.71	46.5	72.9	1.37	64.8	132	8958	0.89	2.3	6.8	4.61	20.3	14.2	1.15	23.3	High TILs
13d0dc546c3ddcdc9d16928a47aa674b	238.9	3.7	272.9	73.7	31.4	1.35	42.3	83.1	1.07	53.9	67	7731	0.78	2.3	6.6	5.04	36.3	130.4	0.83	30.2	High TILs
13e121d1bc849332abc038b6340d1f36	157.3	5.7	322.5	69.02	26.62	1.59	42.4	65.2	1.13	50	75	6735	0.73	2.12	14.4	5	11.3	15	1.01	11.4	Low TILs
1417e128108268f1b3023c59a5b85acd	162.8	3.9	316	70.86	31.06	1.28	39.8	54.9	1.03	65.6	80	8686	0.94	2.26	2.8	4.78	16.2	19.3	1.1	17.9	High TILs
150c44d46885a4b1c3f834aa923310f1	190.7	3.5	185.7	75.5	29.6	1.55	45.9	63.1	1.03	56.1	106	8100	0.74	2.38	5.4	4.89	14.4	21	1.35	19.4	Low TILs
159c57a0e11fff7875bb7cd17837d373	236.8	4.3	477.9	73.4	31.3	1.35	42.1	80.7	1.18	64.3	72	7789	0.9	2.49	5.7	4.67	23.8	21	1.12	26.7	High TILs
15a81b25abea01e7ecea471939eb0cf2	135.1	5.5	259.5	69.19	27.69	1.5	41.5	41.7	1.27	58.6	52	7161	0.77	2.28	4.8	5.36	11.2	18.5	0.99	11.1	Low TILs
15e92474c45e4404f387246617b2bb4f	168.4	4.3	362	76.24	32.54	1.34	43.7	72	1.35	53.2	72	11458	0.75	2.33	18	5.6	15.9	21.6	0.89	14.1	High TILs
16d26b09a77a1173b73bde8aed1dd8b2	148.9	4.7	281.3	69.39	28.49	1.44	40.9	122.5	1.2	42.6	107	7948	0.76	2.14	16	4.56	12.4	63.6	1.27	15.7	Low TILs
1753013b803015b721a999d946713e3e	165.9	3.7	277.4	74.64	31.64	1.36	43	66.9	1.26	60.3	84	8061	0.93	2.32	5.8	5.25	10.9	16	1.39	15.2	Low TILs
18443c8974c91a98f391e8a7acde40b9	164	4.3	249	79.3	31.2	1.54	48.1	39	1.2	54.8	107	11058	0.78	2.34	3.21	4.41	11	17	1.61	17.7	High TILs
18a189b91239528f3ee1b75fdf880d45	142.3	4.9	224	69.74	27.24	1.56	42.5	49.9	1.15	45	49	6539	0.63	2.17	11.6	4.6	10.2	17.8	1.48	15.1	Low TILs
18f5189f434db499c1ed569adee2e91d	173	1.8	94	68.9	29	1.38	39.9	58	0.92	37.2	154	8258	0.64	2.12	51.79	4.93	12.5	15	1.56	19.5	Low TILs
198fc2336595e03d08544e2a851c99b9	119.2	3.8	311	64.7	23.9	1.71	40.8	27.9	1.48	60.2	43	10458	0.92	2.33	3.9	4.6	17.9	12.6	1.01	18	Low TILs
19f21f8a2ea21a025570b4aa303a7525	139.2	5.4	238.7	78.87	31.97	1.47	46.9	50.8	1.23	58.3	64	6765	0.83	2.33	5.1	5.15	6.7	14.5	2.09	14	Low TILs
1a6f778b0969536ee53bd2bd99f9e022	220.2	5.2	330.6	74.38	28.58	1.6	45.8	113.9	1.24	53.6	138	9105	0.83	2.36	5.9	4.9	28.1	14.7	1.06	29.9	Low TILs
1ac8479ca2ec4f80b91117867f2eae3d	170.9	5.5	363.3	70.94	26.84	1.64	44.1	81.2	1.17	60.9	98	8574	0.77	2.27	6.9	5.31	13.9	19.9	1.21	16.8	Low TILs
1b524dc0348a61c5bd3ace2b5d249edc	115.6	5.6	269.6	73.03	29.23	1.5	43.8	43.7	1.16	56.8	42	6243	0.75	2.19	4.7	4.94	9.1	7.9	1.49	13.6	Low TILs
1b62fce32b8cc0b983be4d24bbed3579	202.3	7.4	422	77.02	31.52	1.44	45.5	58.5	1.19	66.1	142	9213	0.97	2.32	4.9	5.03	13.4	41.5	1.33	17.8	High TILs
1b68f5fae2a0582781837f10afb9b4ed	178	4.8	335	67.7	24.6	1.75	43.1	86	0.87	53.6	76	8500	0.89	2.29	15.2	5.66	11.3	15	1.09	12.3	Low TILs
1ba48de039041fa3373ba8b2e75fd244	132.8	3.7	311.4	69.89	30.69	1.28	39.2	59.3	1.18	59.2	43	5288	1.06	2.16	7	4.84	10.4	10.3	1.61	16.7	Low TILs
1c5dab413d174a1dbf36f78ae5ae48bb	172.5	4.9	318.7	67.9	25.6	1.65	42.3	85.1	1.21	46.2	140	9366	0.83	2.25	4	5.4	26.1	20.1	0.81	21.1	Low TILs
1c979fefe8fc79576116b0aea5c92ea1	138.3	3.6	386.3	66.6	22.1	2.01	44.5	47.2	0.93	48	35	7388	0.83	2.21	4.1	4.81	12.6	23.1	1.19	15	Low TILs
1d4c946011c9190aa48616cedef5dde7	156.8	3.7	221.1	62.13	25.13	1.47	37	41.3	0.78	51.6	65	4179	0.82	1.92	3.1	5.03	8.1	25.3	2.93	23.7	High TILs
1da6b40ef50be693373342c38c2028c8	160.5	9.2	429.1	73.9	28	1.64	45.9	58	1.18	63.8	45	8823	0.85	2.38	5.2	5.69	9.7	14.6	1.01	9.8	High TILs
1dc925533bbf419a7611763ce70e4881	157.7	3.4	295.8	70.2	27.8	1.53	42.4	23.9	1.12	51.9	64	6936	0.61	2.26	3.9	5.07	15.5	14.3	0.96	14.9	Low TILs
1dd5bee503b8ba7a763a875f2b820df1	158.4	4.8	236.1	77.16	32.86	1.35	44.3	74.4	1.05	59.4	94	9137	0.74	2.25	5.4	4.67	14.1	13.2	1.47	20.7	Low TILs
1dd80fd71925110b9a719330081d3b3b	231.4	5.1	286.7	74.12	26.82	1.76	47.3	87.2	1.16	51.8	181	9360	0.87	2.26	11.2	5.25	108	35.6	0.47	50.4	Low TILs
1ddc0194e3bb276d7358e2b45d2a4ba0	182.7	2.7	137.1	82.14	30.54	1.69	51.6	72.8	1.21	55.1	68	7114	0.77	2.42	7.8	5.71	9.6	10.4	1.52	14.6	High TILs
1e745a3426e17cfca980bb50b4740d47	217.9	7.5	298.5	75.91	32.21	1.36	43.7	69.1	1.28	51.6	132	7786	0.95	2.16	2.6	5.3	17.6	15.6	1.11	19.5	High TILs
1e95f72452906717d6fd5b40b90b806b	148.1	3.3	335.6	70.69	28.29	1.5	42.4	61.7	1.05	51.7	42	7835	0.89	2.36	8.6	4.49	14.9	20.6	0.99	14.8	Low TILs
204eb4f904499463596b0a7178424be6	144.7	1.9	232.6	73.14	30.84	1.37	42.3	49	1.13	43.5	110	11004	0.74	2.21	4.2	4.93	9	11.8	1.64	14.8	Low TILs
2057f8d15aa700c0e80353f560330992	204.9	6.4	327.9	77.56	31.16	1.49	46.4	50.6	1.34	57.6	104	9694	0.94	2.34	10.7	5.34	18.8	21.7	0.97	18.2	Low TILs
20d18b2af2e6ffe8a6da6868b54c452e	186.5	4.7	403.4	77.7	31.9	1.44	45.8	68.8	0.98	55	77	8617	0.9	2.24	3.5	5.51	20.7	23.9	0.92	19.1	Low TILs
2142acb37109fb441beda689bb3fe7e9	124.5	2.9	197.3	69.81	27.31	1.56	42.5	81.8	1.05	42.4	48	11555	0.64	2.15	3.2	5.12	14.7	12.5	1.25	18.4	High TILs
215cb9a4b92f976890ab146c9b0c17a3	183.7	3.6	314.5	70.59	26.39	1.67	44.2	109.8	1.31	57.8	83	10882	0.96	2.38	8	4.73	46.2	44.2	0.74	34.3	High TILs
2246780750cb53a4aa2e0f0b89b042c0	141.4	4.8	293.6	83.51	35.81	1.33	47.7	70.7	0.81	51.6	45	8192	0.9	2.27	8.2	4.94	19.2	22.1	0.85	16.3	Low TILs
240243bd0d4c68ae9d2f84f2c4a9cc26	176.7	5.4	228	67.82	27.12	1.5	40.7	49.6	1.24	64	54	8376	1	2.24	1.8	5.88	14.1	14.7	1.54	21.7	High TILs
2436554d4f64b4816f6a4372586ae3fe	161.9	4.6	284.6	73.62	32.22	1.28	41.4	46.1	1.11	48.8	63	7521	0.92	2.06	4.5	4.96	10.9	10.7	1.23	13.4	Low TILs
249735937b116fe1ba90ad64f1572c11	110.6	4.4	152.2	65.59	26.99	1.43	38.6	43.1	1.14	49.2	30	5493	0.75	2.15	4.6	4.54	8.9	11.4	1.49	13.3	Low TILs
24b3b99dcf4c6b3f15bcec340123a878	155.2	5	249.4	73.39	27.69	1.65	45.7	38.4	1.03	48.7	47	5729	0.73	2.29	5.4	4.77	8.4	13.9	2.05	17.2	Low TILs
24ba837c5334f4878d3680b293ac2f34	145.9	5.5	425.7	69.29	25.69	1.7	43.6	69.4	1.22	55	67	10443	0.88	2.21	10.4	5.14	16.6	23.8	0.77	12.8	Low TILs
24e0fb7d4ba6ff04eef4d9784dc0a3cc	220	2.8	157	71	25.9	1.74	45.1	92	1.43	50.1	121	9677	0.64	2.04	7.9	6.66	29.2	62	0.86	25.1	Low TILs
2530235df23082bdd779f48887eb2ce2	199.7	3.1	307.7	75.46	30.06	1.51	45.4	135.1	1.31	44.1	72	7584	0.82	2.45	7.2	6.79	19.7	21.3	1.16	22.9	Low TILs
25a5596bb90df1e41939521dff0c3305	142.2	4.2	299.7	69.93	28.03	1.49	41.9	64.7	1.05	59.1	57	7408	0.73	2.27	6.9	5.23	8	12.1	1.56	12.5	Low TILs
25e9e729908a6faf77ff589b9ad4ed22	147	4.2	322	75.9	32.2	1.36	43.7	100	1.43	49.3	57	9911	0.98	2.46	4.87	5.01	17.2	36	0.99	17.1	High TILs
26866a5d0da2a8b43143ab28e0fdf8a7	177.5	5.8	213.1	77.75	32.05	1.43	45.7	66.6	1.13	72.4	73	6095	0.92	2.41	6	5.31	20.1	13.9	1.12	22.5	Low TILs
26af2608c131f66c2da9a3e4e7a2ea30	214.9	4	298.1	80.05	33.65	1.38	46.4	62	1.22	52.9	119	7973	0.8	2.29	104.6	5.28	40.4	33.8	0.5	20.2	Low TILs
26f04f770218ffcfa7c459747d99fab6	236.5	5.3	410.5	76.07	32.07	1.37	44	88.4	1.21	52.4	45	10679	0.86	2.19	5.9	6.09	17.1	20.1	1.14	19.5	High TILs
276628a4c5ff358fbc9b3f68ac5e863d	158.5	4.1	337.3	68.83	30.23	1.28	38.6	47.3	1.13	49.6	79	5317	0.67	1.92	12.7	4.82	5.4	9.3	2.26	12.2	High TILs
27d45e0da8974308766f092c243f357a	125.5	3.1	230.3	73.24	30.44	1.41	42.8	59.2	1.06	49.5	56	6938	0.78	2.16	3.3	4.79	21.5	14.7	1.08	23.3	Low TILs
281c9023c0662a666b2a741329bd82b0	138.7	5.1	323.4	77.77	30.77	1.53	47	74.9	1.24	52.7	61	12204	0.79	2.37	6.4	6.68	12.9	19	0.96	12.4	Low TILs
2823433e495ceea96e92c0757cc4cf88	191	3.8	470	78.6	32.4	1.43	46.2	96	1.23	59.2	55	11244	1.14	2.47	3.89	6.35	47.6	34	0.63	30	High TILs
287918cb7b09d373791cb4baf70e2b59	194.2	5.5	244.3	78.83	31.63	1.49	47.2	92.8	1.23	66.4	91	8756	0.88	2.36	5.8	5.67	10.6	13.4	2.05	21.7	Low TILs
28b79c37a5a07b52cb0c1f4197663f13	183.4	5.4	239.3	73.49	32.29	1.28	41.2	78.5	0.89	70	72	8466	0.95	2.37	6.5	5.3	8.1	11.7	1.78	14.4	High TILs
28bbbdd7574ec9e781c8b666c5885376	134.5	2.7	236.6	65.41	25.51	1.56	39.9	58.5	0.94	55.2	73	9369	0.7	2.23	5.3	4.93	3	11.4	4.93	14.8	Low TILs
29005f175d92968c7550fd9bbe12dea2	185.9	4.8	348.8	80.28	32.58	1.46	47.7	66	1.06	57.2	118	10868	0.74	2.42	12.2	6.06	20.7	29	0.8	16.5	Low TILs
29173991f7a6743e2f6c67528eb69129	154.5	5.5	267	71.09	28.49	1.5	42.6	71.6	1.13	49.9	41	11844	0.89	2.26	6.1	11.5	21.8	24	0.69	15.1	High TILs
294cf6ed865617aa0a4c82fc29b13219	175.4	8.3	485.9	74.85	29.85	1.51	45	66.6	1.21	60.9	96	7826	0.86	2.31	6.2	5.6	18	23.9	1.02	18.3	Low TILs
2a3c907b440ec2b456bedd7de4afe516	181.4	10.9	395.4	68.78	28.48	1.42	40.3	88.6	1.21	117.1	82	8005	1.57	2.36	50.1	7.29	12.4	18.8	1.1	13.6	High TILs
2a60dc538253344f3adeba685d5eece6	183.2	4.2	288.1	80.62	34.12	1.36	46.5	52.7	1.03	46.9	100	8671	0.71	2.32	17.9	5.65	11.5	13.4	1.38	15.9	High TILs
2b360c9858c0db826b96ea8413446f9a	191.6	6.4	374.6	81.75	35.35	1.31	46.4	105.5	1	55.2	163	8832	1	2.33	6.1	6.97	15.2	13.5	1.43	21.8	Low TILs
2b75e3ef81441af755383f11c98dcc27	152.4	3.6	257.9	64.32	22.62	1.84	41.7	51.2	1.02	43.3	57	5644	0.79	2.1	4	5.93	7.7	11.7	1.68	12.9	Low TILs
2ba78093ff14047bf87548a2ab4d8128	161.8	4.1	262.5	76.68	31.38	1.44	45.3	46.6	1.31	50.3	68	7601	0.72	2.24	6.6	4.43	11.1	11.2	1.77	19.6	High TILs
2bd167253b8c0b66026f4e116428bf01	126.5	3.7	275.6	68.4	26.4	1.59	42	57.8	1.3	60.9	99	7335	0.83	2.22	5.2	5.27	9.7	14	1.59	15.4	Low TILs
2bd4fab8d9a1b04afc211ec9658e5915	218.8	4.2	123.6	68.89	23.89	1.88	45	49.7	1.06	76.1	183	9435	0.87	2.32	7	4.5	12.4	15.5	1.33	16.5	Low TILs
2c095a0eabb3c502a89abdbe81384202	163.1	4.8	258.7	74.88	32.58	1.3	42.3	80.5	1.18	49.7	50	8651	0.94	2.36	10.6	4.72	32.9	15.5	0.78	25.5	Low TILs
2c7314aff70780674aeaca0d8a08e198	122.9	4.6	306.7	69.63	27.03	1.58	42.6	52.7	0.93	37.3	53	8336	0.6	2.07	16.8	5.22	9	13.1	1.13	10.2	Low TILs
2c74e204ddb491e0b2543e3486997b93	155.7	4	283	68.6	24.1	1.85	44.5	81.8	1.05	44.4	61	8190	0.73	2.2	4.9	5.64	11.9	11.8	1.32	15.7	Low TILs
2cb132b0d62385ad574199e20251c11c	143.8	3	232.6	70.2	28.2	1.49	42	103.8	1.1	46.7	52	7078	0.86	2.23	2.8	5.37	10	14.4	1.31	13.1	High TILs
2d2426fc4c5e29d365a3feb907e5c5be	131.5	5.2	287.1	67.32	27.12	1.48	40.2	69.4	1.27	51.7	58	6476	0.83	2.23	6.5	4.75	7.3	12.3	1.73	12.6	Low TILs
2ddc6f2a91631a5ea2d56f195fdce589	124.1	5.8	335.6	76.37	33.27	1.3	43.1	78.2	1.11	63.3	82	10916	1.12	2.31	3.8	8.35	10.7	46.5	1.44	15.4	Low TILs
2e20be527898d8e217f3dfbd7b7fbf02	156.3	7.1	371.1	71.04	27.54	1.58	43.5	77.2	1.11	71	77	7461	1.09	2.23	10.3	5.08	14.9	35.8	1.07	15.9	Low TILs
2f349243ce89d49f96d6e507faa84c21	166.8	3.7	317.8	75.66	29.76	1.54	45.9	81	1.2	52.3	69	9164	0.73	2.22	9.9	4.74	71.4	23.7	0.61	43.3	Low TILs
2f392db236f6d61aafa6c43f89c8114a	160.8	4.1	402.2	71.97	29.17	1.47	42.8	122.4	1.16	48	66	9224	0.8	2.4	5.7	5.7	15.8	44	0.94	14.8	High TILs
300467922769bcaa4f1023ac18453657	144.5	5.3	273.4	69.92	24.82	1.82	45.1	62.8	0.91	61.1	59	4854	0.83	2.21	4.5	4.38	7.9	8.9	2.03	16	Low TILs
308e61902e76eb98564a1a44f12e228d	133.2	5	256.9	68.37	25.07	1.73	43.3	43.2	1.07	42.2	67	7264	0.65	2.19	1.8	4.91	7.9	11.3	1.59	12.6	High TILs
309368acca5478f1fabe2c941763abba	132.2	4.2	189.5	86.03	42.23	1.04	43.8	65.4	1.19	46	33	6722	0.72	2.3	18	4.88	16.6	63.9	1.25	20.8	Low TILs
312c3104a6bccfba7839acfe7905e6ed	152.7	2.7	274	75.03	29.43	1.55	45.6	69	0.91	46.1	50	9113	0.85	2.31	7.8	4.69	10	15.5	1.07	10.7	Low TILs
314e7cc8f67a8c482beaac6bdf0d8a24	198.5	4.2	304.1	70.27	28.37	1.48	41.9	121	1.15	54.8	124	8295	1.03	2.24	12.3	5.52	25.6	24	0.87	22.2	Low TILs
314ec4a7516bbd6ca40696d8c64bee39	165.1	8.2	355.1	73.61	29.61	1.49	44	95.1	1.1	78	52	8111	1.46	2.27	3.1	5.94	14.6	40.8	1.63	23.8	Low TILs
317372064094f40d1a5ec0e1a065dbc7	174.6	5.1	413.4	71.76	28.76	1.5	43	96.7	0.91	58.8	106	7661	1.03	2.32	7.6	5.95	26.1	32.8	0.75	19.6	Low TILs
31a198621347772970596bf3b910620b	162.9	4.6	293.3	70.34	28.14	1.5	42.2	68.9	1.17	46.6	79	11278	0.73	2.17	5.9	6.08	22.2	21.8	0.81	17.9	Low TILs
31b9b38e0c637fa9404c11a563bc547f	141.5	5.4	243.6	78.76	34.46	1.29	44.3	61.2	1.03	57.2	58	9058	0.74	2.27	4.7	7.44	13.3	21.2	1.04	13.8	Low TILs
32b4427589b1fc3864386b60d02bec98	174.4	3.2	242.1	68.8	25.9	1.66	42.9	59.6	1.18	48	70	6740	0.79	2.2	7	5.38	14	19.3	1.31	18.4	Low TILs
32e97e7127c517e85ca07842421f0ef7	133.7	3.6	218.6	71.65	27.85	1.57	43.8	60.1	1.11	47.4	58	6214	0.71	2.26	3.9	4.76	6.9	9.7	1.58	10.9	Low TILs
333ade0c0b62deb64cdcba236f180985	222.6	5.3	403.9	73.6	28.5	1.58	45.1	62	1.15	55.3	40	7682	0.77	2.23	4.1	6.33	10.6	32.5	1.2	12.7	Low TILs
3350323e974a535802a64369dbed12bf	106.6	2.7	226.7	72.71	27.71	1.62	45	58.5	1.14	53.4	59	6223	0.61	2.3	4.4	5.19	8.9	10.7	1.54	13.7	Low TILs
3360127bb84051433fafbf766c07865d	200.4	6.8	586.3	78.53	36.53	1.15	42	65.2	1.06	101.1	86	8025	1.59	2.14	27.8	5.03	11.5	20.3	1.76	20.2	Low TILs
3367681371def9e529e48f8ae3c6cb4e	157.3	3.5	277.5	77.97	29.77	1.62	48.2	60.7	0.99	53.8	81	7695	0.75	2.31	4.4	5.8	5.2	13.2	1.77	9.2	Low TILs
33f32005b75ad695df927ef4180aee76	213	3.3	231.1	81.19	31.89	1.55	49.3	41.3	1.32	42.7	101	8150	0.65	2.42	7.7	5.29	10	18.2	1.47	14.7	Low TILs
33fb400492490c5b65221831502caf94	212.7	4.4	260.9	76.92	33.52	1.29	43.4	101.2	1.39	55.1	84	9128	0.91	2.32	6.6	5.32	17.7	20.9	1.2	21.2	Low TILs
34028a5be40d72eb5a21cd912c5c1585	173.4	4.7	367.3	82.33	34.23	1.41	48.1	56.3	1.23	54.5	119	7853	1.16	2.35	12.2	4.83	50.1	47.5	0.74	37.3	High TILs
341717e1215061856f83d8fd718fc287	205.2	3.9	230.8	68.73	29.03	1.37	39.7	78.9	1.29	36.7	52	8772	0.79	2.19	3.7	6.12	9.8	18.2	1.35	13.2	Low TILs
348c178e4b5b1ca8f9d5ef504441b809	223.5	2.9	356.2	77.56	31.16	1.49	46.4	64	1.36	49.8	101	8393	0.78	2.37	6.2	4.56	18.2	16	1.34	24.3	High TILs
34d62ce5a05c09ccfbc638bce6620fe2	164	4.3	551	77	30.6	1.52	46.4	54	1.01	50.2	54	8868	0.8	2.28	8.07	5.67	10.4	21	1.45	15.1	High TILs
3531b3416bc840557565133b0bb37039	137.1	4.6	293.1	75.42	27.42	1.75	48	44	1.26	46.6	45	5908	0.71	2.29	27.6	4.83	8.4	17.3	1.5	12.6	High TILs
35d5174cce224255c234c8ba50eb45bf	150.7	4.9	244.5	67.78	26.88	1.52	40.9	59.7	1	43.5	50	6549	0.69	2.21	5.6	4.77	5.2	10.1	2.96	15.4	High TILs
35e1d031cea5a7c703d010771399f623	167.3	2.8	247.9	72.33	27.33	1.65	45	59.1	1.21	48.9	85	6173	0.61	2.24	3.1	4.97	9.5	10.8	1.51	14.3	Low TILs
368600dd3fe855ac1f182513ccd75e8b	172.1	4.6	257.5	73.14	31.74	1.3	41.4	51.5	1.2	58.9	104	7540	0.82	2.2	3.2	5.13	12.4	11.2	1.91	23.7	High TILs
36c44979c2530eb00d5020fd5fdfa03a	154.1	3.2	496.3	75.05	32.15	1.33	42.9	88.7	1.13	47.3	56	8518	0.69	2.25	4.2	5.51	31.3	98.7	0.45	14.1	Low TILs
3792e6037bfd7309f380572863b82459	205.1	4.6	329.5	64.26	25.56	1.51	38.7	64.9	1.4	52.9	250	9956	1	2.13	6.4	4.93	36.8	39.5	0.7	25.8	Low TILs
3796086396e4474fa5cfd477fc90701f	162	3.7	272.6	64.58	23.68	1.73	40.9	45.6	1.07	55.3	56	5163	0.72	2.18	3.1	4.71	7.6	7.6	1.57	11.9	Low TILs
37ce256ef07a30f6f396911b357f207e	127.2	5.5	175.3	71.99	29.59	1.43	42.4	61.8	0.93	60.5	40	5022	0.75	2.37	8.9	9.74	16.3	16.7	0.9	14.6	Low TILs
37d612301c38a588d165c0521ff74fe0	137.9	3.4	367.5	68.92	26.72	1.58	42.2	54	1.31	38.7	71	8736	0.59	2.26	5.4	5.7	13.9	18.6	1.01	14.1	Low TILs
3872bef1881e126aaf25f836cb20eadb	191.9	4.9	333.6	72.62	27.22	1.67	45.4	65.6	1.08	55.1	126	9740	0.72	2.35	5	6.35	15.7	15.6	1.17	18.4	High TILs
38c230d52e5ac7fd3dafd9457dc5e5fc	129.4	3.8	258.5	72.6	30.6	1.37	42	62.5	1.2	48.3	68	6741	0.7	2.22	7.9	4.41	24.1	11.1	0.79	19.1	Low TILs
38d1bb3b0186eeae282082fcbc6fd449	144.9	5.9	237.9	68.62	24.32	1.82	44.3	94.8	1.21	43.6	44	9054	0.74	2.32	5.7	8.81	19.8	19.3	0.8	15.9	High TILs
38ed643f5a3340d409a0760738ad5402	218.5	5	200.6	75.64	32.64	1.32	43	76	1.09	47.7	65	7785	0.94	2.3	5.3	7.24	45.2	35.5	0.9	40.8	Low TILs
3917571afb916f97ccc34f1a02c9d663	182.9	6.6	218.9	71.23	27.23	1.62	44	43.4	0.9	48.5	62	7419	1.01	2.21	4.2	4.92	9.7	11.9	1.37	13.3	Low TILs
39611bc26de5fd68409adc015f566ba6	149	4.4	319.8	73.63	28.93	1.55	44.7	51.3	1.05	56.9	110	6959	0.66	2.12	2.2	4.92	13	21	1.15	15	Low TILs
3992bc053dea0fa9b04ae60c0ba1c86a	140.5	2.2	222.4	76.39	31.79	1.4	44.6	36.5	1.28	49.1	39	7504	0.8	2.28	4.7	5.22	9.7	14.3	1.64	15.9	High TILs
39b879192d2da66e53f4b44eef935c3c	183.1	3.9	310.1	72.1	24.8	1.91	47.3	51.8	1.03	50.1	136	6786	0.78	2.21	4	5.42	9.2	17.1	1.42	13.1	Low TILs
39c74685ce59f67a5cca11851bea2b94	184.7	4.6	274.1	70.37	24.07	1.92	46.3	74	1.27	46.3	110	11674	0.72	2.26	9	4.89	27.6	82.3	0.71	19.5	Low TILs
3a33942bdd0d4f67b2d9e389225b8cf3	135.1	5.4	286.9	70.71	26.71	1.65	44	41.3	1.11	52.2	58	7612	0.64	2.17	1.7	5.55	21.5	33.2	0.81	17.5	Low TILs
3a5a23530e2c78bd2b92bd159b9cb099	147.8	6.2	307.9	76.13	28.93	1.63	47.2	59.4	1.12	51.7	61	7724	0.79	2.27	6.9	5.47	9.1	14	1.2	10.9	Low TILs
3a75a3cfe425b384583e0bea57ac4775	179.2	3.9	244	80.41	33.61	1.39	46.8	88.3	1.09	50.2	64	9415	0.86	2.44	4.6	6.03	16	28.3	1.46	23.4	Low TILs
3b220bf43d9e484ac76c7a2628f5b866	173.5	4.1	244.7	78.72	38.72	1.03	40	54.8	0.88	52.3	58	7030	0.84	2.14	7.4	5.25	19	22.6	0.92	17.5	Low TILs
3b71042c756c858fb157b99cfc388df7	119	2.9	287	54.4	23	1.37	40.8	40	0.43	59.8	50	5480	0.77	2.2	380.64	5.13	3.4	6	5.82	19.8	High TILs
3c104edfcce75bd2608114ee10c2b559	184.2	3.6	251.2	77.95	32.05	1.43	45.9	68.3	0.99	46.8	63	7972	0.76	2.2	4.4	4.86	4.3	16.1	3.16	13.6	Low TILs
3c1728a382c801d73d6484dd967bbdbd	139.3	4.3	202.7	71.83	31.13	1.31	40.7	134.9	1.29	69.6	87	7826	1.01	2.18	2.1	5.07	10.7	13.4	1.53	16.4	Low TILs
3c30cc7f3639a7361a5f6e45c0dec416	155.1	4.1	294.9	70.95	27.75	1.56	43.2	62.3	1.28	49.7	42	7471	0.71	2.37	4.3	5.76	12.6	15.9	0.94	11.8	Low TILs
3c772e012f8de2168e872e8b294306e5	171.5	5.6	425.3	79.01	32.21	1.45	46.8	69.6	1.39	49.9	117	10187	0.7	2.18	8.1	5.14	13.6	17.7	1.01	13.8	Low TILs
3cf738c79f333663b9e9e79dffc5c028	189	3.9	399.7	65.36	25.36	1.58	40	91	1.31	53.8	48	9203	0.94	2.12	8.5	5.33	125.1	150.2	0.53	66	Low TILs
3d823c39e07180798e2658a4b4757ac1	164.5	4.6	210.2	71.12	28.32	1.51	42.8	60.1	1.39	44.7	106	7986	0.72	2.3	2.3	4.78	9.8	9	1.44	14.1	High TILs
3da48dcedc5585119e5fa0444a3b6a2f	139.7	3.2	360.7	77.22	34.82	1.22	42.4	65.1	1.15	52.7	62	7056	0.84	2.2	4.2	5.97	36.8	24.2	0.51	18.8	High TILs
3dd3ebf9b010bb2c992e0961d8eca8e3	182.4	5.8	277.3	75.47	32.47	1.32	43	56.9	1.03	56.8	87	8718	0.93	2.22	4.3	6.49	13.3	15.6	1.38	18.4	Low TILs
3de5a8897438ae1b5e99ca312636fad6	162.8	4.5	336.3	79.02	34.62	1.28	44.4	72.2	1.19	68.2	53	9899	1.1	2.24	8.2	7.17	34.4	19.2	0.64	22	High TILs
3df447ac173265d7bcba00f07ddbdc05	127.7	4.1	237.4	74.77	30.77	1.43	44	67.2	0.92	44.3	58	5283	0.8	2.2	5.8	4.46	7.7	17.1	2.1	16.2	Low TILs
3f12db3524e07a4f42a368a5b435c63f	172.7	4.4	307.4	65.72	24.42	1.69	41.3	60.9	1.26	53.2	120	7548	1.03	2.33	6.1	4.95	19.3	21	1.33	25.6	Low TILs
3f2dce92e07447f42a0c0d51759aa2ed	235	4.6	373.2	69.02	25.02	1.76	44	85.6	1.46	58.8	45	8328	0.97	2.27	18.5	5.88	60.9	125.2	0.62	37.7	Low TILs
3f546426f3e276ae06ae2528a3163167	142.1	3.7	247.7	65.51	25.21	1.6	40.3	72.2	1.15	46	60	7978	0.95	2.21	4	5.02	10.8	22.3	1.44	15.5	Low TILs
3fe4aea841f691bcc9ec50f1ae6b7d90	120.3	2.9	382.2	68.23	30.43	1.24	37.8	69.2	1.27	48.4	42	7374	0.75	2.06	3.9	4.71	35.1	51.1	0.58	20.2	Low TILs
40b25d4a7e9bbeef53ac76e7bd5617be	216.4	8.6	429.7	68.25	28.05	1.43	40.2	67.9	1.1	86.4	70	6993	1.53	2.26	5.9	5.04	170	81.4	0.54	92	Low TILs
40d494ac73ca4e10c4a4a9dc11ffd2e4	184.9	4.1	309.6	74.42	31.62	1.35	42.8	63.9	1.21	31.2	93	6500	0.66	2.16	4.7	6.81	12.7	16.8	1.13	14.3	Low TILs
40d682c541d33e83081f604f5728ae06	224.9	4	272.9	84.87	37.37	1.27	47.5	156.1	0.93	38.7	48	10050	0.79	2.3	3.9	5.17	81.7	159.9	1.05	85.9	Low TILs
411533c8d9642c6ba1b1dc6734c08b9a	116.6	4.9	205.5	72.54	28.54	1.54	44	48.8	1.13	48.2	42	7144	0.62	2.32	6	4.73	10.4	22.9	1.21	12.6	Low TILs
42805a7234312eb8424146a873481391	185.6	2.7	288.2	75.5	28.4	1.66	47.1	89.2	1.2	35.1	58	10216	0.68	2.3	4.4	5.97	14	16.8	1.18	16.5	Low TILs
449f5ee32d7e9469465f1f5a0baccbe6	158.9	5.5	476.3	75.85	34.85	1.18	41	104.7	1.16	86.5	108	8376	1.23	2.25	5.2	5.27	12.3	14.5	1.29	15.9	High TILs
44bf8474f6e3b4a8bd0483729f288bea	132.7	6.3	186.6	73.37	31.87	1.3	41.5	58	0.91	50.2	71	6672	0.74	2.05	5	4.94	10.9	13.1	1.29	14.1	High TILs
454ac093f01cb899077f1ff58d81755d	162.8	4.7	372.5	73.51	30.31	1.43	43.2	52.3	0.83	51.9	97	8893	0.74	2.23	8.6	5.22	13.3	21.7	0.89	11.8	Low TILs
457118ec141b8937cfc6e3813f22448c	164.1	4.3	263.8	71.73	29.53	1.43	42.2	100.2	0.99	47.1	56	8208	0.79	2.21	5.5	5.01	15.9	18.8	0.97	15.5	Low TILs
4590c50ab5fbda69fdba15d6f427ac4d	155.8	5.2	168.9	71.91	28.21	1.55	43.7	67.7	1.19	49.2	69	7579	0.7	2.24	6.8	5.14	15.8	13.1	1.27	20.1	High TILs
464e340a5cff8833a7c8e8f0d28d90a2	140.1	6	552.1	70.55	28.55	1.47	42	51.6	1.23	57.1	50	9810	0.82	2.19	4.1	5.09	50.9	66.5	0.64	32.5	Low TILs
46cec78311296ac17e71eee103bd7ca0	127	3.7	463.7	75.29	31.69	1.38	43.6	89.7	1.1	51.7	76	8325	0.72	2.19	6.6	5.33	48.4	31.4	0.55	26.8	Low TILs
472fc063847e519d47f4de6aaf4aa7be	169.5	5.4	272.9	74.37	30.47	1.44	43.9	106.6	1.13	46.5	60	6636	0.87	2.21	4.8	5.17	10.1	14	2.04	20.6	Low TILs
481276f0fca7b69235d384f7cc6c44d7	148.4	3.6	209.9	80.5	32.6	1.47	47.9	60	1	58.1	63	6645	0.81	2.36	4.2	4.82	18.8	13.4	1.12	21	Low TILs
481d9d5f19b2240ac6e706af75c62e7c	148.2	4.9	331.9	71.63	27.93	1.56	43.7	35	1.06	59.8	60	7017	0.79	2.19	6.7	5.2	14.3	17.7	0.98	14	Low TILs
486c0a2e07e5d080bb6d0626db837e98	137.7	6.2	354.3	76.2	28.1	1.71	48.1	71.5	1.26	58.5	88	7932	0.8	2.39	4.3	6.07	17.8	25.4	0.82	14.6	High TILs
48a01c390a44773b5e9bc047a44b8eaa	157.9	3.6	257.1	69.51	27.31	1.55	42.2	77.7	1.19	50.7	52	10302	0.8	2.17	9.4	4.99	13	21.3	1.32	17.2	Low TILs
48f401b486c1d118427ce0185c726e2c	234	4.8	348.6	66.77	24.57	1.72	42.2	61.3	1.12	52.2	78	7950	0.8	2.07	6.4	6.19	23	43.4	0.88	20.3	High TILs
491e40426014ea6ffb6ddaaf47f66409	130	5.2	275.9	76.03	31.33	1.43	44.7	48.5	1.05	54.6	46	7617	0.87	2.34	6.4	5.52	15.3	16.5	0.8	12.3	High TILs
491e4db82910203601ea07a92bb6ce43	145.6	3.3	303	71.65	29.05	1.47	42.6	76.9	1.21	45.8	51	7796	0.83	2.37	0.8	6.45	8.2	17	1.34	11	Low TILs
4a9e06a9e2185f52aa3d2818c999ac9b	157.3	1.9	353.6	70.27	29.77	1.36	40.5	54.8	1.31	40.7	62	5766	0.75	2.37	7.8	4.41	10.9	11.6	1.53	16.7	High TILs
4a9f245f195a03b1c1e2b8219a3c117b	154.3	5.7	176.4	77.07	29.97	1.57	47.1	68.2	1	43.8	43	9782	0.81	2.28	5.3	5.11	10.2	10.7	1.97	20.1	Low TILs
4aab4fc567ab0d7e626ba541e25b6a89	68.8	3.4	341.4	73.61	29.81	1.47	43.8	46.8	1	52.4	46	7950	0.82	2.24	5.7	4.46	8.8	10	1.58	13.9	High TILs
4b22e7fd4b478ca721a9362e48d265b1	198	3.5	255	74.5	24.8	2	49.7	50	1.05	53.1	171	9192	0.8	2.24	3.21	4.51	17.2	19	1.03	17.7	High TILs
4b80b25f646767004a83dcc4e9736f1a	182	6	317.7	73.52	30.42	1.42	43.1	77.7	1.17	53.1	99	10956	1	2.22	9.2	4.79	12.1	13.3	1.26	15.3	Low TILs
4b8d660ad16040ad404b51ea5b94cdec	137.1	4.8	228.3	72.84	28.34	1.57	44.5	71.7	1.15	49.6	46	7977	0.71	2.22	5.6	5.45	10.9	14.3	1.25	13.6	Low TILs
4ba6d6b64ad594ef9fa21f22c7e26e24	145.9	2.6	221	81.24	39.34	1.07	41.9	59.2	1.19	52.1	66	8804	0.83	2.12	2.8	5.33	11.6	14.4	1.46	16.9	High TILs
4bcb2b503a1be921d8ff5d2126e12479	192.3	5.3	353.6	78.64	34.24	1.3	44.4	101.7	1.07	103.8	66	7897	1.47	2.43	11.4	5.86	16.5	19.6	1.01	16.6	Low TILs
4c69139db41bab9fa97df37d7417bc22	141	6.1	385.7	79.17	35.77	1.21	43.4	63.7	1	64.4	58	8597	0.97	2.23	4.5	5.33	16	24.8	0.91	14.6	Low TILs
4ca744dc383244193a40a32415fcf310	99.8	4.8	135.7	65.29	26.59	1.46	38.7	46.7	0.93	57	46	5020	0.83	2.07	5.6	4.78	9.2	7.6	1.48	13.6	Low TILs
4ce2fab7ec524622b52c6e49ee674bed	133	3	190.5	82.76	35.56	1.33	47.2	37.8	1.11	48.8	41	6584	0.67	2.28	5.1	5.32	12	8.2	0.91	10.9	Low TILs
4d16bf35b843a6e15bcb0d8ecea152c4	193.2	6.4	297.7	80.17	34.77	1.31	45.4	85	1.06	69.7	53	8371	1	2.43	7.3	4.82	18.8	17	1.11	20.9	Low TILs
4db46f768aafdc1cc2add434a92b071d	170.4	3.7	337.3	68.82	27.32	1.52	41.5	60.2	1.3	53.8	65	7702	1.05	2.22	4	5.52	13.2	17.2	1.08	14.3	Low TILs
4de430b79c352abecc15c679f895305c	138.8	6	254.9	71.3	24.9	1.86	46.4	50.4	1.25	67.4	142	6116	0.87	2.29	1.3	4.85	16.6	27.7	1.16	19.3	High TILs
4de5d01baa21c8e38871e8577bb62a28	192.6	6.2	282	72.06	33.86	1.13	38.2	104.3	1.42	59.2	142	8124	1.02	2.16	3.5	4.79	42.3	16.9	0.84	35.7	High TILs
4dec7e27917965aad4c4625072b136aa	184.6	4.5	402	79.48	33.28	1.39	46.2	86.1	1.32	54.3	121	9982	0.73	2.25	9.4	8.77	87.3	85.2	0.49	42.9	Low TILs
4e172c6dfd62e77f354ac815dd7d16a0	184.6	4.7	223.2	66	24.1	1.74	41.9	71.3	1.03	44.9	70	7563	0.68	2.18	10.5	5.02	18.6	17.2	1.1	20.5	Low TILs
4e4ce879937afcb81c56a44b05d6088e	210.9	7	366.6	87.23	42.03	1.08	45.2	84	1.04	54.3	144	7762	0.94	2.23	5.3	5.75	15.6	18.6	1.34	20.9	Low TILs
4e975ff35aac7b99370d296cbdfb6f4b	149.3	5.9	306.8	78.59	36.09	1.18	42.5	53.5	1.29	45.7	72	8208	0.92	2.29	6.1	5.58	13.2	12.1	1.27	16.7	Low TILs
4f02e186c90c32c5e75a34c41941827f	153.6	4.2	260	72.42	28.22	1.57	44.2	55	1.19	57.2	134	5339	0.6	2.3	5.9	4.86	15.8	20	0.97	15.3	High TILs
4f5da0b9f4a2104e7345cb180236da1e	153.8	4.4	268.5	82.42	36.62	1.25	45.8	67.2	1.26	58.6	40	7895	1.03	2.29	4.7	4.78	11.8	13.9	1.39	16.4	Low TILs
4fb4de991f7e3c7407da8f942efed246	150	3.7	277.9	77.49	30.29	1.56	47.2	48.5	1.22	48.8	32	7230	0.72	2.18	10.1	5.16	13.9	19.5	1.45	20.1	Low TILs
50041bfcf158cf4d4fe39de5399fa9bc	208.9	5.1	329	68.53	29.83	1.3	38.7	77.3	1.14	49.3	65	8660	0.97	2.32	5.4	5.61	11.3	11.4	1.12	12.7	Low TILs
50078afd91a85dc46eeade0a30bbed27	239.3	4.8	200.6	66.23	29.13	1.27	37.1	94.9	1.06	44.3	109	6945	0.81	2.03	5.3	6.79	14.3	10.4	1.56	22.3	Low TILs
5053e636494044c801a8520422a6e40a	122.8	4.5	280.2	74.04	29.04	1.55	45	55.4	1.27	59.1	53	6709	0.82	2.31	4.8	5.38	12.3	10.2	1.72	21.1	Low TILs
50698a58fed17dac67234f7416142b6f	170.9	4.2	298.4	66.28	27.68	1.39	38.6	69.4	0.86	49.5	72	6773	0.96	2.11	5.3	4.41	20.1	21.7	1.04	21	Low TILs
51043775b9cca2fc71f747a3b7ccc0ad	154.5	4.7	379.3	79.41	31.01	1.56	48.4	70.5	1.13	48.4	83	8674	0.77	2.51	5	4.71	31.9	104.9	0.6	19	High TILs
517752b55c9246ab079afc839a8ce0a6	160.5	3.2	228.2	77.8	32.2	1.42	45.6	57.4	0.98	55.5	61	6815	0.97	2.25	26.5	4.62	18.7	13.9	0.82	15.3	Low TILs
51794698f568fe1ac46315ea96ddf21d	162.9	4.2	194.1	69.64	25.44	1.74	44.2	90	1.31	44.4	59	7574	0.73	2.36	14	4.94	15.9	25.9	1.01	16	Low TILs
51ed295d4033685cec24d6e4af953c4f	119	3.5	273.8	77.16	32.06	1.41	45.1	38.3	0.97	53.7	40	6447	0.73	2.27	7.7	4.97	9.1	23.8	1.41	12.8	Low TILs
522319d9b51b644cd38e95dcd950b886	182.5	5.2	325.7	77.56	32.26	1.4	45.3	85.6	1.22	58	67	10475	0.89	2.09	6.7	5.46	13.9	20.1	1.35	18.7	Low TILs
529519ea9f804a77e32dbeab7d8c4d33	158.4	5.1	353	78.03	34.03	1.29	44	48.6	1.08	59.2	134	7736	1.13	2.33	15	5.67	22.1	14.7	1.02	22.5	Low TILs
52a10481d0bd0a9290759487ebcea35e	231.9	4.1	343.5	75.13	31.03	1.42	44.1	91	1.3	44.4	65	8017	0.86	2.26	9.1	5.19	14	31.8	1.08	15.1	Low TILs
52aace438f89963a33b20ab6aeeb7e88	114.4	4.3	261	73.88	29.08	1.54	44.8	98.2	1.13	55.1	69	7902	0.78	2.19	3.3	4.75	45.9	16.3	0.61	28.2	Low TILs
5346ddb0ddac7483418551f4d240de17	161	4	385.4	84.92	36.32	1.34	48.6	72.1	1.05	45.5	82	9152	0.76	2.28	5.5	4.74	20.1	9.2	1.22	24.6	High TILs
540d640f44c5af01b77c4b882100fa76	139.4	3.9	197.7	76.31	26.91	1.84	49.4	37.7	1.18	52	60	5283	0.71	2.41	3.5	5.1	5.6	10	2.14	12	Low TILs
5414f0fd159fecc446b2a3464f8ff424	215.5	4.6	246.5	71.4	32.3	1.21	39.1	70.9	1.14	55.1	93	9017	0.83	2.14	5.5	4.62	26	19.6	1.24	32.3	Low TILs
54a72fa613f2610c192b79ba2370789e	189.9	5	268.5	73.66	26.86	1.74	46.8	73.4	0.96	54.1	101	6482	0.87	2.27	8.1	5.08	19.1	13.2	1.01	19.2	Low TILs
54e68b48f5537cd2f64142c08b23444d	128.4	4.7	252.9	80.99	33.99	1.38	47	79.2	1.13	51.8	80	6823	0.79	2.2	15.6	4.96	15.3	10.7	1.12	17.2	Low TILs
54eb93448e546da1a65f0f0009871b4c	117.9	4.1	185.2	70.44	30.64	1.3	39.8	61.4	1.2	65.2	39	5855	0.8	2.21	6.9	4.72	6.5	9.1	1.74	11.3	Low TILs
559275339f0987775ee69a654ac2d0c8	209.3	4.3	423	80.17	35.97	1.23	44.2	78.9	1.21	51.2	56	5518	1.02	2.19	6.9	6.04	18.8	55.4	3.54	66.5	High TILs
56253116e93bd03958d0997398491aad	158.7	3.8	262	71.87	29.07	1.47	42.8	40.7	1.13	51.4	67	9364	0.72	2.14	5.3	5.39	13.8	12.1	0.98	13.5	Low TILs
5665f884d6cc259f82b6a1293a3bd448	199.1	6.7	219.4	73.89	30.69	1.41	43.2	69.1	1.07	68.3	131	7209	1.08	2.21	26.9	4.84	13.5	18.5	1.33	17.9	Low TILs
56a24a07245765664bb9badee63f6900	121.7	5.1	248.4	74.53	30.83	1.42	43.7	31.9	1.16	62.8	42	7511	0.74	2.25	1.4	4.75	13.3	9.6	1.16	15.4	Low TILs
56f2c1ad7ebd975aab88c2fef3314c6d	191.2	4.7	417.5	75.27	32.87	1.29	42.4	65.3	1.07	59.9	81	8672	0.98	2.24	5.8	5.27	16.3	31.5	1.15	18.8	Low TILs
571e3d427c4031a4be2db8abbb4116d5	205	5.6	341	65.1	20	2.26	45.1	75	1.41	51.5	46	10778	0.75	2.26	8.35	14.6	43.1	37	0.5	21.4	Low TILs
584a2d8874ec2f0d25eea21a3e112cea	129.4	4.6	260.6	70.9	28.2	1.51	42.7	36.7	1.2	51.9	46	6008	0.89	2.19	6.2	5.43	19.9	16.2	1.53	30.5	Low TILs
584d340394669996867d187418cc5b45	200.3	5.1	357.8	76.54	35.34	1.17	41.2	84.2	1.21	50.3	114	9807	0.89	2.27	9	5.76	31.7	26.9	0.77	24.4	Low TILs
5853c1ca51883748584504540bde671f	121.6	4.3	490	69.63	28.13	1.48	41.5	59	1.01	56.1	30	6301	0.93	2.15	5.3	5.46	16.8	10.7	0.71	11.9	Low TILs
58f84c63df56e43b431f48eea996586c	169.5	3.5	469.8	74.76	34.46	1.17	40.3	53.9	1.35	66	64	8789	0.98	2.3	8.9	4.8	14.2	26.1	1.11	15.8	High TILs
59be608a6e2e073348779158bf390944	153.8	5.1	370.2	78.6	30.2	1.6	48.4	64.4	1.23	64.5	105	10200	0.83	2.49	3.7	5.37	33.6	26.8	0.9	30.2	High TILs
5a4260b31c7d6d43ee7a67b8d2f01132	206.7	5.6	415	74.43	28.33	1.63	46.1	97.4	1.34	50.1	136	12275	0.87	2.35	6.9	5.08	19.8	38	0.91	18.1	Low TILs
5b079271fd8560b32ca1f5b36697d245	172.7	3.9	226.8	72.65	29.65	1.45	43	39.2	1.21	56.9	46	8131	0.79	2.33	5.2	5.24	5	13.5	3.12	15.6	High TILs
5b5cbe4f01bafc46a9219ff4e1e99e85	157.4	3.2	234.7	78.66	28.76	1.74	49.9	83.3	0.99	53.1	92	8761	0.79	2.31	6.3	4.61	12.1	11.4	1.21	14.7	Low TILs
5b6c9463138a286a66661c16953ae0f8	132.8	6.9	455.6	77.07	33.57	1.3	43.5	63.4	1.47	60	52	9276	0.87	2.37	6.2	5.19	13.8	23.4	1.28	17.6	Low TILs
5b83d38a840777db7cf4c43ee0ed5388	184.2	5.7	333.1	71.86	30.36	1.37	41.5	95.1	1.13	53.4	75	9371	0.98	2.26	5.4	5	19.6	22.9	1.02	19.9	Low TILs
5c1cfc45087b1c49e6a190c7c3187634	170	7.7	323	80.24	34.64	1.32	45.6	59	1.01	43.5	79	8184	0.49	2.43	6.7	4.89	18.5	17.1	1.07	19.8	Low TILs
5d02ffe280f58c6cdcc802217dcf7895	207.3	7.6	295.8	71.95	28.15	1.56	43.8	78	1.09	61.1	77	10384	0.93	2.31	5	6.88	18	22.2	0.79	14.3	High TILs
5d4ed3ade58ee5104c80c11934e8ff2d	182	3.2	256.7	67.02	24.72	1.71	42.3	38.3	1.2	48.1	61	6248	0.71	2.2	6.9	4.77	10.5	13.6	1.27	13.3	Low TILs
5dcbc65e396daf2aed3e338f679ee1e1	161.9	4.7	347.6	81.67	32.67	1.5	49	54.9	0.91	52.7	65	8093	0.78	2.15	11.2	4.82	7.6	14.2	1.71	13	Low TILs
5e4bee553eece778995fa945f453ec58	138.5	5	343.5	78.26	33.56	1.33	44.7	69.6	1.21	57.1	65	6693	0.9	2.25	6.5	4.61	12.2	19.7	1.56	19	Low TILs
5ebd0d52dfe04f209b14ef3aa4c696a8	137.7	9.4	370.8	72.13	25.93	1.78	46.2	31.4	1.17	89.3	87	9938	1.3	2.4	5.5	5.2	21.8	42.9	0.79	17.2	Low TILs
5ee5514a867a610a52bb161dfa2e5f90	174.4	5.1	342.7	76	30.2	1.52	45.8	62.6	0.89	58	81	3839	0.8	2.17	5.4	4.95	19.7	25.2	1.11	21.8	Low TILs
5f3016051a2397abc232eded4f7a233a	213.6	3.7	291.8	72.05	26.45	1.72	45.6	82.2	1.2	59.1	58	8426	0.76	2.39	5.2	5.18	16.2	13	1.13	18.3	Low TILs
5f4a8aa7dcb499e1eacec138fc7b0c15	175.8	4.9	274.3	71.39	26.99	1.65	44.4	72.4	0.99	61.8	62	8458	0.85	2.24	4.7	5.28	17.4	14.1	1.1	19.1	High TILs
5f8dadb2aceaed20c64a934175dfde17	183.4	4.4	401.6	68.51	29.11	1.35	39.4	84.1	0.99	66.5	112	7926	0.94	2.23	11	5.41	10.9	15.9	1.35	14.7	Low TILs
601da14a8a34cc25d1b7a8a175246481	159.4	5	239.7	68.22	27.22	1.51	41	68	1.39	56.1	63	6384	0.92	2.19	2.9	4.68	14.4	12.1	1.15	16.5	High TILs
60ad7ecd01ab6caaada433ffbf5c6659	168.4	4.7	310.2	79.14	33.24	1.38	45.9	50.3	1.01	56.7	79	7298	0.75	2.29	9.3	4.85	10.8	10.2	1.02	11	Low TILs
60ec2c804bf58adfd4859f99ade55075	168.5	8.1	184.3	70.68	33.08	1.14	37.6	112.2	1.06	72.5	76	7477	1.35	2.12	44.7	5.19	11.5	20	1.3	14.9	Low TILs
627978d7178d88c67ff1f7c4e0fac8e0	139.2	7.6	377.6	71.06	25.86	1.75	45.2	74	1.07	40.7	53	9842	0.75	2.31	7.9	4.9	11.8	17.8	0.91	10.7	High TILs
6283450adb4929f3ab63aaf2290c0553	167	6.5	321.5	78.12	36.42	1.14	41.7	57.2	1.26	69.6	155	9551	1.13	2.35	19.9	5.33	12.1	11.6	1.58	19.1	High TILs
62bd16eab4f563a9caf9df8871aadafc	172	3.7	246	78.9	29.5	1.67	49.4	59	0.91	50.9	121	10311	0.62	2.38	5.64	6.49	8.1	13	1.6	13	Low TILs
62d983f3d8a4a6f18a1d47bb195993c5	142	5	479	73.7	30.6	1.41	43.1	66	1.43	77.8	84	7727	1.01	2.38	20.09	4.89	16.6	20	0.77	12.7	Low TILs
638bc4f89a59a786fe07bbe26ca4c87a	171.8	2.7	248.5	73.76	28.16	1.62	45.6	67	1	55.1	48	7249	0.73	2.33	8	5.54	26.7	22.4	0.7	18.8	Low TILs
63b537195d04a59de3438821c36e34f9	170.2	3.2	257.6	68.37	31.57	1.17	36.8	67.3	0.88	48.8	34	6677	0.81	2.19	2.8	4.83	18.9	30.5	1.17	22.1	High TILs
63c26f4524bed3be37c6261a2f03e645	233.4	6.8	281	79.51	32.11	1.48	47.4	115.8	1.22	43.2	106	8407	0.81	2.37	9	6.93	55.5	49.2	0.61	33.6	Low TILs
63d2905571ba5845eedbdd3ac2b5437d	221.2	5.1	418.2	74.88	32.08	1.33	42.8	67.2	1.3	53	56	9109	0.87	2.33	5.3	4.83	11.9	15.7	1.41	16.8	High TILs
644539df2d8ba1ff1a7197cc96e71604	116.1	3.2	248.9	66.06	24.16	1.73	41.9	43.7	0.99	43.5	37	6511	0.64	2.09	6.4	5.32	9.1	23.3	1.19	10.8	High TILs
645d3ea5f352c62bf0cbd3261648eb32	141.8	8.1	232.9	62	22.1	1.81	39.9	88.9	1.12	48.6	57	9510	0.67	2.08	4	4.57	9.6	9.2	1.52	14.6	Low TILs
645ee474090f8a00fa66ef58cb425ead	184.7	5.2	234.4	69.41	28.71	1.42	40.7	84.6	1.17	57.1	64	6249	1.11	2.21	7	6.84	12.7	9.3	1.46	18.5	Low TILs
6488bff3c999a33ba52c27ab71807b4f	159.2	5.8	327.1	77.29	30.39	1.54	46.9	91.7	1.23	57.4	64	10767	0.97	2.4	5.4	5.27	14	14.1	1	14	Low TILs
6513260bc342c1b8921bf46b10f1b4fc	197	6.1	327	64.8	28	1.31	36.8	75	1.92	60.1	68	5085	1.52	1.51	11.9	5.13	12.5	8	1.62	20.3	High TILs
653c27ce97682d11133be8da5058f3b3	171.7	4.5	257.9	67.08	25.88	1.59	41.2	56.4	1.34	50.8	58	9105	0.7	2.15	33.1	4.72	13.6	9.5	1.09	14.8	Low TILs
658ca0893b271ae7dea04975079193d2	149	8.1	443.7	70.82	28.42	1.49	42.4	80.3	1.43	71.9	43	9437	1.05	2.18	6.7	4.78	25.3	21	0.88	22.2	Low TILs
668d5097bc69d305ba0ec8f522a03c58	166.3	4.3	269.8	70.67	25.67	1.75	45	54.6	1.08	66	159	6574	0.78	2.27	2.1	5.18	11.6	7.8	1.3	15.1	Low TILs
669c8aec6c1b392ed40b58a5edf39e00	169.2	5.5	352.1	81.38	33.18	1.45	48.2	73.2	1.25	61.2	101	9839	0.73	2.44	2.1	5.74	13.6	31.3	1.18	16.1	High TILs
66f922b074a1e9ca99bb3dfb8c2beaa2	155.9	6.9	268.8	75.67	29.27	1.59	46.4	50.1	1.47	85.1	102	9438	1.09	2.5	5.7	5.45	13.9	14	1.25	17.4	High TILs
67101420d88ed732c4dd95ce48e25008	134.3	3.3	277	73.4	30.7	1.39	42.7	59.4	0.93	53.3	44	5973	0.82	2.19	11.7	5.42	13.4	13.1	1.04	14	Low TILs
675cb077e6cc4f9933267f7f872005e2	154.4	3.7	359.9	78.13	32.53	1.4	45.6	60.1	1.03	54.7	71	8551	0.87	2.48	13.4	6.25	25.9	34.4	0.71	18.3	High TILs
67ab5629c72df76c4c2a5d0bd734dc20	113	4.8	204	75.4	27.2	1.77	48.2	40	1.12	52	53	7211	0.89	2.32	5.84	4.74	6.3	9	1.89	11.9	High TILs
67f7e659d48dc34354e9f4a2b059ec34	185.4	5.6	313.4	79.31	32.51	1.44	46.8	70.4	0.97	76	50	7725	0.91	2.22	5.4	5.11	15.2	76	1.16	17.6	Low TILs
68170e3cda1b25122f0df9e06e85fcde	191.7	3.3	265.8	69.63	27.43	1.54	42.2	61.5	1.28	56.5	137	9871	0.65	2.25	7.7	4.48	8	15.7	1.96	15.7	Low TILs
686e46e494503a5d060f79520edd7ab2	156.2	3.7	350.5	75.49	27.59	1.74	47.9	56.6	1.14	48	70	9854	0.84	2.26	6.1	4.76	21	32	1.02	21.5	Low TILs
690dfda754fd975103df80f62db840c0	179.3	5.7	339.3	76.49	32.89	1.33	43.6	81.4	1.24	63.2	63	8893	0.88	2.38	8.9	5.68	9.9	15.3	1.55	15.3	Low TILs
6959cdb0c6e851949c0745f4229c3dc9	141.1	5.4	298.7	69.26	32.06	1.16	37.2	55.1	1.14	32.6	32	8764	0.68	2.07	5.4	9.41	10.8	10	1.19	12.8	Low TILs
698049d4fee6a6a698549de81072831d	138.5	5.9	260.9	66.01	30.51	1.16	35.5	70.2	1.11	47.4	118	7613	0.89	2.28	4.3	5.84	13.9	16.7	1.3	18.1	Low TILs
69c09b0d6a4d13d73e35801f66ea1ce9	143.8	3.5	250.5	75.36	27.76	1.71	47.6	70.1	1.22	54.4	55	7853	0.8	2.38	3.3	4.87	2.9	14.8	5.28	15.3	Low TILs
69d7a3119c3ff77c060dcbb6c075916e	138.1	7.6	435.5	71.23	29.23	1.44	42	86.2	1.39	54.8	53	8340	1.04	2.25	5.8	6.06	11.2	16.6	1.31	14.7	High TILs
6a84aeea94ac9c011202f2d5ffdb0faa	113.6	4.1	241.9	70.96	28.86	1.46	42.1	63.2	1.06	57.4	45	7634	0.76	2.12	6.6	5.22	13.4	15	1.05	14.1	High TILs
6a9a82012863d2356e97fa25ec23f16d	163.4	4.5	364.9	70.31	30.21	1.33	40.1	84.3	1.31	57.5	53	7399	0.79	2.24	4.2	4.68	11.2	15.4	1.78	19.9	Low TILs
6ab12a47d3299f8042095885a9b43b36	135.3	4.3	309.7	70.22	28.62	1.45	41.6	78	0.96	42.3	36	8055	0.61	2.13	4.8	4.99	11.6	14.7	1.06	12.3	Low TILs
6ae00be0c2e18cadc0c31ed75cdb0506	137.1	4.6	293.1	75.42	27.42	1.75	48	44	1.26	46.6	45	5908	0.71	2.29	27.6	4.83	8.4	17.3	1.5	12.6	High TILs
6b1a4e21bfa1c9decc0c2bdf8a232505	142	2.7	286.8	82.38	35.48	1.32	46.9	68.4	1.13	59.8	68	6728	0.78	2.46	2.7	4.85	29.3	15.9	0.82	24	Low TILs
6b1bb13b6f3cb5184d1151bf668f561e	317.7	4	303	78.19	29.79	1.62	48.4	82.4	1.06	58.5	73	6203	1.15	2.42	10.4	4.87	623.4	125.4	0.45	283.1	Low TILs
6b69d0befab9d365abba2041d4a321e9	182.8	4.7	235.9	69.14	23.64	1.92	45.5	89.8	1.09	44.2	82	11647	0.87	2.35	5.7	6.75	13.1	27.2	1.08	14.1	Low TILs
6b6c009af26f42c05721dcb3734a6c56	158.3	5.8	305.4	80.66	30.66	1.63	50	50.9	1.1	66.6	63	7070	0.68	2.37	8.1	5.54	12.2	20	1.24	15.1	High TILs
6ba044d6e1f8441495965d8e265a53f8	145.2	3.6	250.7	70.13	30.23	1.32	39.9	53.8	1.13	52.6	54	7515	0.82	2.27	5.2	4.58	10.1	11.1	1.41	14.2	Low TILs
6ba611c4682c66b290dc6ae7489b14f1	161.8	4.3	239.2	72.01	30.91	1.33	41.1	52.4	1.14	48.4	59	8210	0.77	2.13	3.4	5.27	15.6	13.4	1.22	19.1	Low TILs
6bf3a6236d9c0800740306d0222b8788	146.1	2.6	237.9	78.96	38.56	1.05	40.4	69.8	1.19	41.2	35	8524	0.95	2.19	27.8	5.04	11.5	35	1.5	17.2	Low TILs
6c1df4510ba84fdc5ffa543d45d3a5c8	132.9	4	401	74.96	28.96	1.59	46	50.4	1.14	64.5	47	6492	0.88	2.29	3	4.77	10.8	8.1	1.44	15.5	Low TILs
6c1e244a6a0069cf0c0f3f5dd83ec7e9	267	4.4	209	75.04	27.54	1.72	47.5	63.2	1.1	53.9	76	8467	0.71	2.3	18.2	4.97	16.6	18.1	1.13	18.7	Low TILs
6c67d9aedfcc66779ff1bbe0f535ee68	151.3	4.4	272.7	70.69	29.99	1.36	40.7	73.4	1.1	62.6	48	10723	0.84	2.31	6.5	4.9	12.9	18.8	1.12	14.4	High TILs
6ce82ad0f0519232e91b7b2491bf00cb	159.2	5	394.2	75.71	28.81	1.63	46.9	112	1.34	43.3	42	9526	1.03	2.34	7.4	5.17	65.1	63	0.54	35.1	Low TILs
6cf7aaa9fe2d2d0dff78c828b5a1f1d1	175.9	3.5	333.5	77.7	31	1.51	46.7	66.8	1.15	56.4	93	12172	0.68	2.34	9.7	5.64	49.4	42	0.54	26.8	Low TILs
6d4c9b631487aeae62d1920503bca63c	146.5	3.3	400.5	79.45	32.95	1.41	46.5	76.7	1.19	52.3	61	9091	0.79	2.34	3.4	4.84	9.8	20.6	1.53	15	Low TILs
6d65d6f935737fbea29fb03b16754040	160.9	4.2	266.5	74.31	30.11	1.47	44.2	46.3	1.14	50.1	92	6115	0.69	2.27	10.8	4.69	9.5	18	1.75	16.6	Low TILs
6d984a4fca9da55cfc729a19ca852b6d	217.3	3.6	420.6	78.53	32.63	1.41	45.9	51.6	1.12	52.2	71	10735	0.94	2.38	4.6	5.07	36.9	59.8	0.73	27	High TILs
6daa481fec9f921371609880a949bcba	166.9	6.3	302.4	82.61	36.81	1.24	45.8	100.6	1.33	57.5	68	11540	0.88	2.41	7.3	5.03	17	34.7	0.93	15.8	Low TILs
6dc04efbc397e70591e477243d8a5082	117.4	4.5	292.1	66.8	24.6	1.72	42.2	49.9	1.07	47.8	73	7053	0.66	2.26	4.5	5.26	12.1	26.8	1.48	17.9	Low TILs
6df6e1a8f05372bad91f9dc5ee12ad4f	197.8	5.3	416.1	70.35	26.05	1.7	44.3	82.1	1.42	54.1	100	7772	0.93	2.3	5.8	5.41	25.2	18.3	0.84	21.1	High TILs
6df93d598b427fececa353ee62f1cc84	175.1	3.8	381.1	70.9	27	1.63	43.9	78.2	1.16	54.5	211	12062	0.79	2.3	13.6	6	52.3	83.5	0.52	27.1	High TILs
6e02f84cefce4b7ee650ae83639e0ffb	124.5	3.4	267.8	71.74	32.04	1.24	39.7	73	1.14	47.9	40	6533	0.65	2.15	5.6	5.22	11.4	15.3	1.29	14.7	Low TILs
6e9af8a57e6dcf4b2f3d8707d508a3d0	150.3	9.4	337.9	65.83	25.43	1.59	40.4	69.3	1.23	61.2	77	8001	0.89	2.23	2.6	4.73	14	15.6	1.2	16.8	Low TILs
6ee10e2e217971013a87cd2210d7820d	180.8	3.4	255.9	80.36	34.26	1.35	46.1	41.5	1.29	45.8	56	6407	0.73	2.29	7.8	4.51	15.5	10.8	1.05	16.3	High TILs
6f0431a3e13a01919d32e5f4cb012567	209.2	6.9	337.3	74.03	29.03	1.55	45	145.9	1.03	70.9	91	10225	1.07	2.16	6.1	5.68	30.8	37.1	1.04	31.9	High TILs
6f129a299f0a0c3a5cd99e9d8aae1f02	174.4	6.1	481.6	66.67	28.47	1.34	38.2	55.6	1.05	59.6	67	6450	1.16	2.16	18.8	8.4	17.6	14.5	0.9	15.8	Low TILs
6f5283c7ae8444fb0dd777dab3682d89	155.5	4	354.8	81.6	35.7	1.29	45.9	111.7	1.25	74	62	11166	1.12	2.42	7.8	4.73	12.5	43.8	1.21	15.1	Low TILs
6f6833201efad142666941095afd4d51	225.7	4.7	349.5	75.79	35.09	1.16	40.7	105.5	0.82	61.7	159	10161	1.04	2.22	5.1	9.7	24.8	45.5	0.63	15.6	Low TILs
6f6bca2b8b55a293920042c8f30dad67	160	3.5	258	75.7	32.7	1.31	43	101	1.13	53.7	92	11499	0.86	2.28	1.75	11.88	40.3	41	0.57	23.1	Low TILs
6fac8a124bc24b3a9e44b689afd573d6	160.9	4.6	379.7	69.64	24.34	1.86	45.3	78.8	1.18	46	150	8673	0.65	2.35	4.4	4.88	14.2	25.1	1.31	18.6	Low TILs
6fc230e617f633667f5803fefad93442	182.7	8.6	398	72.94	30.54	1.39	42.4	76.4	1.12	70.2	110	10251	1.28	2.19	7.3	5.12	15.3	26.5	1.04	15.9	High TILs
7049ba994b2da02b95503d66e5bb6700	167.7	4.4	291.1	82.02	36.62	1.24	45.4	79.2	1.17	56.5	91	7802	0.87	2.37	18.8	4.94	15.8	27.8	1.23	19.4	Low TILs
707fcdd4e9d766867fa0be8b3d251c19	118.8	3.5	319.2	71.51	28.91	1.47	42.6	63.6	1.07	59	39	8574	0.92	2.26	1.9	5.22	9.4	10.7	1.72	16.2	Low TILs
708d9370771893db3f5623764e748450	173.4	4.9	190.3	67.68	26.48	1.56	41.2	98.3	1.22	38	43	9166	0.63	2.37	1.3	11.11	24.9	19.4	0.79	19.6	Low TILs
70d27f7150fa0de7c2d15836e6c5bb2b	149.7	5.4	291	75.33	27.93	1.7	47.4	112.4	0.97	46.7	60	9880	0.69	2.28	5.3	5.78	24.8	118.6	0.73	18	Low TILs
7119d476ef5aea86c358abe5bc0d5b6c	141.6	5.5	121.1	74.82	30.62	1.44	44.2	45.3	1.07	62.5	80	7783	0.96	2.14	3	4.59	11.1	10.9	1.26	14	Low TILs
711d1c43b2d3028e6b46ede3c6dd91be	150.7	5.2	419.2	69.94	27.44	1.55	42.5	56.1	1.16	46.3	47	10330	0.82	2.34	10.9	5.89	16	52.1	0.82	13.2	Low TILs
714f0c7d0c099326f764098639c40a6b	164.9	3.1	230.3	70.25	28.75	1.44	41.5	72.4	1.09	51.4	74	6755	0.75	2.18	3.3	4.61	11.4	26.3	1.38	15.7	Low TILs
715b3fae8c3c47f3fd2b492e29ecc8a3	176	5.3	495.5	75.17	33.87	1.22	41.3	77.9	1.13	64.1	137	7782	0.9	2.4	23.5	5.68	19.4	32.2	1.13	21.9	Low TILs
71b1ba4321d2439cefaca1fc88102dad	362	3.2	272	77.9	33.2	1.35	44.7	111	1.33	40.7	143	9303	0.74	2.49	5.06	5.34	21	16	1.56	32.8	Low TILs
7235e2d1f211ac727f59e1661474042a	124	5.8	520.1	61.05	24.35	1.51	36.7	72.7	1.39	56.9	45	7486	0.94	2.25	6.6	7.64	8.2	9.6	1.32	10.8	Low TILs
7242dffdfcbe9257eb737ae4d22e9545	145	5.5	270	66	24.9	1.65	41.1	73	1.16	50.4	83	7152	0.95	2.26	4	4.2	13.3	12	1.32	17.5	Low TILs
7279238b413bde7aa520fc5ac082b799	165.6	4.4	379.1	74.6	29.3	1.55	45.3	60.6	1.18	63.1	99	7472	0.82	2.3	9.7	4.99	7.2	12.4	2.07	14.9	Low TILs
73526d59e58298e3b6034bca7389407b	159.4	4.2	401.4	72.19	30.79	1.34	41.4	82.2	1.02	58.3	67	7091	0.96	2.13	9.7	5.43	27.5	21.7	0.99	27.2	High TILs
739729cd1163c0fcc31184300695aa43	148.3	5.1	192.1	72.79	27.89	1.61	44.9	58.8	0.98	65.8	60	5853	0.93	2.3	6.1	5.09	6.1	9.7	1.51	9.2	Low TILs
73a16ca454fac04fb32c8b3d15f3bb9c	181.3	6.4	343.3	81.44	32.74	1.49	48.7	76.2	1.38	53.8	48	8980	0.89	2.31	5.6	5.8	9.3	16.9	1.88	17.5	High TILs
7410bc238b6c3fc001054230c2639b1b	113.1	4.8	327.5	65.43	25.93	1.52	39.5	52	1.25	65.4	59	7414	0.83	2.14	7.1	5.32	9.9	14.5	1.15	11.4	High TILs
742e13d00563518c579d7506cd12f30c	272.7	6.3	344.7	70.05	26.85	1.61	43.2	86.1	1.3	85.3	84	6974	1.51	2.18	6.8	4.44	13.3	9.9	1.66	22.1	High TILs
7475c2980bdb64a5b0e579348c2dca90	132.4	3.8	237.6	75.92	32.02	1.37	43.9	58.4	1.32	55.5	50	5863	0.71	2.29	5.6	4.4	10.9	16.1	1.38	15	Low TILs
76117666866a71c1775721048ec8ba36	172.3	4.6	455.8	70.64	26.04	1.71	44.6	71.6	0.89	68.3	76	7350	0.93	2.21	5.1	4.96	6.6	24.6	1.8	11.9	Low TILs
7612df7ad69c19759e7bcb05d3399bfc	177.7	4.6	213	70.95	31.35	1.26	39.6	73.6	1.15	54.2	54	6547	0.76	2.15	2.9	4.61	30.2	10.1	1.07	32.4	High TILs
76168df990ae4c61ba1cb8612c38b4c4	211.8	4.4	293.8	70.01	28.61	1.45	41.4	115.6	1.3	55.4	120	8332	0.8	2.2	9.4	4.52	21.5	25.6	0.86	18.5	Low TILs
761946a475ed7acb470d6dde026f2cfa	163.8	5.8	289.2	70.69	31.79	1.22	38.9	90.5	1.18	65.5	63	7667	0.91	2.18	4.8	5.05	14.2	13.8	1.23	17.4	Low TILs
76d66b0d38403accedc56f7ae337dc08	134.1	4.2	364.6	70.8	28.4	1.49	42.4	48.6	1.29	51.3	67	9800	0.93	2.19	3.6	4.61	11.4	15.5	1.3	14.8	High TILs
774e6eba476f82064f46b93edff949a5	172	3.2	358.4	77.23	32.93	1.35	44.3	79.9	0.96	63.7	164	8668	0.91	2.24	9.8	4.69	65.1	37.6	0.59	38.4	Low TILs
7784e5791bbd5aa76f2c377610cedfd9	159.9	2.8	204.9	82.06	38.66	1.12	43.4	84.6	1.21	55	74	8865	0.76	2.38	14.4	4.59	7.2	14.9	2.15	15.5	High TILs
786a9ec73052cba601af958756959f5a	150.6	3.2	374.7	76.48	30.38	1.52	46.1	58.3	1.05	48.1	73	11366	0.78	2.33	4.3	5.08	18.7	19.2	1.01	18.9	Low TILs
787a964a9b128bd2aab87b888f1ab3a4	121	2.9	267	66.3	23.9	1.77	42.4	43	1.28	46.7	51	8846	0.72	2.32	35.77	4.97	9.7	11	1.47	14.3	High TILs
78978babd8c7f94e6a78f9c9103544ce	118.5	5.2	254.2	71.09	30.09	1.36	41	65.1	1.23	45.8	52	7598	0.78	2.25	5.2	4.93	11.4	20.1	1.11	12.6	Low TILs
792d2cd776f7b92d097f16dd4c6311cb	146	3.8	368	74.4	27.8	1.68	46.6	68	1.39	66.1	91	8451	0.77	2.42	13.7	5.15	14.8	22	1.01	15	Low TILs
793a87645396a79ca8dafdb2e1ef2cd0	119.3	3	320.7	65.14	25.24	1.58	39.9	70.9	1.06	46.1	51	9166	0.77	2.35	4.8	6.07	16.3	20.9	0.93	15.1	Low TILs
794a37dd96ecfeb40e4fd722fb8177f6	198.7	4.9	175.6	75.43	28.43	1.65	47	40.2	1.1	66.2	231	7046	0.94	2.49	2.4	5.59	20	12.1	1.22	24.4	Low TILs
799cbfeabf4b8a936db696fb6f30e906	153.6	4.4	272.4	71.02	31.22	1.27	39.8	117.5	1.26	51.6	65	6832	0.89	2.21	7.9	4.74	8.6	14.6	1.56	13.4	Low TILs
79b83face80088d9582b7873af8afd84	148	5.2	293	74.5	29	1.57	45.5	99	1.31	54.4	71	10904	0.88	2.35	9.03	5.06	14.8	21	1.2	17.7	Low TILs
7a0a31cefb984be691553b006cdbfd83	107.6	3.4	279.8	73.7	28	1.63	45.7	44	1.17	50.6	24	8153	0.73	2.23	2.4	4.55	10.4	12.1	1.3	13.5	Low TILs
7a28691798877e8794dd1121da18d4b0	218.9	4.2	252.7	72.49	23.19	2.13	49.3	61.4	1.33	55.1	104	10441	0.85	2.33	3.9	5.26	16	22.6	1.25	20	Low TILs
7a85ab416b36d8cdaae8ad7d3002578a	167.9	3	362.9	78.98	33.98	1.32	45	71.7	1.16	58.2	55	9231	0.97	2.19	28.2	5.14	57.7	48.6	0.83	48	Low TILs
7ac375a493bb298f55ac1af00b49db02	148.5	3.8	280.9	72.86	29.46	1.47	43.4	61.9	1.08	56.3	59	8295	0.84	2.17	5.8	4.34	9.6	8.4	1.85	17.8	High TILs
7afccc99cdb6cfadc8c4db7b26bf806e	135	2.9	232.1	61.9	22.9	1.7	38.8	55	1.11	42.3	63	6311	0.62	2.19	9.41	6.07	12.6	12	1.38	17.4	Low TILs
7b2d6d6667cf84cfe27b0b1d6b9eb223	133	3.9	281	64.9	24.5	1.65	40.4	38	1.18	50.7	52	7609	0.61	2.08	3.7	4.96	10.4	15	1.12	11.6	Low TILs
7b2ded532ef6995ae80c66189d195bee	171.4	4.3	339.7	73.46	29.06	1.53	44.4	55.5	1.2	59	86	7876	0.92	2.25	5.4	4.63	14.1	11.9	1.2	16.9	Low TILs
7b5dd2649894f8e5f811c76d639b01de	144.9	7.6	328.7	61.22	23.82	1.57	37.4	121.4	1.59	38.4	51	9185	1.47	2.31	3.5	5.1	45.8	82.4	1.17	53.4	High TILs
7b67b9f32139195220a630e61bc9bae5	231	2.7	340.5	80.46	35.26	1.28	45.2	77	1.15	55.1	92	12352	0.66	2.34	10.3	7.53	22.6	33.8	1.1	24.9	Low TILs
7b6a2684df3235fca9c9cd2c53bcb545	285	3.8	418.7	70.16	25.96	1.7	44.2	53.7	1.23	46.2	62	8335	0.64	2.18	2.8	6.35	12.9	27.3	1.27	16.4	Low TILs
7bd5fd27d7771f30880bf3f2911e7a15	132.8	4	278.4	67.9	25.4	1.67	42.5	58.8	1.23	72.6	72	6634	0.76	2.45	3.5	4.32	11.3	10.5	1.11	12.5	Low TILs
7c57e444d7693c2e7ff8c3436a90f1bf	171.8	2.8	282.6	73.7	25.7	1.87	48	70.6	0.99	52	55	9350	0.71	2.22	4.8	4.73	9.8	20.4	1.64	16.1	Low TILs
7c598a471e6b18881f75bf8626621b0e	143.7	3.8	324.2	73.57	32.77	1.25	40.8	64.1	1.19	49.1	43	7837	0.88	2.36	5.1	5.04	8.9	15.7	1.16	10.3	Low TILs
7d2fecb5335e9c169a89f69ee02b0680	179.2	6.6	515.6	77.64	32.34	1.4	45.3	83.5	1.25	80.2	106	9570	1.01	2.42	16.2	5.36	20.6	39.3	0.91	18.8	Low TILs
7db313766d9b8323ce5dcf6905b386d5	170.9	5.8	441.5	84.5	39.9	1.12	44.6	93.6	1.25	62.1	66	15194	1.07	2.41	89.5	5.39	15.3	31.1	1.14	17.5	Low TILs
7ddfafd5234401f23317749008d70294	147	6.3	302.1	63.7	29	1.2	34.7	62.6	0.94	60.8	37	6058	1.03	2.1	4.3	6.22	14.8	26.2	1.3	19.2	Low TILs
7e005d8fdfd4a6e9fe08c40611d9ccca	217.8	3.5	348.8	73.18	31.48	1.32	41.7	82.8	0.89	47.4	62	8062	0.93	2.19	5.5	5.5	70.9	34.2	0.71	50.4	High TILs
7e3524c0757441ebc28c26af8a350c0a	128.8	3.5	196.8	70.3	26.6	1.64	43.7	59.5	0.96	44.1	48	7386	0.63	2.22	45.9	6.26	8.9	17.3	1.13	10.1	High TILs
7f1b7b67bd3068107cc1d840a9246cb4	185.2	3.8	298.9	76.93	33.13	1.32	43.8	97.3	1.1	43.8	54	7170	0.71	2.26	3.7	5.17	23.6	58.6	1.02	24.1	Low TILs
7f3c231f1f1ba998d8838c8663352db6	135.6	4.6	335.1	69.61	30.21	1.3	39.4	71	1.23	56.6	49	7788	0.83	2.05	21	5.38	11.7	23.4	1.09	12.8	Low TILs
7f733daf1ef2fe6d2e46ad7c90dcc71d	220.6	4.7	356.4	76.64	30.74	1.49	45.9	89.8	1.23	64.1	114	9836	1.02	2.33	14.7	5.64	23.9	53.4	0.74	17.6	Low TILs
7fc7eb8cad9bd582a241e94d77d4415b	141.5	5.2	284.5	68.36	21.56	2.17	46.8	39.1	1.29	38.6	40	7591	0.61	2.22	2.5	5.34	8.6	15	1.88	16.2	Low TILs
81744279a86575cbb9412545b6ce21f9	174.2	3.8	189.5	72.1	29.4	1.45	42.7	67.9	1.14	62.9	128	10648	0.68	2.12	6.1	5.27	16.9	13.1	1.18	20	Low TILs
81f11dc45dcbaf8075562f166497bf67	174.4	7.1	337.9	67.13	26.73	1.51	40.4	78.6	1.03	40.9	75	8463	0.84	2.14	7	7.93	15.8	20	1.06	16.7	Low TILs
8264e50e7449a90a234ac14a9ab378c1	132.2	3.1	202.1	67.68	26.88	1.52	40.8	60.1	1.05	56.8	67	6328	0.69	2.12	7.3	4.68	11.1	17.3	1.13	12.5	Low TILs
827103ab0a97a7e8e8a2dbcfe3dbd82d	135	5	467	76.1	32.9	1.31	43.2	38	1.44	56.9	31	7029	0.93	2.26	3.6	4.99	7.6	20	1.33	10.1	High TILs
82cdfcd49ebcd7d0190270cebafc8720	138.5	4.2	228.6	76.03	30.73	1.47	45.3	45.2	1.23	45.4	46	7175	0.71	2.54	6	4.39	8.9	8.1	2.09	18.6	Low TILs
8328f4a14dba31e8ff581f98c9a81f6a	155.8	2.7	269.3	74.22	30.12	1.46	44.1	43.4	1.03	47.1	81	7501	0.62	2.37	1.1	5.09	9.5	11.9	1.17	11.1	Low TILs
83459e6180853976f875f2a9c03343d9	156	3.6	277	77.3	31.1	1.49	46.2	86	1	36.4	57	10206	0.75	2.33	5.94	6.8	35.6	27	0.92	32.6	High TILs
8355d3a69e15a847d67faee517d96655	178.6	4.9	551.9	71.08	28.18	1.52	42.9	78.1	1.37	76	231	8869	1	2.3	12.6	4.81	19.7	19.3	1.16	22.8	Low TILs
841e18dad6583a0e65c5e5de77a02ca6	144.6	3.9	318.2	69.63	26.43	1.63	43.2	47.7	1.07	53.8	59	7741	0.84	2.24	5.4	5.14	8.2	17	1.5	12.3	Low TILs
84580f23ca3cff09a0e3cf497ba4ad11	165	5.1	430	78.3	33.1	1.37	45.2	51	0.88	69	81	7800	1.03	2.33	6.33	5.21	1	15	13.4	13.4	High TILs
84624f3a2540987a27c5d3c46fc4217b	214.8	4.5	350.8	81.05	34.25	1.37	46.8	94.7	1.28	53.3	115	10678	0.9	2.42	8.6	5.95	41.2	31.4	0.65	26.8	Low TILs
84b42b50285fd5d1605936fd831e74bc	150.6	3.9	343.4	66.47	24.47	1.72	42	92.5	1.14	66.7	53	8424	0.94	2.26	7.6	5.49	16.8	64	1.02	17.2	Low TILs
84f2ba5ddb299b5a2bfa3a6be71b0d86	167.4	5.5	309.9	75.18	30.38	1.47	44.8	58.2	1.28	46.7	62	9877	0.85	2.36	4.3	5.4	27.8	12.8	0.8	22.3	Low TILs
8522fbf465917578b6a00980db12f331	143.5	4.6	303.6	71.2	30.8	1.31	40.4	70.2	1.16	63.1	113	8091	0.81	2.2	7.9	4.64	14.1	15.5	1.23	17.3	High TILs
85d22b9117189084aacb6f5f5ad34b1f	137.2	7.2	391	67.5	26.4	1.56	41.1	45.4	1.19	73.2	39	5892	1.02	2.15	4.4	5.02	9.3	16.4	1.46	13.6	High TILs
85e812d64ccac07efff8c40618a204ce	154	4.9	217.1	74.42	32.62	1.28	41.8	53.2	1.18	50.5	97	9406	0.84	2.22	12.3	5.38	9.1	16.9	1.85	16.8	Low TILs
8617aac42031fc8dd7fcbb0abd0df75c	185.7	3	309.3	81.15	31.35	1.59	49.8	76.9	1.17	60.9	163	10938	0.79	2.57	8.1	5.56	13.9	19	1.71	23.8	High TILs
8626e845a28335d36dafabfa1b301984	153	3	257.4	68.67	24.17	1.84	44.5	68.6	1.28	46.4	43	8234	0.73	2.23	5.2	5.44	10.6	21.9	1.02	10.8	High TILs
874c910a1795e7c361abf0e70f3dc347	227.7	7.8	375.5	63.72	25.72	1.48	38	118.9	1.5	53.5	15	6629	1.27	2.21	20.7	5.39	50.4	857.7	1.05	53	High TILs
879122ff4c9543d8f8ea468268790fa5	246.7	4.8	299.9	73.42	30.32	1.42	43.1	62.4	1	45.6	79	9596	0.95	2.19	6.3	5.68	16.2	14.1	1.08	17.5	Low TILs
8904a9b69c5a02474af8d8b11f905749	152	5.6	242	71.5	29.6	1.42	41.9	66	1.04	42.2	55	9726	0.78	2.26	11.33	5.42	35.9	27	0.59	21.2	Low TILs
89766fcb10fbfea1e80ef919b0c05316	226.6	4	298.8	73.56	29.56	1.49	44	111.1	1.27	52.3	117	8549	1	2.19	40.7	5.69	13	12.2	1.57	20.4	Low TILs
899c7bab487775a45c9a6a4de36e8598	167.5	5	287	71.89	27.29	1.63	44.6	60.6	1.1	58	58	8815	0.92	2.37	3.7	6.37	59.1	56.1	0.84	49.6	Low TILs
89ddb7281d8113056d931d956db47f9f	162.4	4	368.6	76.74	29.24	1.62	47.5	80.7	1.16	54.4	38	9258	0.79	2.3	5.7	4.99	11.1	20.7	1.5	16.7	High TILs
89f65621910a514eb4090ddf91a10448	213	5.8	525	79.76	35.76	1.23	44	105.2	1.11	70.8	97	6656	1.24	2.39	19.8	4.61	41	15.9	1.01	41.4	Low TILs
89fdd4c4d7fa11ef3ae49421ce36f990	170.4	3.6	357.3	67.7	25.9	1.61	41.8	39.7	1.14	58	80	6432	0.77	2.22	3.1	4.79	10.3	11.2	1.29	13.3	Low TILs
89ffab43c6620821b2c78bc001869dd3	173.3	5.3	404.7	64.42	23.92	1.69	40.5	49.4	1.26	47.6	39	7945	0.95	2.14	7.2	4.66	17.6	24.7	1.01	17.8	Low TILs
8a7e43fb9ba192dfc1f1dda88e1a6171	122.3	5.3	280.9	65.42	26.52	1.47	38.9	64.4	1.15	55.2	42	6677	0.96	2.3	5.2	4.77	9.2	12.6	1.26	11.6	High TILs
8a990912b9f4de41e03434a359e750ee	170.5	4.8	348.4	72.41	29.51	1.45	42.9	79.2	1.12	47.5	44	6842	1.17	2.23	4	6.22	16.4	15.4	1.34	22	Low TILs
8b54629c02344516e592ac6634eae8ac	186	4.4	356	66.4	23.2	1.86	43.2	81	1.31	65.7	237	7736	1.07	2.28	5.3	10	14.3	31	1.04	14.9	Low TILs
8b9b2feeb9c775d57dd8b5243f17e9a6	171.5	4	332.4	66.41	26.81	1.48	39.6	45.8	1.14	46.7	42	6195	0.89	2.22	4.3	4.47	36.5	17.8	0.74	26.9	Low TILs
8bc2ef97d7c83f9c0208d61177c7f347	173.2	3.9	315.2	72.88	30.38	1.4	42.5	60.7	1.21	33.8	166	5845	0.64	2.27	7.9	7.95	18.5	22.1	0.85	15.7	Low TILs
8bdbdff0f01307ef1c1f0dca8440c071	180.7	4.8	294.1	78.99	34.69	1.28	44.3	62.1	1.31	61.3	75	7515	0.7	2.21	6	5.55	8.3	18.4	1.65	13.7	Low TILs
8be49aec83b2063d61fe6a613efb6647	149.9	3.8	350.8	68.5	23.9	1.87	44.6	55.1	1.25	51.2	88	9161	0.83	2.26	5.8	5.08	21.9	15.3	0.87	19	Low TILs
8c44224a197c28b6f44036e660b756b9	153.2	3.3	273.8	71.93	31.13	1.31	40.8	61	1.14	52.7	108	6510	0.72	2.11	9.4	4.97	9.5	14.6	1.62	15.4	Low TILs
8c773297eb907e5e6ca435cfe665b7b3	163.8	4.5	257.3	67.25	26.25	1.56	41	81.3	1.31	52.7	54	6720	0.87	2.11	3.4	4.74	11.8	15.9	1.48	17.5	Low TILs
8c921cce5c61a635220bbe3db5fcc4ac	149.3	5.2	261	68.12	24.82	1.74	43.3	60.3	1.19	55.4	50	7533	0.86	2.26	12.2	5.08	15.2	24.9	1.16	17.6	Low TILs
8cc886251ef4b23189ec98c807317693	167.5	7	291.6	75.49	32.49	1.32	43	68.2	1.23	71.3	85	9519	0.76	2.3	6.9	4.66	13.1	19.1	1.28	16.8	High TILs
8ce932fad8c2a1139dfd2427d4040872	165.9	5.3	301.4	71.54	30.34	1.36	41.2	113.2	1.04	60.3	72	8632	0.86	2.37	5.1	5.41	10.4	13	1.41	14.7	Low TILs
8d6c02fde4c9d31f44cdba31046f40b8	178	5.5	317	77.9	31.8	1.45	46.1	30	1.51	51.5	73	7333	0.69	2.32	17.67	5.19	9.3	14	1.56	14.5	High TILs
8dc513810a38d9c0ce4f221285cf466a	159.4	5.4	221.2	78.68	34.08	1.31	44.6	44.3	0.95	53.3	79	6249	0.67	2.16	5.2	4.84	9.5	15.1	1.85	17.6	Low TILs
8dd2177f6c069f297dd790dc5cc23bb6	187.5	4.1	263.8	66.93	28.43	1.35	38.5	43.3	1.03	49.9	59	7420	0.79	2.2	5.7	4.4	13.9	11.1	1.53	21.3	Low TILs
8e2fe5e95ea4d1ad2ce3560e8adb731e	139	5.3	263.8	85.42	38.72	1.21	46.7	80.8	1.03	52.8	36	8244	0.85	2.34	6.6	5.49	14.2	21.2	1.19	16.9	High TILs
8e6e50581f515403443f2fa550dba1dc	122	3.7	267	77.7	31	1.51	46.7	40	1.13	47.6	53	7482	0.6	2.33	9.7	5	13.3	19	1.33	17.7	High TILs
8e76626470b9676f2566a58c73f1e0fe	167.2	5.6	275.9	74.34	32.84	1.26	41.5	73	1.18	62.4	52	7219	0.86	2.27	3.5	5.16	11.2	23.7	1.61	18	Low TILs
8e94c2bfed346dbf912fe9b3a6e0d672	144.2	3.7	218.8	68.95	28.35	1.43	40.6	59.5	1.21	60.5	41	6520	0.73	2.21	7.8	5	9.5	21.7	1.39	13.2	Low TILs
8f0c9a2181f0241f863af0253fb4edbd	189	4.3	365.6	74.56	30.56	1.44	44	77.2	1.34	57.1	187	7916	0.79	2.21	5	4.81	15.4	17.7	1.23	19	Low TILs
8f58538a1621866da4231589ff517ef5	265.5	7.2	471	77.4	31.4	1.46	46	86	1.22	88.3	123	9892	1.23	2.38	11.8	5.2	14.5	20	1.39	18.9	Low TILs
8ff41c4438af61a97c2992ae55719a84	100.9	3.5	241.6	66.24	27.04	1.45	39.2	55.2	0.93	49.2	31	9523	0.69	2.06	7.1	4.25	16	17.2	0.92	14.7	Low TILs
903bbca9e8ad37e31c9fbf77a9708ed7	141.6	3.9	359.8	79.75	33.15	1.41	46.6	27.8	1.19	45.7	47	8852	0.73	2.23	5.8	4.05	13.4	20.1	1.17	15.7	Low TILs
910579a3a79591972e2f9eb56d86945f	175.6	4.5	348.8	69.34	22.94	2.02	46.4	60.6	1.18	49.6	115	10535	1	2.42	3.8	4.86	14.3	13.1	1.28	18.3	Low TILs
91b53bfd2683acfbeaf1c27dd6f99686	125.7	3.7	334.4	70.38	28.28	1.49	42.1	50.3	1.14	61.6	57	7617	0.9	2.17	4.8	4.83	9.8	13.8	1.63	16	Low TILs
91f8292a79a9e98a8d6e7e375d0fc6ca	150.7	5	226.7	72.98	29.78	1.45	43.2	65.6	1.13	56.7	68	9424	0.77	2.26	7.2	5.14	15	54.6	1.43	21.4	Low TILs
924a00346fcddffbad80eed940dbc9a4	194.9	6.1	318.7	66.95	27.45	1.44	39.5	73.3	1.27	62.4	43	8730	1.17	2.18	7.6	5.02	20.8	36.2	1	20.8	Low TILs
927e7c46af19836d452c4f2fcd28b64b	162.1	4.6	301	74.92	31.32	1.39	43.6	49.5	1.04	77.7	67	7981	0.87	2.33	15.8	5.34	9.8	12.9	1.1	10.8	High TILs
92cbb346543c73a7ea804811998a8a8d	164.4	4	221.1	66.76	26.46	1.52	40.3	55.7	1.1	53	64	6824	0.79	2.14	5.8	4.62	14	10.7	1.63	22.8	Low TILs
931b5e3a4c172fec45a21fc6f525c8e4	179.9	4.9	259.5	70.57	30.77	1.29	39.8	98.8	1.06	60	102	9571	0.95	2.18	9.2	8.1	27.6	31.6	0.72	19.8	Low TILs
9345f39981a28e77c3305002952ef1b3	189.9	5	514.5	61.28	22.48	1.73	38.8	119.7	1.1	42.8	51	7750	0.81	2.1	7.4	7.63	32.2	83.8	1.72	55.3	Low TILs
93783c8d799cdefda717c7a0fcc799c4	216.1	5	285.1	76.14	32.34	1.35	43.8	77.1	0.95	65.9	155	9519	1	2.36	11.3	5.35	20.7	19.8	0.91	18.8	High TILs
93894b651a7275367b672e4f0ddaa505	151.5	3	186.4	65.21	22.31	1.92	42.9	41.8	1.14	40.6	52	7190	0.77	1.98	3.4	4.78	11.7	9.7	1.07	12.5	High TILs
938a02aaca20ff976471df33ddfca4fd	169.3	2.3	257.1	67.72	24.92	1.72	42.8	84.7	0.86	53.8	70	7310	0.77	2.17	6.2	4.87	13.2	27.9	1.32	17.4	Low TILs
93943d5675c30d7b4bd861aacc9ec0e6	139.3	4	465.8	72.86	26.66	1.73	46.2	64.3	1.18	56.6	39	10045	0.75	2.23	15.5	4.88	9.6	17.2	1.12	10.8	Low TILs
940be10f92cbc152fc9e2562633235cc	167.5	5.2	300	74.75	31.35	1.38	43.4	88.4	1.23	34	58	12433	0.76	2.18	5.2	8.22	14.5	42	0.99	14.4	Low TILs
9425d38b7c7442be7449a866a5962367	125.8	6.7	305.7	81.39	35.69	1.28	45.7	81.3	1.17	65.1	44	7560	0.91	2.3	2.2	5.27	9.8	10.7	1.49	14.6	High TILs
94c5be2bdae77580cacdad8925acb6a1	148	5.2	487.4	70.09	27.99	1.5	42.1	60.2	1.26	60.1	38	7275	1.05	2.22	7.5	5.52	9.8	18.6	1.39	13.6	Low TILs
9520a36ab42db2be4e3a867b8e736826	170.2	3.8	609.4	73.05	28.25	1.59	44.8	47.5	1.23	47.4	74	8268	0.87	2.21	6.2	6.4	34.6	27	0.73	25.3	Low TILs
9546d7a402462c256f5c0a17d5e00764	170	5.5	448	74.7	27.6	1.71	47.1	64.6	1.39	65.5	142	10304	0.95	2.33	15.4	7.94	18.7	15.1	1.02	19.1	Low TILs
955d483654a670599c44474a02f6f072	174.6	5.5	226.1	71.08	26.98	1.63	44.1	86.8	1.29	39.8	81	9830	0.68	2.29	8.9	4.89	13.1	13.6	1.6	21	Low TILs
9642b6e4ef1d40084c34b07f43eb0fbc	143.1	5.1	263.6	74.67	27.97	1.67	46.7	56.2	1.15	45.2	48	7897	0.81	2.31	4.4	4.69	9.7	8.9	1.86	18	Low TILs
9643a097eb7dbfc79f6548896c43e4aa	173.5	4	235.6	78.01	30.41	1.57	47.6	42.2	1.46	56.7	113	11874	0.76	2.26	2.9	4.71	24.5	11.5	0.94	23.1	High TILs
9675a696615a4422e009232b61e7c4f5	153.2	3.6	564.7	71.14	31.04	1.29	40.1	45.4	1.3	62.1	578	7611	0.87	2.22	6.2	4.71	14.5	15.3	1.01	14.6	Low TILs
9691ecf2a74edb03a38e50434f959224	136.6	5.9	328.8	66.94	25.94	1.58	41	67.4	1.2	50.6	43	8745	0.84	2.25	4.1	6.51	18	22.4	0.96	17.2	Low TILs
96d1769f20daf73aab719bc4135ff696	148.7	3.6	199.7	76.46	30.86	1.48	45.6	54.6	1.02	49.7	40	5966	0.76	2.42	5.2	5.03	5.9	12.9	2.39	14.1	Low TILs
9700393f4612ca786cf7026869580ccb	113.2	3.1	270.7	73.65	31.35	1.35	42.3	38.1	1.22	53.6	55	4901	0.84	2.22	4.8	4.52	9.8	10.6	1.52	14.9	Low TILs
97491f02e78648ee72351060f30b6f4d	155.6	4.4	313.5	76.51	34.91	1.19	41.6	63.3	0.92	48.8	41	8099	0.86	2.18	7.6	5.32	8.6	16.9	1.07	9.2	Low TILs
97842c2cd7a76730eb255c12309a1fc6	173.5	2.9	277.2	72.75	29.95	1.43	42.8	96.7	1.19	48	58	8831	0.75	2.2	5.9	4.97	12.8	9.7	1.24	15.9	Low TILs
97893d834fd3e085ce136f83316c57e2	194.7	4.8	274	71.17	26.97	1.64	44.2	77.8	1.18	53.2	50	7237	0.89	2.31	4.7	5.49	14.8	36.4	1.11	16.4	High TILs
9799495f79bf8543f669a61c8bb114ab	189.2	4.8	413.6	78.03	31.43	1.48	46.6	51.4	1.27	79.3	164	12664	1.32	2.27	7.2	6.1	12.8	22.5	1.01	12.9	Low TILs
97cbea690a7dde31878465a9580eb537	135.7	3.1	428.4	71.99	30.59	1.35	41.4	60.2	1.31	56	37	7396	0.76	2.18	0.5	4.58	56.3	14.5	0.39	21.9	Low TILs
97d9e950bf681139fd549521a87bb22b	143.2	2.8	265.8	71.73	28.03	1.56	43.7	58.9	1.15	40.2	25	6634	0.76	2.25	4.4	5.71	12	13.1	1.08	12.9	Low TILs
97e1567f234452eddcb566941e8165b8	136.8	3.2	287.9	67.79	24.09	1.81	43.7	49.9	1.03	51.8	73	8036	0.71	2.17	3	5.43	10.3	25.6	1.21	12.5	Low TILs
9831720999e00d439a68b28387b94c6a	162.6	5.6	416.1	72.48	27.38	1.65	45.1	78.3	0.98	54.8	63	9520	0.87	2.37	11.3	4.74	28.4	16.9	0.7	20	Low TILs
985254ec1a38a60102bf84f26ff6e6ea	182	3.3	327.1	73.44	27.04	1.72	46.4	73.8	1.29	47.1	58	7652	0.75	2.4	6.7	5.45	8.2	9.3	1.9	15.6	Low TILs
98ddc050a4de13837db2a7c2f0a6f47c	150.9	5.5	255.3	74.07	30.57	1.42	43.5	66.4	1.05	60	88	6030	0.89	2.2	6.8	4.41	12.6	21.1	1.48	18.7	Low TILs
9929969a9df862586993cde1c113ae59	171.8	4.9	341.2	72.28	28.78	1.51	43.5	45.8	1.45	57.1	88	8884	0.75	2.28	5.9	5.25	16.8	20.5	0.85	14.3	Low TILs
9944a7703702f5428354a7429bc91618	187.9	4.2	378.1	71.58	31.08	1.3	40.5	113.8	1.27	48.1	57	11714	0.99	2.28	5.1	4.96	19.2	28.1	0.78	14.9	Low TILs
9952e8ce29f28b3f727cda81c19ca179	154.7	6.1	254.1	66.96	25.96	1.58	41	65.4	1.25	46.5	58	6924	0.69	2.14	14.3	5.17	10	12	1.32	13.2	Low TILs
99541201b272fdb813ca2e434d80ec70	166	4.7	278.8	73.57	30.87	1.38	42.7	69.1	1.19	51.7	62	8243	0.84	2.35	13.6	5.06	12.7	17.1	1.03	13.1	Low TILs
998be0a6658947617b0ebeea2a2618dd	153.6	4.5	242.3	77.24	30.94	1.5	46.3	92.5	1.24	50.4	51	9357	0.81	2.36	6	5.46	12.3	22	1.39	17.1	Low TILs
9a1ba892dda72b2a6cdf83b29b3b1994	153.6	4.8	266.8	75.06	30.86	1.43	44.2	57.4	1.13	57.4	95	8812	0.8	2.28	2	4.41	11.7	13.2	1.68	19.6	Low TILs
9a34c10ed896dbf31702198840867215	139	5.4	277	68.8	26.6	1.59	42.2	38	1.06	49	52	6549	0.82	2.22	5.35	5.33	5.1	11	2.29	11.7	Low TILs
9b3c0b6fa86b03c5d0228a3d9c8bf550	151.5	4.7	276.6	70.79	27.09	1.61	43.7	63.8	1.25	58	90	6243	0.76	2.32	6.4	4.23	17.5	16.8	1.02	17.8	High TILs
9bddbfce4b48c0f86e1ef3d6323ab67e	153.5	5.4	259	67.94	29.64	1.29	38.3	77.4	1.16	49.3	51	6189	0.77	2.21	6.6	4.71	14.7	12.2	1.1	16.1	Low TILs
9c1d15e9e6b4fe43364a3a841f10dae3	123.5	4.1	320	70.19	27.19	1.58	43	58.5	1.19	46.3	48	7045	0.71	2.18	4.8	5.34	9.6	13.8	1.03	9.9	Low TILs
9d35f85de9bbadf9af1dd5c43e4ed093	161.1	6.7	276.4	71.71	28.91	1.48	42.8	57.2	1.05	52.8	76	6772	0.71	2.18	5.9	4.14	9.1	12.4	2.7	24.6	Low TILs
9dbfbca563c4888f1d3a57b43518c502	241.7	6.8	393.1	72.75	32.15	1.26	40.6	75.2	1.12	80.8	250	8206	1.29	2.21	13	4.67	17	25.6	1.55	26.3	Low TILs
9f0461a6bc2cdb0ba06c3e303a999e21	108.9	4.4	355.8	75.58	28.68	1.64	46.9	39.9	1.25	64	61	7169	0.79	2.35	3.9	5.29	25.6	16.1	0.51	13.1	Low TILs
9f5376f734768e683b7b73f4688071ae	126.5	4.1	229.3	70.63	29.83	1.37	40.8	59.3	1.18	57.1	49	6856	0.76	2.09	13	5.15	20.7	15.3	0.95	19.7	High TILs
9f5485b661b83ed1b94d02aca79e5cc9	182.1	4.3	395.2	71.02	27.82	1.55	43.2	91.7	0.9	66.1	111	11948	1.05	2.22	5.3	7.33	25.6	34.9	0.86	21.9	High TILs
9fca1ea4a68b55d527b33c9a92e02dd9	144.7	4.9	312.3	74.14	29.04	1.55	45.1	68.3	1.2	62.3	46	8960	0.95	2.44	9.5	5.54	12.7	19.8	1.06	13.4	Low TILs
9fd79da5661ff0d647a3c4d25992ce2f	169.4	5.1	414	64.69	23.69	1.73	41	84.3	1.04	60.9	98	8507	0.86	2.47	3.3	4.9	21.5	22.1	0.96	20.6	Low TILs
9feaa9ad23bc85366c364a44c226f644	165.3	7.4	343.7	77.82	30.42	1.56	47.4	73.9	1.22	51.3	116	9111	0.75	2.5	4.1	6.56	16.5	15	0.87	14.4	Low TILs
a06ab5ee249d7fae0c77efbce8749f85	158	4.3	295.5	83.69	32.09	1.61	51.6	94.3	1.09	45.5	74	8680	0.83	2.42	8	5.54	11.2	14.1	1.43	16	Low TILs
a0bed0a660dea997d2b36ee571c92eed	149.2	5	250.4	69.21	26.91	1.57	42.3	48.7	1.21	47	53	6707	0.71	2.12	2.5	4.92	20.6	13.6	0.78	16.1	Low TILs
a0d7b3f4ef444b2797d7ab47cd5dc06b	136.7	8.8	322	74.88	29.28	1.56	45.6	117.7	1.05	43.6	38	9743	0.65	2.44	8.3	5.26	31.9	147.9	0.64	20.4	High TILs
a15192ea2c5125a28122c39402807203	156.3	3.6	338	69.67	27.67	1.52	42	74.6	0.84	58.8	62	7379	1.03	2.26	5.1	4.57	16.3	10	1.08	17.6	Low TILs
a185b118ccdd9dfd6ca381ed9d143620	155	6.5	302.6	69.99	27.39	1.56	42.6	53.6	1.39	56.5	63	8566	0.7	2.31	7	5.29	13	17.1	1.18	15.3	Low TILs
a1dccf93d6c8d5365c626915c17b3a29	166	7.4	268	78.3	35.2	1.22	43.1	65	1.15	54.6	57	12060	0.61	2.48	6.6	4.7	10.9	14	1.56	17	High TILs
a21a869020ef7a161a4b8b40550f2a7d	146.2	4.4	262.6	70.23	28.63	1.45	41.6	106.3	1.1	60.4	130	7100	0.89	2.08	12.2	5.23	9.8	12	1.49	14.6	Low TILs
a233166b9054d819454071d86a220aba	167.5	3.4	269.6	63.92	24.02	1.66	39.9	79.1	1.3	51.4	52	5745	0.83	2.09	6	4.64	14.7	14.5	0.93	13.7	High TILs
a2353395ba35224596ac8ca1995c8bc4	147	3.1	280	72.3	28.4	1.55	43.9	49	1.1	43.9	56	10190	0.68	2.23	26	4.73	8.4	14	1.61	13.5	High TILs
a2cb63de9ea5d66931babb585d559a40	182.7	6.5	273.9	63.44	24.54	1.59	38.9	46.1	0.89	54.5	70	8497	0.99	2.15	4.8	5.65	16.9	11.8	1.12	19	Low TILs
a2e4505f866642a186cd4d00074a3974	140.8	6	300.3	69.9	27.2	1.57	42.7	71.6	1.34	45.5	54	9756	1.01	2.25	4.6	5.13	11.5	11.3	1.22	14	Low TILs
a3110e9570558ced0b5272e3853d239a	208.8	4.9	350.1	74.63	28.73	1.6	45.9	79.5	1.27	54.4	116	9146	0.8	2.26	8.1	5.4	12	25.6	1.22	14.6	Low TILs
a382f29423865f7e3e2181a2e0447e77	174.3	4.2	246.7	72.72	29.52	1.46	43.2	79.1	0.88	54.8	102	7156	1.02	2.18	6.9	4.68	12.8	16	1.2	15.3	Low TILs
a3cc9a162609adebdddc6619f3ac05ad	125	6.2	389	78.1	31	1.52	47.1	56	1.48	55	45	8653	0.88	2.34	4.19	5.94	14.9	16	0.84	12.5	Low TILs
a3d7f6d79bfd76a26946afa4bdf1145f	167.6	3.7	359.6	73.62	31.62	1.33	42	49.9	1.14	62.9	88	7562	0.83	2.36	7	6.01	16.7	11.7	0.8	13.3	Low TILs
a3f940096de28320be7002243920ba37	204.9	4.6	353.1	70.96	28.86	1.46	42.1	94.1	1.15	54.6	48	8903	0.98	2.29	2.2	5.19	11.6	15	1.3	15.1	Low TILs
a48c99b6867a8a75717b0d49aff252b5	197.6	5.8	573.4	74.27	28.97	1.56	45.3	103.7	1.08	79.8	96	9352	1.23	2.36	7.1	5.9	23.7	27.2	0.81	19.2	Low TILs
a4cad4cee821551bf85ef67c04f4f5ec	156.7	4.9	209.9	68.01	25.81	1.64	42.2	74.4	1.4	48	52	8170	0.75	2.33	6	7.85	21.8	13.8	0.92	20.1	High TILs
a50fd37c8efc5b4338b4b3d0eba0849b	145	4.1	316.1	77.79	32.29	1.41	45.5	67.5	1.49	44.1	65	7790	0.7	2.25	5	5.2	8.6	9.7	1.51	13	Low TILs
a52559452264eb8c361264d0e08dbab0	231.4	3.6	219.9	69.56	24.26	1.87	45.3	34.5	1.23	61.6	80	7487	0.67	2.21	3.9	4.89	8.9	4.6	1.81	16.1	Low TILs
a564fd87a6e74b7346ef293d34aa39e7	156.6	7.2	229.9	71.57	25.27	1.83	46.3	47.3	0.99	50.9	62	6542	0.69	2.19	4.8	5.85	8.7	13.4	1.53	13.3	Low TILs
a5be7445e894aaddbf5aa00f0df15415	162.8	4.9	222.8	77.06	32.96	1.34	44.1	45.8	1.18	68.6	55	8335	0.82	2.36	6.7	4.73	11.3	12.8	1.35	15.2	Low TILs
a5fb7ed2d47a1ed3638797ff1e2e5c17	184.6	5.7	347.3	79.08	34.38	1.3	44.7	73.2	0.94	51.2	133	9209	0.91	2.29	9.7	4.87	14.9	16.3	1.43	21.3	Low TILs
a622e70b46f93db9c54d57ad2e42bb68	135.2	4.8	185.5	72.16	27.16	1.66	45	49.7	1.01	51.4	52	9067	0.67	2.18	4.7	4.52	10	11	1.4	14	Low TILs
a637a94f0e1e487dfa40e9eb791c98ab	147.2	4.7	442	70.23	29.43	1.39	40.8	47.5	1.29	65.4	61	8076	0.89	2.23	4.6	4.95	15.6	27.5	0.86	13.4	High TILs
a6e02f17dffbf279c63c9b2b32c71230	130.2	3.5	341.6	70.27	28.27	1.49	42	60.4	1.17	54.1	42	7223	0.72	2.23	0.1	4.98	12.8	11.4	0.89	11.4	High TILs
a7102244a981bcfb2de0e414cb1a3dfc	137.7	5.4	361.3	67.91	26.61	1.55	41.3	92.8	1.23	52.8	50	7922	0.86	2.33	3.7	5.19	18	21	1.02	18.3	Low TILs
a73861d472230b56dbb6f32e9312c314	177.3	3.7	328.9	73.39	31.29	1.35	42.1	86.1	1.08	45.4	129	8630	0.79	2.24	5.1	5.65	86.2	55.8	0.78	67.2	Low TILs
a7a21b9928b74df1aff03d132fec4efe	141.4	3.8	292	69.22	24.72	1.8	44.5	58.9	1.33	56.1	46	11530	0.86	2.54	5.1	5.1	10.8	11.4	1.16	12.5	Low TILs
a7deb17daae0442292cea22484c48c0c	133.1	3.9	241.8	68.17	25.87	1.64	42.3	49.3	1.03	46.7	22	6692	0.84	2.29	3.9	4.49	8	16.3	1.28	10.2	Low TILs
a8d46817d4d1b66c650c638de1e78bc5	167.4	4.9	349.1	69.27	27.87	1.49	41.4	88.7	1.18	56.9	65	8851	0.89	2.16	7.2	4.91	12	17.1	1.42	17.1	High TILs
a9a81e77183a3e98417d9150dfef9164	135.2	6.3	266	72.33	28.83	1.51	43.5	113.2	1.06	57	45	7430	0.85	2.31	5	5.13	13.8	31.5	0.99	13.6	High TILs
a9d10afde094ac205eacfd72f8051161	140.4	4.9	454.9	71.99	28.59	1.52	43.4	93.3	1.38	41.9	43	10862	0.88	2.33	23.2	5.73	16.2	43.1	1.19	19.2	Low TILs
aa4b35f7aa29a1bd5bf8e5954f5397d6	157.9	3.3	276.9	77.22	27.82	1.78	49.4	94.1	0.82	48.9	52	7439	0.72	2.31	4.2	5	10.9	17.2	1.26	13.7	Low TILs
aabbaafcd37f9562d59ce43468583898	156.1	4.6	334.3	69.52	32.42	1.14	37.1	71.2	1	65.7	59	8751	0.86	2.21	8.7	5.63	20.4	19.4	0.83	16.9	Low TILs
aad17a5c845475120afa592de3fd7ba7	166.3	6	510.1	83.18	39.38	1.11	43.8	61.7	1.17	110.8	104	11363	1.57	2.37	16.7	5.68	16.5	30.1	1.35	22.2	High TILs
aae99ca2f551ae7a13224761741ba52a	109.8	3.7	345.9	62.48	22.18	1.82	40.3	69.4	1.17	48	23	6412	0.7	2.16	5.8	5.14	12.5	10.5	1.05	13.1	High TILs
aaff8902885ff7ba3ddc906275fa2352	122.7	3	310.4	66.52	27.22	1.44	39.3	54.4	1	48.1	67	8892	0.76	2.21	4.8	5.23	8.8	6.6	1.31	11.5	Low TILs
ab2914839fdbe7188d7b56791894addd	134.3	5	220.8	69.4	29.5	1.35	39.9	53.4	1.33	56	74	8363	0.88	2.16	7.5	4.92	10.6	14.6	1.28	13.6	High TILs
abab4c0686ab5e609fb5e73495eb3693	153.2	4.4	380.7	71.2	30.6	1.33	40.6	71.2	1.47	59.7	66	10188	0.92	2.16	2.5	4.9	12.5	13.9	0.99	12.4	Low TILs
abd64956c56b130bcf48ff442eb8d265	119.4	6.3	350.9	66.91	26.31	1.54	40.6	52.3	1.55	54.3	43	6618	1.12	2.26	5	4.88	19.2	18.8	0.79	15.1	Low TILs
ac1c19c45d3ffccbf2a40ad06745f160	179.6	4	351.9	70.26	25.96	1.71	44.3	87.2	1.16	28.8	56	11351	0.72	2.33	3.5	8.5	40.8	63.2	0.67	27.2	Low TILs
ac24f548665e8a5817aa7bc6fb47dce5	201.4	5.3	333.8	72.19	28.29	1.55	43.9	73.5	1.3	52.8	86	9964	0.84	2.38	8.5	5.62	31.6	41.6	0.54	17	High TILs
ac4558e1914a15a0ee4efdfdf7a49cf1	152	3.3	258.2	71.56	30.96	1.31	40.6	58.8	1.13	60.5	65	7150	0.88	2.14	22.5	4.69	6.6	12	1.86	12.3	Low TILs
ac59a8b3df218eb6fec9f1e7f35d2ee2	208.4	3.9	333.2	66.45	22.35	1.97	44.1	69.9	1.09	52.8	411	8156	0.69	2.35	3	5.06	18.7	17.3	1.09	20.4	Low TILs
acef3254cd9dfe4736b9437546e5618f	183.2	6.1	448.5	79.91	35.31	1.26	44.6	104.3	1.19	59.1	56	9490	1.18	2.41	8.7	6.49	36.4	54	0.67	24.3	High TILs
acf369c59e016aa674536f9db18d09c4	197.5	6.5	376.2	64.22	21.42	2	42.8	102.2	1.41	59.5	133	8972	0.83	2.3	3.2	4.42	19.3	13.3	1.09	21.1	Low TILs
adc068965c22d817be360e9e50fc87a6	182.1	4.1	266	71.6	26.3	1.72	45.3	64.9	1.27	68.4	80	5647	0.91	2.19	4	4.7	13.8	15.1	1.14	15.7	High TILs
adfafa18fd88026f73f701b62502d9d0	111.6	3.5	276.1	65.81	25.31	1.6	40.5	107.5	0.96	47.1	20	8079	0.71	2.05	5.2	5.29	10.2	12.3	1.08	11	Low TILs
ae1e23bb79c4dbc96954ce891f7400e3	114.4	4.6	306.4	71.03	25.43	1.79	45.6	52	0.89	39.4	35	8003	0.7	2.3	4	3.98	12.4	12.1	0.92	11.4	Low TILs
ae3f87f9bcd11460cfd28c562c8aa756	139.1	3.3	328.3	72.25	29.05	1.49	43.2	68.6	1.15	60.4	74	7221	0.75	2.3	4.6	5.68	10.4	15.8	1.42	14.8	Low TILs
ae9fc33637acf27c32a928f9d951ae23	135.8	5.2	406.6	67.33	25.53	1.64	41.8	54.3	1.12	62.7	47	8372	1.02	2.26	5.1	5.84	13.2	15.2	1.42	18.7	Low TILs
aebe62c3375d9210c867239fc8473f67	196.7	5.4	250.7	70.68	27.28	1.59	43.4	79.9	1.24	52.4	56	7437	1.02	2.27	7.5	6.65	17.6	36.8	0.99	17.5	Low TILs
aec92edea9e596d9912ec83dd7117b63	148.6	1.8	184.2	74.89	32.29	1.32	42.6	45.3	1.14	47.6	92	5386	0.75	2.16	7.4	4.02	13.8	12.9	1.61	22.2	Low TILs
aefeda55d9551b93510d1f1e5e38b10d	125.7	4.5	367.1	77.97	35.37	1.2	42.6	47.1	1.13	60.6	46	6838	0.9	2.23	4.9	4.81	18.8	17	1.12	21	High TILs
af31da8b889fe7e9acad6648a41339f7	109.1	5	342.2	69.58	27.78	1.5	41.8	43.6	1.13	51.1	29	6879	0.96	2.05	3	4.64	17.3	22.4	0.82	14.1	Low TILs
af66da28cf11987fba4837f22a594de1	177.3	4.3	288.5	79.66	31.56	1.52	48.1	52.5	1.14	56.3	42	5780	0.76	2.29	5	5	9.1	8.9	1.54	14	Low TILs
af8206ed07a9dd07587fa22ed631fc97	168.9	5.5	395.8	74.2	33.6	1.21	40.6	62.9	1.14	46.8	133	10431	1.07	2.2	6	7.27	12.2	19.3	1.29	15.7	Low TILs
afc2953fae6f7dd1e2d8d03d60c26644	200.2	3.6	372.6	77.55	33.05	1.35	44.5	119.9	1.33	48.8	76	10398	0.67	2.36	5.6	5.42	21.4	25	0.96	20.6	Low TILs
b090460d74c7d428328e338559bd9145	182	5.6	485	76.4	28	1.73	48.4	70	1.25	107.6	70	8570	1.14	2.44	4.7	5.51	11.4	13	1.39	15.9	High TILs
b090fbbca63961a8c4aaf41d30f21a30	188.8	5	287.8	78.43	36.53	1.15	41.9	85.5	1.24	47	115	8394	0.92	2.32	6.4	5.66	21.6	22.5	0.96	20.7	Low TILs
b0b844352a9a23057c99fda874080b4a	177.6	3.2	160.4	70.72	26.82	1.64	43.9	45.5	1.09	66	141	7687	1.06	2.3	2	4.96	19.1	15.4	1.05	20	Low TILs
b1186b0a56bd9ce1a19f5d68bccbd7ac	163.4	4.8	387.6	70.2	29.7	1.36	40.5	76	1.24	52.2	136	9408	0.79	2.24	12.3	4.97	22.1	26.9	1.07	23.7	Low TILs
b171b19e4eb7565bd06dc9b99333d188	259.1	2.7	261.7	73.47	33.77	1.18	39.7	71.5	1.18	61	31	9708	1.28	2.12	28.6	5.3	20.7	20.4	1.25	25.8	Low TILs
b1ce140757a6d80590d011c983bdbc88	153.4	4.3	244.6	73.23	31.23	1.34	42	53.4	1.21	52.2	55	4216	0.73	2.23	4.8	4.81	20.3	14.7	1.03	20.9	High TILs
b201183ac16a3d7d101f516a6a3634c1	196	6.8	379	72.2	25.8	1.8	46.4	77	1.45	70	113	10001	1.05	2.4	4.68	6.39	24.2	63	1.02	24	Low TILs
b20597f196d22732466c056789362bdc	212.7	6	252.4	71.76	26.56	1.7	45.2	68.8	1.1	60	74	9519	0.84	2.21	4.4	4.96	16.9	15.8	1.19	20.1	High TILs
b20c108cde2a1568900ea2ebeb3ef07d	159.3	3.7	262.4	82.83	35.23	1.35	47.6	73.6	1.11	57.3	89	8799	0.81	2.26	11.5	5.45	16.4	21.1	1.24	20.4	Low TILs
b295e3519392ad968371527fbbfc74ec	150.2	3.2	152.7	70.56	28.96	1.44	41.6	60.2	0.89	44	52	6471	0.81	2.06	4.6	4.7	8.1	14.6	1.63	13.2	Low TILs
b2c1dd35b3322bd7261afc62ec000f10	159.6	4.3	548.5	74.13	27.03	1.74	47.1	85.6	1.17	43.5	72	9185	0.86	2.35	2.8	5.69	15.4	29.9	1.4	21.5	Low TILs
b2e23c4a97c7f01f67927943cacfba91	150.2	5.1	349	69.88	29.08	1.4	40.8	65	1.19	54.8	63	8675	0.72	2.19	5.2	4.68	14.5	15.4	1.01	14.7	Low TILs
b2ea00b20c1167541a58b826e2a0b787	153.7	3.3	222.5	71.35	27.35	1.61	44	86.1	1.34	43.7	42	8489	0.79	2.22	2.5	4.8	40.4	22.3	0.71	28.6	Low TILs
b4595d9a268f10a0e8f604c828def49b	193.4	5	411.9	82.71	34.71	1.38	48	101.1	1.09	53.1	120	11242	0.88	2.49	12.8	8.05	43.5	103.1	0.55	24	Low TILs
b46491a98496afabac8d0ce441fea16f	149	5.2	213	71.5	26.5	1.7	45	50	1.17	45.4	56	6890	0.75	2.23	6.8	5.11	11.4	6	1.14	13	Low TILs
b4b77e6a0064b2b2f8bd8be31bfbc8a1	165	4.7	296.7	76.65	32.55	1.35	44.1	107.4	1.17	44.5	136	9378	0.91	2.41	2.6	5.81	23.1	21.1	0.99	22.9	Low TILs
b5b1757967583f0b3d76cab95bd2919e	131	5.6	306.5	63.15	24.35	1.59	38.8	71.2	1.45	59.6	65	7993	0.94	2.11	5.8	4.54	9.1	11.2	1.47	13.4	Low TILs
b6c37208301e29dc73d820a4856d7904	174.7	5.7	283.9	72.44	27.64	1.62	44.8	78	0.96	51.4	141	9477	1.14	2.31	2.8	5.27	18	36.4	1.06	19	Low TILs
b708856432a03399456df1143c690b6a	127.7	4.9	238.4	69.28	25.58	1.71	43.7	83.4	1.02	52.4	76	7403	0.8	2.21	5	5.18	26.2	26.4	0.94	24.5	Low TILs
b754272054b698e4af492ad232d9798a	191.4	6.5	416.7	76.92	31.62	1.43	45.3	110.3	1.28	52.1	101	11467	0.81	2.36	8.7	7.64	21.4	20.5	0.98	20.9	Low TILs
b77eb6b436205af13ab6813f679e22c5	141.2	4.4	323	67.95	25.05	1.71	42.9	42.3	1.17	63.8	39	6932	0.78	2.2	4.9	4.45	8.9	10.9	1.55	13.8	Low TILs
b7863a703b6369dbc79d7210ad1a4525	160	3.2	234.4	77.49	34.39	1.25	43.1	54.8	1.13	47.6	79	6665	0.72	2.2	5.1	5.03	13.3	12.8	1.5	19.9	High TILs
b7b289a0cfd42a9bac0bc9d26279a506	146	4.8	283	74.5	30.8	1.42	43.7	75	1.29	52	44	10044	0.82	2.35	11.38	5.18	12.4	24	1.43	17.7	Low TILs
b7c6c5248cf4b2b37f8e9e3879217008	175	3.7	273	76.1	28.8	1.64	47.3	100	1.43	42.5	73	9176	0.7	2.45	3.89	5.18	19.6	19	0.94	18.5	High TILs
b7e911d249383cf57b491aa5a34942e6	147.9	4.2	374.5	74.71	32.21	1.32	42.5	96.5	1.5	39.4	43	8998	0.85	2.28	8.8	5.56	16.7	16.2	0.9	15.1	Low TILs
b847c2826ad6cca2b3cbe5c8a1f1fa87	156.6	4.3	293	80.45	30.85	1.61	49.6	48.8	1.18	40.1	95	8552	0.72	2.31	3.3	5.19	15.3	23.7	1.25	19.1	High TILs
b859e0dc47ce7f4d518c864e466b9e6f	194.8	3.6	263.4	82.81	34.81	1.38	48	71.6	1.17	51.8	73	9346	0.74	2.34	17.6	4.83	26.9	18.8	0.76	20.4	Low TILs
b86597bbfa8b77001a352ae279f7ef71	161.2	4.6	358.9	70.54	26.24	1.69	44.3	70.1	1.06	48.7	76	13257	0.84	2.26	2.7	5.03	24.4	59.9	0.92	22.4	High TILs
b86d213a8c5362a3016cfac643e4ccfd	138.8	4	272.6	71.6	25.5	1.81	46.1	50	1.19	50	52	6471	0.65	2.29	3.3	4.91	7.1	9.4	1.65	11.7	Low TILs
b8749e8a613d61e5409e5c61e2dd1b16	115.8	4	247.6	69.5	25.7	1.7	43.8	46.7	1.18	47.7	39	7047	0.74	2.21	7.6	4.58	20.2	14.9	1.32	26.6	Low TILs
b889df8e704572aabef613db94d6fda1	162	3.2	349	81.2	29.7	1.73	51.5	58	1.26	58.7	110	9110	0.77	2.44	6.6	4.76	9.8	10	1.61	15.8	High TILs
b88df532551aaa853edf5399d88c65db	153.9	2.8	265.4	75.42	30.32	1.49	45.1	71.2	1.16	41.4	43	8795	0.67	2.41	53.6	4.77	20.4	15	0.86	17.5	High TILs
b88fa52ac0f152eb0f1aad4c9c08850c	142.7	5	269.3	73.43	30.23	1.43	43.2	61.6	1.2	47.2	65	7851	0.69	2.17	5.8	5.26	11	11.4	1.25	13.8	High TILs
b8e9e32013f4cdf77b0df28978f06e45	124.8	4.1	338.8	75.41	33.41	1.26	42	83.3	1.28	42.9	60	11291	0.97	2.41	10	8.02	37.1	75.6	0.71	26.5	Low TILs
b9240514f433e810bccaa40a82c13e4a	117.5	3.8	231.2	74.18	29.48	1.52	44.7	56.5	1.12	49.8	33	9752	0.86	2.27	3.3	4.64	9.9	15.2	1.54	15.2	High TILs
b93b69ff09e22252734a6f31eb011720	143.8	5.5	225.3	77.69	30.89	1.52	46.8	52.5	1.26	53.4	60	7847	0.71	2.39	3.7	4.85	13.1	11.7	1.37	17.9	Low TILs
b963430bf08ee9fce54ad4cb217eb3a5	107.2	3.9	312.4	63.39	26.19	1.42	37.2	51	1.01	48.1	55	7467	0.87	2.12	7.2	4.9	11.3	15	1.28	14.5	Low TILs
b9bd67cc54cabb4e50a73d307063d260	136.3	3.4	286.2	66.06	27.76	1.38	38.3	84.9	0.92	41.2	40	7423	0.78	2.16	7.3	5.32	16.4	29.4	0.87	14.2	Low TILs
ba59a0a1b6dc35abf8244326df1a4565	158.4	3.3	324.5	69.3	25.7	1.7	43.6	54.7	1.24	54.7	131	8591	0.78	2.3	3.4	5.57	16	16.6	1.01	16.2	Low TILs
babf30d1f183575ea0311e5a91dfacb2	160.3	5.3	345.5	70.04	28.54	1.45	41.5	77.7	1.18	67	59	7302	0.94	2.15	7.7	5	12.1	15.7	1.62	19.6	Low TILs
bb80165f2e6cfb796265dc705664d036	227.9	3.2	302.2	76.38	32.58	1.34	43.8	96.6	1.12	62.7	84	7290	1.05	2.31	6.8	8.58	68.8	20.8	0.57	39	Low TILs
bbb897ec6e71ac6a42032477f464dc93	124.3	5.1	305.6	64	23.4	1.74	40.6	49.8	1.17	56.1	45	5232	0.9	2.29	8.5	5.43	9.1	14.9	1.31	11.9	Low TILs
bc3960a47050e8f014664b79d0cfad30	149.4	4	350.9	74.42	27.92	1.67	46.5	43.5	1.01	50.9	64	6793	0.61	2.4	13.9	5.91	8.6	13.4	1.52	13.1	Low TILs
bc8971332ccd70a10b43b1f2cb5f2b1a	189.6	5.3	351.3	76.5	33.8	1.26	42.7	71.4	1.03	57.7	83	6278	0.9	2.29	10.3	4.95	14.9	41.5	1.3	19.4	Low TILs
bd4917bbada800e98462a1eb8aba63e1	162.9	4	429.1	69.92	28.22	1.48	41.7	67.9	1.15	49	84	6247	0.87	2.13	4.8	5.8	11.3	17.6	1.37	15.5	Low TILs
bdee9e92e5aa92d524948b65fb6e1776	161.4	15.2	579.6	75	34.3	1.19	40.7	129.2	1.45	337.8	58	7570	4.93	2.4	10.1	5.1	14.3	12	1.29	18.4	Low TILs
be386385c178a4792f6c2a5ef15383a8	149	3.5	321	84.8	35.1	1.42	49.7	51	1.33	52.2	83	8600	0.78	2.48	7.3	5.04	6.5	13	2	13	High TILs
be98750c3b9c73a1c3701cb58df64813	168.3	4.5	353.4	79.76	33.76	1.36	46	111.8	1.31	38.2	34	9258	0.81	2.46	16.8	6.06	9.3	34.7	2.01	18.7	Low TILs
beac3d5e50ec39d9f601bc13f02f83f9	142.1	6.2	268.3	68.91	27.01	1.55	41.9	65.2	1.31	42	62	8802	0.68	2.35	5.6	4.9	23.2	12.3	0.85	19.7	Low TILs
beb55fabb94a76812e0836c0f79f03f0	161.2	5.4	286.2	74.18	34.68	1.14	39.5	108.9	1.19	65.9	70	8232	0.89	2.24	28.1	4.76	9.3	13.4	1.52	14.1	Low TILs
bf8114a42b2bcebfd1c57a9a26b766ab	167.1	4.7	309.9	75.82	30.72	1.47	45.1	57.4	1.08	50.7	65	9010	0.77	2.2	10.7	5.36	13	10.5	1.44	18.7	High TILs
c0b2580bdade84892c3148c9418254a6	152.2	6.2	330.3	76.65	34.25	1.24	42.4	85.2	1.12	45.7	74	10953	0.85	2.18	7	6.06	17.4	24.5	1.16	20.1	Low TILs
c0c16946a9c1ba63a15d68f95c5f16a8	168.6	2.2	245	67.23	26.93	1.5	40.3	122.3	1.16	32.3	41	7055	0.54	2.12	8.8	4.26	28.6	40.3	0.72	20.6	Low TILs
c0d31f845d994ce86b1919d281ba2b17	167	3.1	284.5	76.44	32.24	1.37	44.2	62	1.2	42	93	7725	0.89	2.39	7.3	5.01	26.2	18.1	1.08	27.4	Low TILs
c0ef365bfdb9d1bc5238db3e629f4b15	179.9	5	299.1	72.18	29.48	1.45	42.7	55.2	1.17	62	81	8050	0.79	2.12	5.3	4.23	11.6	16.4	1.81	21	High TILs
c11a3bd61222bddfd88192876f93620b	119.1	4.8	208.1	69.01	28.81	1.4	40.2	72.2	1.21	60.1	75	6807	1.01	2.3	3.2	4.84	10.7	15.2	1	10.7	Low TILs
c1a0453c054c32a8806aa01d7b3172c4	145	4.1	290.4	72.72	31.82	1.29	40.9	63	1.05	50.9	54	8416	0.75	2.12	7.1	4.79	11.2	15.4	1.28	14.3	High TILs
c1be64d8417ed6f2cf5fb173d89dfc86	125.2	4.9	334.3	73.63	31.83	1.31	41.8	46.3	1.39	63.8	62	6561	0.79	2.27	9.1	5.14	8.4	10.9	1.42	11.9	Low TILs
c1c9f0786cbd8e109c095cb10796fbd6	125.6	3.9	271.6	74.94	29.64	1.53	45.3	69.6	1.1	55.5	67	7994	0.84	2.3	3.5	6.41	12.2	29.5	1.48	18.1	Low TILs
c23e23d8c44cebb5d05b97ad7d20c652	154.3	3.4	279	72.33	27.53	1.63	44.8	74.6	1.23	50.3	70	7695	0.86	2.32	11.5	5.14	16.9	19.3	0.82	13.8	High TILs
c24475a94fccd6ba27a3d6bb9cf075c2	165.6	4.5	259	70.07	25.17	1.78	44.9	58.1	1.22	59.4	104	11529	0.67	2.3	25.5	4.85	7.3	11.8	1.6	11.7	Low TILs
c26e9e9f995b89008b83cffab2604726	142.3	4.6	267.3	81	35	1.31	46	64.5	1.02	59.3	69	7334	0.94	2.37	1.2	4.99	11.1	30.1	1.54	17.1	Low TILs
c4b4f18e7dad447275991bfb848536b1	194.9	5	380.5	76.84	33.04	1.33	43.8	77.6	1	56.5	55	7008	1.01	2.23	9.2	4.86	22.9	27.5	1.03	23.6	High TILs
c4d764530ebe187d8c3beb4001df1162	162.1	4.6	228.4	70.46	27.16	1.59	43.3	41.8	1.05	52.5	81	6968	0.69	2.19	5.2	5.26	21.1	38.8	0.7	14.8	Low TILs
c4f2542c708e83763c3120e8cd91a351	157.3	3.1	218.2	75	29.2	1.57	45.8	105.3	1.09	38.6	55	8045	0.88	2.26	7.7	5.36	9.6	17.1	1.98	19	Low TILs
c5b3f3cd9e49ead481369b92015373a5	157.6	4.7	279.6	73.48	29.48	1.49	44	50.5	1.11	61.8	50	8398	0.84	2.2	6.5	5.13	9.8	14.3	1.15	11.3	Low TILs
c61472ceefbac0de92a5ef594f2c630b	166.4	3	220.3	75.63	31.33	1.41	44.3	53.9	0.94	52.9	63	8935	0.75	2.21	3.6	4.56	11.8	12.7	1.28	15.1	High TILs
c741997c9080c58558075ea20a41ba4e	139.2	3.6	333.7	79.67	35.87	1.22	43.8	68.3	1.01	49.3	33	8189	0.81	2.28	7.6	5.65	12.7	15.8	1.06	13.4	Low TILs
c74423f111c992715bbdb004fb666460	135.6	7.2	402.4	74.04	30.74	1.41	43.3	60.7	1.09	74.3	95	10304	0.96	2.28	5.3	10.51	17.8	18.9	1.08	19.2	Low TILs
c746a92018d8ab9389ed4bd976910212	174.2	4	291.3	77.74	31.14	1.5	46.6	80	1.4	40.2	49	8545	0.84	2.23	4.2	5.48	13.1	25.1	1.07	14	Low TILs
c7705d91b765ade57e41ad9408657012	200.2	5.9	361.9	71.15	30.75	1.31	40.4	82.1	1.36	51.8	51	7318	1.18	2.25	3.6	4.79	22.6	139	1.32	29.9	Low TILs
c7eef6f64a4cf94024e18bf80e2bcf4d	137.8	4.9	256.6	68.42	29.42	1.33	39	41.6	1.04	53.1	45	7407	0.85	2.07	7.1	5.15	7	9.2	1.8	12.6	Low TILs
c82026d188924dd3d1af2f9cdfe1209e	157.1	5.5	402.2	67.83	27.03	1.51	40.8	66.3	1.07	72.5	94	8212	1.05	2.19	6.4	5.21	23.3	40.4	0.85	19.9	High TILs
c88ef8703f4af87d76ca5c60e236cfb9	143.5	6.6	169	74.89	28.69	1.61	46.2	115.1	1.3	60.9	44	8570	0.86	2.41	8	4.96	24.3	25.5	1.04	25.2	Low TILs
c890033d51b58a3516bb01a1432b605a	207.7	4.6	319.2	75.71	29.11	1.6	46.6	64.9	1.37	56.2	187	8714	0.66	2.23	3.9	5.23	10.5	20.4	1.7	17.8	Low TILs
c895ba1a65bcdf6feb1dba0e26838e5d	119.4	3.3	219.9	71.96	28.86	1.49	43.1	46.2	1.06	50.2	42	6210	0.78	2.22	4.6	4.47	9.9	9.2	1.23	12.2	High TILs
c8f59aba1b6d02cd15ee934454504b12	144.9	5.5	338.1	71.9	27.1	1.65	44.8	116.9	1.03	54.8	84	13922	0.81	2.23	4.9	5.15	17.3	13	1.17	20.3	High TILs
c955d89a15745e09a68c0bfcc90c1dde	119.3	3.9	214.8	67.64	24.34	1.78	43.3	61.7	1.17	58.9	69	6531	0.77	2.18	11	4.68	8	11.4	1.52	12.2	Low TILs
ca1de149fdf6005dde81d3ce47a63400	191.8	4.3	279.4	71.68	30.18	1.38	41.5	65	1.12	52.6	76	9408	0.96	2.16	10.6	5.05	8.5	14.1	1.69	14.4	High TILs
cac86bf2529618e55443d22e09c3477d	154.1	3	258.1	79.09	32.99	1.4	46.1	62.9	1.24	47.8	59	10412	0.78	2.31	6.9	5.17	13.4	29.2	0.93	12.4	Low TILs
cafbb02440aba217521086a757bf6de6	209.1	8.6	366.7	78.35	39.45	0.99	38.9	63.6	1.22	59.2	86	7026	1.49	2.21	8.3	5.15	15.8	16.8	1.06	16.7	Low TILs
cb05d2cb6ea048e61faf9c66415d58aa	177.7	3.9	447.9	76.47	35.07	1.18	41.4	89	1.26	55.1	94	10361	0.75	2.3	7.7	4.61	5.6	33.9	2.84	15.9	Low TILs
cb39a578ac61bd802b1c467e870de44d	154	3.3	239.7	68.12	27.12	1.51	41	52.7	1.12	44	46	8600	0.72	2.16	3.6	4.78	11.9	42.9	1.42	16.9	Low TILs
cb48b23768f77b70d5b40279daf09aeb	184.1	4.5	335.6	72.35	30.15	1.4	42.2	37.2	1.3	55.1	103	7788	0.86	2.24	4.6	4.79	14.6	10.3	1.21	17.6	Low TILs
cb506553856c24f503a39dc479c87177	113	4.4	238.5	68.41	30.41	1.25	38	43.6	1.26	51.9	47	7823	0.68	2.19	4.8	4.85	7.5	11.3	1.97	14.8	Low TILs
cb539bc654bdc10c1021f9408400c1e5	118.4	3.7	347.7	67.98	26.78	1.54	41.2	69.9	1.14	54.2	38	5948	0.91	2.25	3.6	4.49	9.2	22.4	1.71	15.7	Low TILs
cb7bce8fc7c5d2c343c5347ac82808ce	154.8	4.1	297.3	72.52	27.42	1.64	45.1	80.7	0.94	42.1	61	9953	0.66	2.15	8	4.75	18.6	70.6	0.87	16.1	Low TILs
cb9db705fda9e8a4c36eca491427e1c2	148.2	3.8	257	68.92	25.42	1.71	43.5	66.9	1.24	42.1	58	7623	0.69	2.27	4.1	6.99	16.3	18.9	1.02	16.6	Low TILs
cc0daa993e7d370601608a48b85434bf	177.9	5.1	429.9	74.63	31.33	1.38	43.3	55.3	1.11	72	99	8596	1.11	2.25	5.4	5.15	20.2	33.6	0.99	20	Low TILs
cc2aa20e6e0d782de874dc724677f965	132.6	3.8	374.7	76.05	32.95	1.31	43.1	92.4	1.11	45.3	82	10642	0.67	2.32	9.5	6.03	9.2	65.7	1.7	15.6	Low TILs
cc707711b3d4a73400d4339516cd6c8f	138.8	4.9	312	67.03	24.33	1.76	42.7	91.8	1.4	43.2	179	7980	0.98	2.24	2.7	9.23	15.8	16.9	1.24	19.6	Low TILs
cca3d22119ad8b6d26c59c207e020b70	163.4	5	261.7	69.39	25.69	1.7	43.7	61.6	1.24	54.9	56	6847	0.81	2.17	4.6	4.89	10.7	12.9	1.57	16.8	Low TILs
cd1e482d723f9a02f9b731a9e1a0673a	145.2	3.9	351.8	80.11	29.81	1.69	50.3	51.2	1.15	59.9	66	9948	0.75	2.42	5.9	5.09	10.8	15.6	1.01	10.9	High TILs
cd63366c288f91b6f6fcd1debadfde1a	142.8	2.9	299.7	65.84	26.44	1.49	39.4	55.9	1.35	63.9	148	7801	0.74	2.08	4.8	5.15	11.7	11.4	1.2	14	Low TILs
cd792e4b84d6e01c14032b47faa6ab88	156.3	3.5	288.6	67.11	24.81	1.7	42.3	71.7	1.06	52	84	8972	0.69	2.14	4.9	4.9	12.8	11.9	1.52	19.4	Low TILs
cd8044203314b3c1f51689fab4ee82ee	123.8	4.2	286.4	73.07	29.77	1.45	43.3	56.8	1.12	63.1	27	4973	0.84	2.04	1.4	4.94	9.1	12.8	1.46	13.3	Low TILs
cdc98ebfaf5b31e144aa57ebc88d7a41	210.2	5.4	466	75.01	30.41	1.47	44.6	72.4	1.14	52.9	57	8648	0.89	2.23	8	5.49	15.4	93.8	1.12	17.3	Low TILs
ce6f2a9713e71946c8814adc06dc88ce	134.8	4.3	250.4	72.43	31.03	1.33	41.4	38.8	1.07	56.7	70	6780	0.77	2.2	6.3	5.3	23.9	13.6	0.72	17.1	Low TILs
cefa7920b39b8e4ea9374693e6ee5797	121.3	6	292.4	64.39	26.19	1.46	38.2	37.1	1.41	56.7	47	5403	0.83	2.22	4	4.84	20.9	18	0.56	11.7	Low TILs
cf5c9be970c71d1e132336baa1651979	157	2	299	74.5	29	1.57	45.5	59	1.13	43.9	58	7780	0.69	2.29	3.32	5.51	9.9	15	1.3	12.9	Low TILs
cfa6716509d0056675660ec8ec758684	183.5	2.6	250	75.92	33.02	1.3	42.9	96.8	1.05	48.8	68	8111	0.72	2.33	7.6	5.53	10.4	13.2	1.49	15.5	High TILs
cfe8d506beef47f8bc5e3462bca2728c	138.4	3.6	444.3	79.63	35.23	1.26	44.4	72.5	1.22	47.8	49	10731	0.86	2.28	4.7	5.29	10.3	17.7	1.75	18	Low TILs
d00868cdf51bfba6c56252fb27ebc77d	141.1	5.3	339.1	72.86	29.16	1.5	43.7	50.6	1.28	62.4	84	6902	0.78	2.29	12.8	4.95	33.9	9.7	0.77	26.1	Low TILs
d05f805b74f16e67b73d868a33403125	138.5	4.7	191.6	67.67	24.17	1.8	43.5	45.2	0.94	51.7	64	7747	0.68	2.14	7.6	4.9	13.7	21.4	1.1	15.1	Low TILs
d09c150723dce36bed3c2a9c838de172	145.3	4.2	263.6	80.17	30.87	1.6	49.3	50.9	0.92	53.8	54	8712	0.73	2.31	6.3	5.11	7.9	14.9	1.33	10.5	Low TILs
d1509ef9cfdb258edb0ae0c335c07ccd	181	7.1	400	72.9	28.7	1.54	44.2	64	1.17	63.9	222	6674	1.13	2.3	11.5	5.46	16.5	21	1.02	16.9	Low TILs
d15770e3ae9390e8de467cf2415e094d	142.1	7.1	240.4	63.02	25.42	1.48	37.6	43.8	1.17	45.8	51	6749	0.69	2.11	6.6	4.97	9.2	8.4	1.76	16.2	Low TILs
d30dfa2a93b136c0e76cdc2686f7756a	152.8	4.3	237.2	73.88	28.98	1.55	44.9	69.5	1.08	50.9	31	9339	0.7	2.28	3.4	5.08	12.9	10	1	12.9	Low TILs
d405f23eb76f26e3d84800c828b6b1d8	176.2	4.8	465.9	72.47	31.77	1.28	40.7	87.5	1.3	57.3	104	11046	1.14	2.41	19.3	7.65	24	30.8	1.03	24.8	Low TILs
d4ed5aa5996be67059cefd72dfad8220	141.7	4.6	330.9	66.93	27.23	1.46	39.7	34	1.05	56.4	44	6969	0.73	2.16	6.6	4.58	8.8	11.6	1.51	13.3	Low TILs
d54dad347e6b83789e8a7d50e384ae05	124.8	3.4	325.5	66.82	24.72	1.7	42.1	59.5	0.98	43.2	69	7339	0.73	2.17	2	5.31	10.8	23.5	1.12	12.1	Low TILs
d54f4a25599d92aeb24c4eff506d047e	126.4	4.6	189.8	69.42	29.82	1.33	39.6	70.4	1.18	42.7	55	7528	0.63	2.19	5.8	5.18	7.7	14.5	1.35	10.4	Low TILs
d5a86687505bca99f54a56f7e0caa143	108.8	3.8	258.7	75.72	32.22	1.35	43.5	73.7	0.86	59.1	25	6471	0.9	2.27	1.5	4.68	18.4	18.1	1.06	19.5	High TILs
d5b4d4e7182fb0dd9d2d030c4aaecab2	180.5	6.1	286.6	71.83	28.53	1.52	43.3	93	1.21	43.7	61	5554	0.94	2.16	6.7	5.81	8.8	13.8	1.77	15.6	Low TILs
d5fe0b7b5d485aeba498f0a22a1909a6	174.1	6	367	74.49	27.79	1.68	46.7	84.6	1.13	53.4	128	7889	0.8	2.36	5.2	5.53	9.6	24.4	1.75	16.8	Low TILs
d634dc316d1ed77c5313a6d04d4aeb93	165.5	3.9	362.4	74.74	31.94	1.34	42.8	67	1.24	49.2	120	9380	0.74	2.26	7.4	7.54	57.6	47.7	0.56	32.1	Low TILs
d6acaaccb2323d2550cdd26f67305233	115.6	4.7	265	71.8	29.4	1.44	42.4	77.6	1.16	46.8	38	7388	0.89	2.3	5.9	5.24	10.8	13.6	1.1	11.9	Low TILs
d6df395b07330ab463bd641af1bd3fea	319.1	4.5	288.8	79.8	35.3	1.26	44.5	61.9	1.31	47.1	73	9736	0.72	2.35	6.4	5.23	20.7	43.4	1.14	23.7	Low TILs
d6ff316e74c4ca1c6697ff2c1dd228e4	195	5.2	391	68.1	28.7	1.37	39.4	100	1.38	45.6	61	9517	0.86	2.24	12.4	7.2	14.2	15	1.18	16.8	High TILs
d7186d991641deccb10fd00e132f12af	212.4	5	290.2	86.4	39.7	1.18	46.7	82.3	1.75	46.5	91	7953	0.88	2.39	5.3	4.69	32.9	22.7	0.7	22.9	Low TILs
d71ba47151d563c606ab9ec4babd30a9	136.4	4.5	254.2	70.45	26.65	1.64	43.8	79	1.1	52.1	43	7122	0.86	2.35	6	5.12	11.2	13.6	1.59	17.8	High TILs
d7f9627677c706521a80deaf810ba613	130.3	2.9	262.4	76.37	30.57	1.5	45.8	103.7	0.88	55.8	79	9026	0.77	2.29	5.9	5.15	20.1	12.8	0.96	19.2	Low TILs
d8482c826a37a18d804ba0a54fce9ad6	139.2	6	309	77.85	34.95	1.23	42.9	88.2	1.08	61.5	61	8299	0.78	2.25	6.8	6.08	18.3	89.4	0.87	15.9	Low TILs
d84f8ded6afe730cf6a92c93ee9bf5b0	154.9	5.3	275	73.91	29.81	1.48	44.1	87.3	1.18	61.8	105	6003	0.83	2.26	7.8	5.5	13.6	12.7	1.23	16.7	Low TILs
d861f879cbd12b1d1f4d1fcef31dbe1d	179.3	7	383.4	73.45	27.05	1.72	46.4	75.6	1.18	60.8	73	11206	1	2.29	5.6	6.08	9.8	36.9	1.22	12	Low TILs
d8897c6b91855563f9019c26280c4907	212.9	6.3	298.5	71.49	25.89	1.76	45.6	87.3	1.13	48.2	91	9895	0.76	2.37	8.9	6.46	22.3	84.8	0.87	19.5	Low TILs
d8c76fa74357a3b535c4e4964e3056b0	172.8	6.1	285.5	77.79	31.69	1.45	46.1	73.4	1.48	49	80	7735	0.97	2.45	7.9	5.01	23.1	17.5	1.33	30.8	Low TILs
d8e5fc3d40e20233ddfd6eb6a07fff68	181.3	6.9	352.3	68.49	26.79	1.56	41.7	69.5	1.36	76.5	123	8369	0.85	2.25	6.7	5.34	13.7	18.6	1.4	19.2	Low TILs
d8e6af4eb1f475ffac315962589607b3	183.2	6.4	373.5	74.77	29.67	1.52	45.1	77	1.16	53.6	112	9506	0.93	2.29	4.5	6.02	14.3	17.3	1.22	17.5	Low TILs
d9770c8de999c8d5f4f409cd0eaba650	157	4.9	278	73	29.3	1.49	43.7	53	1.18	52	42	7457	0.71	2.19	6.23	4.69	7.3	13	1.44	10.5	High TILs
d9b70e635868be55bb5fd5c4820fdfc4	125.4	6.5	427.4	81.83	31.63	1.59	50.2	69.7	1.33	44.9	39	10001	0.96	2.46	7	8.09	52.4	41.8	0.61	31.8	Low TILs
da5567932c0b2c87e720e0af0594c34e	165.8	4.3	508	77.57	31.87	1.43	45.7	69.3	1.18	53	63	8977	1	2.31	7.1	6.89	17.1	19.8	1.01	17.3	Low TILs
daa3202ed634a765fbc604bc469574c8	175.1	4	452.8	70.57	29.27	1.41	41.3	82.7	1.09	54.2	126	9577	0.85	2.1	6.5	5.24	20.9	45.2	0.8	16.8	High TILs
db845ff4d11017b7c95ba65be922a88f	169.8	5.5	347.4	77.07	30.27	1.55	46.8	80.4	1.26	53.7	82	9223	0.81	2.52	6.7	5.45	16.1	25.2	1.21	19.5	High TILs
dc370eb9ebd639a70acc22585be0e458	180.3	3.6	311.5	72.11	28.81	1.5	43.3	73.4	1.37	43.1	61	6758	0.76	2.39	39.6	5.45	11.2	17.3	1.23	13.8	Low TILs
dc54fe68e9c224c9895ac8ca4b695b2e	132.6	4.5	326.7	72.3	28.5	1.54	43.8	53.7	1.17	53.5	36	7355	0.74	2.28	7.1	4.83	9.9	12.7	1.62	16	High TILs
dc75b6da0df7451fbf7514055c0de377	163.3	5.6	333.8	75.77	28.17	1.69	47.6	88.9	1.1	43.8	69	9300	0.78	2.24	4.9	5.65	19.1	42.6	0.61	11.7	Low TILs
dc988da7300efa7ac147b2a83f21d12c	178.5	5.5	289.8	70.26	28.56	1.46	41.7	78.2	1.31	55.8	101	8807	0.89	2.25	2.2	4.87	10.5	9.5	1.52	16	High TILs
dcab28088f6c1219a329299f73737f65	203.6	6.3	275.6	74.42	29.12	1.56	45.3	58.5	1.28	61	122	9233	1.04	2.28	5.8	5.18	21.4	13.5	0.95	20.3	Low TILs
dcc103a0cded9bd06eb4299246938c86	135	2.6	173	75.9	27.3	1.78	48.6	62	0.96	44.9	41	7808	0.77	2.3	3.41	4.6	16.7	35	1.11	18.6	Low TILs
dd44228886bcb58d7be5de69884d3adb	216.5	9.2	254.5	74.84	28.14	1.66	46.7	54.5	1.46	116.8	116	7894	1.45	2.52	11.4	5.5	13.8	18.2	1.25	17.3	High TILs
dd50bd96448abe5e934975a64e031e3b	213.6	4.4	222.7	75.29	28.09	1.68	47.2	85.4	1.23	62.7	87	5164	0.97	2.44	6	5.54	48.5	13.2	0.84	40.7	Low TILs
dd871c1abd9ba03aa91c922a240e5f1d	131.1	6.6	388.3	73.01	30.41	1.4	42.6	43.8	1.01	55	76	8070	0.81	2.13	4.9	5.14	22	18.9	0.89	19.5	High TILs
de561e8a9922079f60c5e645cec203a9	141.4	5.6	418.7	71.66	29.46	1.43	42.2	82.1	1.3	56.5	90	10848	0.91	2.16	4.9	5.04	26.8	153.9	0.75	20	High TILs
de6cd627041af4d796a710643ba224c7	173.9	6.1	272.3	73.75	30.25	1.44	43.5	76	1.01	64	70	10070	0.68	2.33	6.2	4.82	15	11.9	1.17	17.5	Low TILs
dec48f0b2e4c6c8449f67169d54f80d5	131	5.3	292.5	78.74	34.34	1.29	44.4	73	1.13	57.6	34	8265	1.04	2.41	11.1	5.3	23	35.6	1.05	24.1	High TILs
df0c8ff1d4e42d7d55ddb90cef42845d	197.5	6.5	494.5	64.45	25.05	1.57	39.4	63.3	1.11	74.3	92	8657	1.46	2.23	15.1	6.14	17.8	25.9	0.98	17.4	Low TILs
df4245c336ae191655a3d1ed8e373593	166.4	4.8	236.8	68.45	25.75	1.66	42.7	60.4	1.25	52.4	92	7359	0.77	2.17	4.6	5.54	9.9	15.8	1.08	10.7	Low TILs
dfe06ab410c5081dbe13daea330bb50e	165.2	5.6	364.4	77.12	30.52	1.53	46.6	87.5	1.22	61.3	72	9796	0.81	2.28	3.8	8.22	12.9	20.6	1.34	17.3	Low TILs
dfeb7f565598d317f79d3ebe106bf0f4	252.9	5.4	323.4	66.33	23.63	1.81	42.7	61.1	1.14	56.9	71	7740	0.91	2.22	5.9	5.39	13.1	13.2	1.34	17.5	Low TILs
e01bc7698ecab6f663d20fb4bb20ef14	157	3.4	240.4	84.57	36.57	1.31	48	39.7	1.18	54.8	58	10282	0.82	2.32	5.2	5.1	28.1	20.2	1.15	32.3	High TILs
e16c2f700c3a6db0987c5f4a1ed2c751	159.2	5.7	317.9	73.91	27.41	1.7	46.5	82	1.37	74	71	7971	1.05	2.18	3.6	4.98	12.6	12.8	1.28	16.1	High TILs
e18c36eb0bdb1ad0dd47f5a181a37e6a	116.1	6.5	492.5	61.96	22.56	1.75	39.4	72	1.01	63.3	52	10906	0.95	2.2	4.1	5.35	17.2	25.7	1.01	17.3	Low TILs
e18f6034ece0816c902c8ba5cb7088ff	121	3.1	258	77.4	31.8	1.43	45.6	55	1.24	45.5	32	7347	0.68	2.3	5.06	4.95	8.6	11	1.33	11.4	High TILs
e2631fa57119accaf33181615841f98d	149.4	6.1	360.7	79.88	32.98	1.42	46.9	122	1.24	51.1	90	9228	0.89	2.34	7.4	5.5	14.4	19.1	1.22	17.6	Low TILs
e2f40294e634d1f09efeb62f485dd8fc	223.8	4.7	347.8	79.04	29.74	1.66	49.3	72.7	1.28	61.3	126	9325	0.92	2.34	8.3	4.77	13.3	21.8	1.64	21.8	Low TILs
e3de35f432941842624d79a74640bcf6	175.5	6.7	202.3	78.17	34.67	1.25	43.5	60.6	0.91	55.8	80	7572	0.98	2.25	5.7	7.22	30	17.1	0.8	24.1	Low TILs
e41208c1f4ba3064b0ace9af39f6710a	106.4	4.7	305	66.52	24.62	1.7	41.9	41.9	1.21	63.6	39	4078	0.86	2.15	5.7	4.32	4	9.6	2.98	11.9	Low TILs
e436ab597873aa3538ac0430bf8922e4	349.5	4.4	343.7	64.57	25.97	1.49	38.6	87.6	1.12	53.1	21	5318	0.93	2.54	47.6	5	9.7	17	3.89	37.7	Low TILs
e4aaa2af956d66ff97257519901d144f	167.3	4.3	253.1	71.29	30.79	1.32	40.5	129.9	1.37	41.1	54	8863	0.77	2.14	4.1	9.23	22.8	21.7	0.61	14	Low TILs
e4b3acecc8e9b0ee7c8cb87a9d29610c	136.2	3.7	150.5	66.16	24.26	1.73	41.9	42.4	1.23	41.4	40	5816	0.81	2.14	3.4	4.91	31.7	20.6	0.87	27.7	Low TILs
e4d74594870ef988b62a805c2062f066	198.2	4.2	211.8	70.53	27.23	1.59	43.3	68.4	1.28	51.9	139	5581	0.91	2.32	4	4.59	17.6	15.3	1.1	19.3	Low TILs
e5f5d40a068bd6ae59712cb24a0a0b61	139.7	4.5	263.6	69.51	28.61	1.43	40.9	60.3	1.26	60	78	10512	0.8	2.23	3.4	5.23	9.8	18.1	1.34	13.1	Low TILs
e6014533cdb0306ebaf4ea9a13dcde50	156.3	4.8	257.3	68.07	26.67	1.55	41.4	104.9	1.19	41.6	34	9433	0.72	2.19	4	10.43	20.5	26.2	0.7	14.3	Low TILs
e6167a7ca9860ce259956c8621b0dcd0	118.5	5.6	304.4	68.11	26.81	1.54	41.3	76.3	0.96	52.1	40	9031	1.08	2.33	7.9	5.13	12.8	13.6	1.2	15.4	Low TILs
e6ccc5bc9c4b642323c3828fddfebc13	155.4	4.5	351.6	72.51	31.01	1.34	41.5	70	1.12	46.1	110	10129	0.83	2.11	5.8	4.78	15.4	29.6	0.95	14.6	High TILs
e6e6bf9929a1ebee8951cfcd26b95eec	153.7	3.9	226.4	79.57	34.17	1.33	45.4	64.7	1.06	49.6	51	8603	0.76	2.4	8.2	5.42	14	21.9	1.32	18.5	High TILs
e7014274c05eb5cb2560d9c990f860a8	130.6	5.7	382.2	73.16	27.46	1.66	45.7	81.6	1.31	42.5	40	9657	0.91	2.38	4.5	4.83	41.6	31.5	0.62	26	Low TILs
e70dff1f47f80074a6c76d760ee55336	141	5.5	316	67.5	26	1.6	41.5	49	1.07	40.5	133	9711	0.65	2.2	9.51	9.49	15.9	21	0.87	13.8	Low TILs
e79f292d298df47272fbd5ee8724685c	185.7	5.9	391.2	80.23	35.63	1.25	44.6	109.7	1.23	59	82	10778	1.29	2.34	12.8	5.86	35.8	31.4	0.75	26.7	Low TILs
e82720313fec8981d61a701d4f42034a	88	5.3	243	61.5	21.3	1.89	40.2	43	1.08	55.4	43	7071	0.6	2.18	7.1	5.68	14.1	19	0.8	11.3	High TILs
e82ee7c5517287399200baa29149c78e	134.4	3.5	254.6	64.13	23.93	1.68	40.2	112.2	0.93	41	19	10779	1.06	2.21	3.1	5.39	10.6	32.1	1.6	17	Low TILs
e853349efd19339c3bb7e2f6eefaddc7	136.8	5.8	256.5	73.85	28.75	1.57	45.1	59.1	1.37	52	32	7488	0.75	2.28	5.6	4.58	10.3	24	1.12	11.5	Low TILs
e9198f4fbc35d7e253bbbcfe5248fd74	147.5	3.3	227.6	72.47	29.67	1.44	42.8	84.8	1.14	45.8	79	6381	0.67	2.22	5.4	5.6	8.9	11.2	1.6	14.2	High TILs
e96ccaced8ee10c9e683bc0cc4bec017	151.6	5.8	252.9	74.78	36.48	1.05	38.3	74	0.97	30.4	34	10470	0.65	2.08	2.8	19.05	9.2	8.9	1.7	15.6	Low TILs
e9a299d98437f6d7588822c7ad550342	201.8	5.2	384	76.73	31.93	1.4	44.8	69.7	1.15	64.2	104	9809	0.79	2.37	4.5	5.18	12.5	16.1	1.67	20.9	High TILs
ea72a32bd38cabc56b1a5453ae70d852	182.1	3.3	287.9	75.55	31.85	1.37	43.7	75.8	1.19	57.5	96	10513	0.77	2.18	8	5.06	22.8	14.3	1.06	24.2	Low TILs
ea87b3b69580ebb33ed161ca3c1ef7ab	150.7	6.6	272.9	68.29	27.19	1.51	41.1	72.2	1.02	56.7	73	7240	0.88	2.18	6.1	5.05	7	13	2.2	15.4	High TILs
ea9a1f5ab4f7d7fe333e2b294077f5ea	97.2	6.3	503.8	73.86	30.46	1.42	43.4	84.9	1.01	53.8	40	8225	0.86	2.2	4.9	5.1	18.2	50.1	0.72	13.1	Low TILs
eaab20476a88e1fd5aaefc12bb8078ed	200.6	6.7	367.7	77.51	30.01	1.58	47.5	110.3	1.12	64.6	92	9168	0.93	2.37	7.1	5.08	17.6	17.4	1.01	17.7	High TILs
ead4896747ea7373212421bea720ebc5	156.1	5.3	324.1	78.03	34.23	1.28	43.8	92.2	1.1	49.7	53	11194	1.01	2.27	5.5	4.64	14.2	23.7	1.23	17.4	Low TILs
eaebae15dcfba25a4cb1095f3425521a	163.7	7	337.7	70.28	33.38	1.11	36.9	55.6	1.21	68	109	8929	1.12	2.28	18.9	8.07	16.4	12.4	0.98	16	High TILs
ebc4305b343a7c4d2c0c1d1428e3c24c	114.4	3.6	363.8	78.97	29.87	1.64	49.1	63.3	1.07	55.1	54	7759	0.81	2.39	6.1	6.05	9.2	19.8	1.68	15.5	Low TILs
ec943012a03c493d0c0cbc60328519b3	222.7	5.1	387.5	77.06	31.16	1.47	45.9	114.6	1.15	53.3	59	8884	0.95	2.49	5.8	5.8	97	38.4	0.63	61.3	Low TILs
ec9cad4ae5428ebf2b4b1a7d6df50274	151	5.6	265	70.6	29.6	1.39	41	87	1.21	58	68	9225	0.92	2.37	4.58	6.55	20.7	12	0.92	19.1	High TILs
ec9fc9beaf07533352e885760276df61	206.8	6.1	401.7	70.65	30.45	1.32	40.2	56.3	1.11	81.9	95	5017	1.35	2.29	6.3	6.01	28.9	45.9	0.61	17.7	High TILs
ecf6031c4cdb31b9a0d4ab5d4334a7cf	148.1	3.5	232.6	65.85	26.75	1.46	39.1	39	1.02	55.1	62	5225	0.62	1.96	6	4.3	17.9	8.8	0.93	16.7	Low TILs
ed308c2ba4bbf5e8497ef7cf972de984	149.6	6	448.6	73.77	31.17	1.37	42.6	64.7	1.11	76.6	55	10552	1.09	2.28	7.3	5.58	20.7	96.7	1.13	23.3	Low TILs
ed46d0cb2a043ac8a9ab807869e80544	106.1	5	315.4	73.58	29.48	1.5	44.1	43.3	1.13	56.2	40	7574	0.75	2.25	7.6	5.17	6.6	11.3	1.65	10.9	Low TILs
ed87c5fd70013236255626d6838c4cfc	170.2	5.1	239.7	74.25	29.25	1.54	45	67.2	1.16	56.4	74	5346	0.75	2.19	4.9	5.25	14.8	11	1.47	21.7	Low TILs
ed8cc31007f5bfd8d17fe3596e630436	193.5	5.7	393.7	68.89	28.19	1.44	40.7	89.2	1.17	57.9	151	8408	1.03	2.07	6.3	5.42	13.4	16.4	1.41	18.9	Low TILs
ed8d7c0c2a771f5a82664e24481e9b8b	187.3	6	279.3	71.26	29.36	1.43	41.9	112.4	1.09	67.4	126	9063	1.11	2.22	13.8	5.48	34.4	36.8	0.76	26.2	Low TILs
ed9090faaaaffa4d1c24a728e9a6f839	209	3.3	331.3	75.85	31.75	1.39	44.1	88.1	1.31	36.3	69	9165	0.87	2.16	4.2	5.17	19.4	23.2	1.04	20.2	High TILs
edc54484a0cb01fa34a618dc1aa7ee0b	159.6	4.8	262.9	71.65	28.25	1.54	43.4	59.6	1.07	49.7	32	7084	0.75	2.33	6.1	5.02	14.6	17.5	1.03	15	Low TILs
edf9967d9848bdfca7d380543617a578	127	4.8	395	63.5	23	1.76	40.5	65	1.51	74.6	52	10164	0.99	2.31	3.73	5.23	14.9	10	1.33	19.8	Low TILs
ee1e98ba3fa7ecc71eb9535160ef64b1	150.6	3.7	300.6	74.72	31.32	1.39	43.4	70.5	1.19	47.7	42	11308	0.81	2.25	3.2	4.98	12.6	12.3	1.37	17.3	High TILs
ee6c502d4f8b0a4d1ff3584820b26b57	163.2	4.6	368.9	67.07	26.37	1.54	40.7	71.3	1.11	48.4	78	10234	0.71	2.04	5	5.27	24.4	18.4	0.72	17.5	Low TILs
eeddf7d91867ad9c23e24c14fe45f40f	168.7	5	428.8	66.69	26.89	1.48	39.8	91.7	1.05	46.1	38	7335	0.72	2.05	10.5	5.85	9.3	17.9	1.44	13.4	Low TILs
ef679129cb9762301a42256f5ebef636	148.3	3.6	200.2	77.75	34.35	1.26	43.4	56.9	0.93	45.8	56	6896	0.68	2.16	4.5	6.09	7.5	9.6	2.17	16.3	Low TILs
ef9b1982f9693d8c77aee3084446015a	197.3	3.1	309.6	69.16	23.56	1.94	45.6	41.6	0.84	54.6	57	9046	0.82	2.25	2.3	5.07	27.9	17	0.85	23.6	Low TILs
efde9a8212b433f9ba3f6549360e86de	153.1	5	228.6	71.72	26.42	1.71	45.3	69.6	0.95	50.7	103	6776	0.78	2.17	8.5	5.11	12.8	15.8	1.14	14.6	Low TILs
eff10921c7d14b13b2048d476cc6ebf2	116.5	3.5	266.7	74.56	30.56	1.44	44	86.9	1.03	50.1	36	6890	0.73	2.25	4.4	4.95	12	12.5	1.71	20.5	Low TILs
eff3fba5815339e3d0180dcf76ae90f4	161.6	3.9	245.4	58.57	22.27	1.63	36.3	69.6	1.12	40.8	45	7210	0.72	2.07	14.6	6.18	11.3	26.5	1.33	15	Low TILs
f067c9d14d89f6ffd3513f9346b8f93b	158.1	3.2	274.3	73.53	28.83	1.55	44.7	56.2	0.96	54.7	71	9799	0.77	2.3	10.6	5.19	9.7	15	1.27	12.3	High TILs
f0ba7542d212932d600f0a02b26168ad	132.6	3.4	431.4	77.62	30.92	1.51	46.7	45.9	1.25	53.2	43	7551	0.74	2.25	6.9	4.65	11.7	12.1	1.33	15.6	Low TILs
f13a0fbe4df4c0d5cf4fcb3f6addd7db	169	6.2	238	66.7	27.1	1.46	39.6	62	1.49	57.4	415	7459	0.94	2.35	26.99	6.97	25.6	20	1.02	26.2	High TILs
f189db6ba71fbc8a8fbc47beaf3ed925	146.2	3.1	281.8	69.46	26.26	1.65	43.2	53.8	1.08	55.4	47	7270	0.62	2.36	5.8	4.72	10	14.9	1.39	13.9	Low TILs
f27dbb58315ae789fe83e7ddf5b73f4d	143.6	3.9	264.2	74.43	29.53	1.52	44.9	44.9	1.21	52.9	89	7108	0.7	2.27	4.5	5.08	3.6	15.2	4.56	16.4	Low TILs
f28ce600e56de2ab69a18cc7c92fc6bb	142.7	3.9	250.6	74.62	28.02	1.66	46.6	47.3	1.24	57.3	95	8576	0.98	2.32	4.2	5.36	14.4	12.1	1.45	20.9	Low TILs
f317341fa1513228464d1ecdbb2b63d3	152.3	5.2	286.5	75.26	31.16	1.42	44.1	77.5	1.26	54.6	72	5867	0.75	2.31	9.8	4.57	10.1	15.4	1.66	16.8	High TILs
f34e602161b147bf95dfd4a4e769dec6	152.9	5.2	287.6	73.09	30.39	1.41	42.7	58.6	0.77	49.7	74	7029	0.74	2.15	6	5.3	13.9	20.9	1.52	21.1	Low TILs
f35207f4d630d323b1d87aab986fdf29	122.6	2.7	243.5	69.31	30.31	1.29	39	55.2	1.26	54.7	38	7344	0.8	2.2	6.9	5.41	7.5	14.2	1.44	10.8	High TILs
f354c88b6d9e214728c9abbda9942db3	148.8	3.3	302.4	72.23	27.23	1.65	45	50.8	1.3	55.3	71	7275	0.72	2.19	4.6	4.97	12	8.1	1.34	16.1	High TILs
f37cf6dfc47d0d0e83e627333cdb8a5a	163.2	5	204.7	72.89	26.69	1.73	46.2	73.1	1.2	51.9	85	9480	0.78	2.2	4	5.4	19.2	25.5	0.78	14.9	Low TILs
f39efea5ddf5ad40e7b462768ff7ac87	106.2	3.3	286.9	71.58	30.08	1.38	41.5	67.1	0.94	38.6	48	9082	0.76	2.2	6.5	4.73	12.6	13.8	1.27	16	Low TILs
f413bedaa6a91ef32f558f824603640a	121.7	5.5	563.1	74.97	33.07	1.27	41.9	88.3	1.11	63.6	67	7896	1.07	2.19	9.8	4.23	9.6	34	1.39	13.3	Low TILs
f49d2f2bbc2e428830569fd4aab43818	141.5	7.4	268.8	69.84	28.94	1.41	40.9	109.2	1.06	63.8	68	9700	0.92	2.44	9.2	5.51	14.2	54.6	1.44	20.4	High TILs
f4a1ce63c73da0ceb5fb7396690aa947	229	4.2	377.7	68.93	26.93	1.56	42	74.4	1.31	59.4	101	9952	1.01	2.22	7	4.55	9.7	13.1	1.68	16.3	Low TILs
f4ab092bb897fb96b34a3f9f050d071b	178.3	3.8	344.4	74.13	28.73	1.58	45.4	63.8	1.06	62.3	146	9473	0.71	2.32	4.6	6.29	21.9	15.4	0.95	20.9	Low TILs
f52bea3855a894aad10de968e49adf1a	156.7	4	258.6	65.54	26.44	1.48	39.1	46.9	1.18	61.6	58	7214	0.86	2.06	4.8	4.58	17.2	12.4	0.94	16.1	Low TILs
f533d3893241762e054f7481afc647a0	178.9	3.2	204.7	76.05	32.45	1.34	43.6	52.3	1.34	53.1	91	5551	0.73	2.28	6	5.1	6.3	10.7	2.76	17.4	High TILs
f54316ed1f2f67cf6f47e8b0bbf790ba	169.1	5.6	264.1	78.27	33.97	1.3	44.3	74.2	1.54	36.2	76	11898	0.71	2.25	6.9	7.71	22.4	22.9	0.83	18.6	High TILs
f55aee475f56901b0739929c9467cebc	133.7	3.7	340.8	73.15	28.55	1.56	44.6	49.1	1.18	63.9	43	7514	0.8	2.39	4.5	5.13	12.9	61.7	0.94	12.1	Low TILs
f609d63394758af599a5bb1c5e71ae0f	166.8	4.3	391.7	69.46	27.26	1.55	42.2	84.8	1.12	54.3	113	7482	0.87	2.18	4.2	5.23	17.6	23.1	1.1	19.3	Low TILs
f687bd94f17247a9b62222d7740bff98	194.1	3.1	269.6	73.53	29.33	1.51	44.2	79	1.02	49.6	84	8117	0.67	2.32	3.5	4.74	32.2	10.3	0.73	23.4	Low TILs
f69f30cf1d7aab12cf66e7514ed956d7	150	4.4	226	72.2	27.6	1.62	44.6	75	1.24	38.8	59	6535	1.16	2.25	13.9	5.08	12.9	8	1.4	18	High TILs
f6a35aa5e2a2824e7e1e41ca0fb0f1f3	238.7	6.3	337.1	73.81	30.61	1.41	43.2	91.4	0.91	77.9	169	10748	1.07	2.24	3.9	5.32	11.9	12.4	1.55	18.4	Low TILs
f6baa5132ad97c47c231aaf8cdae0fef	176.6	4.5	255.7	72.41	25.61	1.83	46.8	91.7	1.14	46.8	53	8149	0.7	2.35	10.2	5.28	8.6	15.9	1.45	12.5	Low TILs
f6ce85d285cbf171512934a01eead166	213.9	5.7	528.1	65.79	25.09	1.62	40.7	120.4	1.13	86.4	116	8044	1.2	2.25	5.4	5.7	21.4	28	0.9	19.2	Low TILs
f6fb32f1e0c64c9a10059c961c1e070c	100.8	6.6	301.5	66.73	24.93	1.68	41.8	67.8	1.18	49.6	47	8525	0.74	2.19	4.4	5.39	11.8	19.5	1.11	13.1	High TILs
f7aad6844cb6064dc19fb687bc10d877	112.9	6.2	448.6	75.88	30.68	1.47	45.2	39.9	1.22	64.9	57	7419	0.91	2.23	2.1	4.79	13.7	17.2	0.96	13.1	Low TILs
f7fa61671a31ec82217cae88288f277d	194.7	5.2	478.7	73.76	28.86	1.56	44.9	86.4	1.26	49.9	74	7067	0.83	2.34	4.5	4.89	43.6	63.4	0.54	23.6	Low TILs
f85d908af183fcfa6cd5795de78630a0	144.1	4.1	211.7	71.86	27.96	1.57	43.9	41	1.17	47.6	50	7093	0.64	2.08	3.6	4.93	10.8	14.6	1.09	11.8	Low TILs
f894b64df1093e59882789ea8c6fdf20	145.4	3.5	249.6	70.27	27.87	1.52	42.4	44.8	1.05	65.2	79	6095	0.74	2.2	4.9	4.97	10.5	13.6	1.34	14.1	Low TILs
f8baca776ed164775d95f124e66dc4d8	151.4	8.6	310.3	68.69	27.99	1.45	40.7	67.2	1.24	60.1	102	8555	0.97	2.22	20.6	5.39	10.9	9.5	1.26	13.7	Low TILs
f96ff868a0183c373e00dfcd98df10a4	195.3	4.9	431.5	74.14	32.44	1.29	41.7	58.4	1.02	68.3	97	7246	0.92	2.24	10.4	4.88	13.1	21.4	1.34	17.5	High TILs
f9a5c7c541dbfbba05ccd6e083799b89	122.9	4.6	436.3	73.34	30.34	1.42	43	56.2	1.1	55.3	188	7170	0.91	2.19	5	4.37	18.2	26.7	0.89	16.2	Low TILs
fb323538ad27b1d4441d42b53f6969dd	185.2	6.3	321.8	66.21	25.11	1.64	41.1	62.5	1.04	56.9	97	9231	0.82	2.15	8.2	6.03	35.3	17.3	0.57	20.1	Low TILs
fb7c3946b6af5ffd303f8e1b256814e4	168.7	3.8	315.2	77.17	32.47	1.38	44.7	95	1.35	46.9	84	10782	0.73	2.31	8.1	4.83	16.9	19.7	1.11	18.8	Low TILs
fba2b579595e3a7e54e9aa761b72d7c1	132.1	4.6	269.8	69.45	25.15	1.76	44.3	69.2	1.03	52.7	59	4594	0.79	2.22	4.6	4.66	14.7	11.4	1.07	15.8	Low TILs
fbdcfa702fbc777a9fa18d6d6b810a11	141.6	5.2	254	71.09	28.89	1.46	42.2	62.1	1.21	76	54	7294	0.97	2.28	7	4.72	8.8	12.2	1.58	13.9	High TILs
fcddf7d0a8f1e28a58cd9953c5b81793	146.1	2.1	216	70.74	28.54	1.48	42.2	67	0.98	65.3	74	6779	0.75	2.2	3.7	4.41	6.9	15.1	2.52	17.4	Low TILs
fdc6060d602d85b2cfcbd23a1e1c0db8	128	4.8	261.4	64.81	26.51	1.44	38.3	38.6	1.06	41.9	50	6332	0.79	2.17	4	4.99	13.6	13.3	1.18	16.1	Low TILs
fe2b8be134a260561896ab26289b5835	126.4	4.9	344.4	69.11	23.21	1.98	45.9	54.4	1.05	48.4	52	11043	0.85	2.22	5.2	4.69	14	27.6	1	14	Low TILs
fe41e7a28bae9d8c2dca2eae0515367c	333.7	4.9	302.1	73.05	26.95	1.71	46.1	67.5	1.13	54.2	127	7285	0.88	2.22	5.3	5.37	15.5	17.3	1.26	19.6	High TILs
fe4a8ac708fc889410d0c308f8eb7fc5	155.9	5.5	338.2	72.41	29.61	1.45	42.8	107.1	1.07	49.3	96	8718	0.92	2.27	3.8	4.85	39.4	98.5	0.63	25	Low TILs
fed53cc4fff5a39bc12079754a0483da	165.5	4	372.1	75.09	28.29	1.65	46.8	89.8	1.36	53.8	75	8885	0.81	2.5	5.9	5.33	14.1	16.4	0.71	10	Low TILs
fefd65bfb91afed430456414a21c2a39	158.5	3.3	362.6	67.31	26.61	1.53	40.7	81.3	1.06	49.3	32	8186	0.98	2.19	13.6	5.94	16	14.9	0.68	10.9	Low TILs
ff84cf9734ac9d1e1b01904fd05feca8	152.7	3.3	413.3	75.28	29.68	1.54	45.6	91.5	1.35	51.8	67	9176	0.87	2.43	8.2	6.87	43.4	33.4	0.97	42.3	Low TILs

## Sheet: Table4 nomogram
ID	TILs	Group	GLOB	IP	TP	Ca	TBIL	IBIL	BMI	Histology grade	ER	PR	HER2	ki67	dataset
00311630edb42314b6a87246aae058ab	40	High TILs	33.6	1.17	82.9	2.39	6.1	4.4	25.6	III	30	1	Positive	30	Trainning
0075fb6b1d766f01788ac8e4af98c931	5	Low TILs	31.23	1.38	73.23	2.22	6.7	5	29.3	II	95	1	Negative	40	Trainning
00797a044fe725e371450752f5f62b83	2	Low TILs	26.36	1.15	71.16	2.1	5.9	3.9	18.3	II	90	90	Negative	20	Validation
015486f5309e8f8745ee6b94d2d43d26	2	Low TILs	33.17	1.16	78.17	2.19	16.6	12	25.4	III	95	85	Positive	30	Trainning
01c85448fce723c4d2d6baaaaf39ed78	10	Low TILs	31.96	1	75.06	2.17	11.1	7.9	19.3	III	80	80	Negative	55	Trainning
025805eb0002de74b61740a39d92b55e	5	Low TILs	29.1	1.27	74.8	2.47	18.2	11.8	22.4	II	90	70	Negative	20	Trainning
02e1fa647ea66390a128044bc6e0ab31	10	Low TILs	28.91	1.03	73.51	2.27	9.5	6.8	22.7	II	95	60	Negative	20	Trainning
030b766359d1a28dd242d185c3735dd5	5	Low TILs	31.6	1.19	79.8	2.25	12.8	10.2	25.6	III	95	8	Negative	35	Trainning
033f9fbd8f966ee556e4bdaeda1330eb	5	Low TILs	25.73	1.03	70.73	2.26	12	10	21.1	II	0	0	Positive	40	Trainning
038f3e6ba0563262f742e36a80b26df3	60	High TILs	33.46	1.36	80.96	2.39	14.5	10.6	25	III	0	0	Negative	80	Trainning
03cfdd079af8f453e0fedb0cd391b94e	15	High TILs	25.73	1.1	64.13	2.13	10.3	7.2	22	III	1	0	Positive	40	Trainning
03e10ebe16234981e13c8b13200a0998	1	Low TILs	35.9	1.07	84.7	2.41	6.6	3.6	20.4	II	90	5	Negative	20	Validation
03e51e3cc21b88a8bff0c7c3fb106ed1	2	Low TILs	27.16	1.22	67.16	2.26	9.2	7.1	28	II	90	90	Negative	5	Trainning
03f1985f9910d5097407d08830bff82c	20	High TILs	27.96	1.13	75.16	2.42	8.2	5.4	23.7	III	1	5	Positive	50	Validation
042a1577fbd3686781d21a0653118d62	5	Low TILs	21.83	0.84	69.13	2.28	11.8	7.8	22.5	II	90	90	Negative	25	Validation
044267a7fea4197d8fd928e5584f50be	2	Low TILs	30.4	1.11	70.5	2.15	11.9	8.6	21.9	I	90	30	Negative	10	Trainning
04ad1d5572a7cc7f5e25ac82413536f6	20	High TILs	31.9	1.22	69.8	2.24	19.5	13.6	19.7	II	0	1	Positive	60	Validation
04b7aabd2ddaabbd04074187d7214261	5	Low TILs	25.74	1.03	72.64	2.42	12.9	9.5	30.4	II	0	0	Positive	50	Trainning
051aa4f898586c415ec8877863339dc2	70	High TILs	25.64	1.37	69.34	2.32	9.8	6.9	26.9	III	20	0	Negative	70	Trainning
0572b874b8f12da7c2cd9d4835cc423b	30	High TILs	29.2	1.21	79.1	2.43	14.9	9.4	20.4	II	0	0	Negative	20	Validation
0579703983e4150e1f5dd8f803f44896	10	Low TILs	28.39	0.89	76.79	2.35	17.4	13.1	22.4	II	3	5	Negative	60	Validation
06691c1a5dd6379acf4ad3def35b9129	10	Low TILs	30.61	1.09	72.01	2.27	10.3	8.2	25	III	90	80	Negative	70	Trainning
0685433c4d56f98a9ebafd5acc4d9f2a	40	High TILs	31.24	1.19	74.74	2.4	6.9	3.7	21	II	90	30	Positive	30	Trainning
06ac9345f7a5f7f096ce0b90fcd0f1c3	10	Low TILs	30.75	1.16	72.45	2.12	8.7	6.2	20.1	II	0	15	Positive	20	Trainning
06d4fc2812c313d5edc4d8103f51c410	5	Low TILs	30.48	0.86	73.48	2.21	12.2	9.1	25.8	II	90	30	Positive	30	Trainning
0715aa2e86dbbcd886d77047a2929dea	20	High TILs	25.6	1.1	68.8	2.34	13.3	8.3	17.8	III	20	0	Positive	50	Validation
076835d71c406d2860513b72e4926d32	5	Low TILs	33.45	1.13	77.45	2.25	9.5	6.2	21.6	II	70	1	Positive	30	Validation
0768b00367e70b2cc0ea536938928142	10	Low TILs	34.9	1.15	82.4	2.22	17.9	11.6	18.8	III	90	20	Negative	50	Validation
07805e248fd548ae81a448ee56d14225	5	Low TILs	26.05	1.17	67.55	2.18	16.1	13.1	22.7	III	80	40	Negative	40	Trainning
0856a227c6db54c527790b2437542cc0	5	Low TILs	32.11	0.89	73.71	2.27	10.6	8.5	23.5	II	95	95	Negative	10	Trainning
091463270e08745a313718c8d0536019	80	High TILs	24.76	1.31	66.16	2.22	11.8	8	20.8	II	95	95	Negative	15	Trainning
0920c037b659f39369ec888071e56df1	10	Low TILs	27.42	1.08	68.82	2.17	9.5	7.1	21.2	III	90	80	Negative	40	Trainning
0968dc2ece5802b89f33889f0c513ba7	5	Low TILs	30.69	1.17	69.89	2.17	7.5	4.9	18.8	II	90	30	Negative	10	Trainning
09b6771b4fdfb67e15db64e5387e92df	5	Low TILs	29.1	1.11	67.1	2.22	6.8	4.4	30.5	III	90	95	Negative	40	Trainning
09c81c1463796a6a5ec681230dad2df8	15	High TILs	31.64	1.04	74.24	2.16	10.3	7.5	22.5	II	90	20	Negative	15	Trainning
0a1a80cce542ba28d090b027d1d93b2d	20	High TILs	36.76	1.27	77.26	2.4	6.9	5.1	25.8	II	95	90	Negative	20	Trainning
0a3a925f68a0cc7a276f4e964e79098b	20	High TILs	27.84	1.32	70.64	2.19	13.6	9.9	22	II	10	1	Positive	40	Validation
0a4b55a0ae2d68734c8bf7a93ed3a9f7	10	Low TILs	27.81	1.3	70.91	2.28	12.9	9.4	22.4	II	15	2	Positive	70	Trainning
0c1da185e03a7817f2e64b3139a1cd14	10	Low TILs	28.44	1.09	73.04	2.18	6.8	4.8	25.2	III	90	10	Positive	15	Trainning
0c84f83d6ce84b2e8d1fc394c7a56221	5	Low TILs	32.4	1.14	77	2.26	10	7.1	25.9	III	90	5	Negative	70	Trainning
0cb140a6bb8ee2a4ea236d02a0a7201a	1	Low TILs	28.55	1.15	72.35	2.14	8.2	6.3	24	II	95	90	Negative	20	Validation
0cb8143c3317632fa2c41383f10b47ae	1	Low TILs	30.5	1.19	76.6	2.4	12	7.8	23	III	0	0	Negative	60	Trainning
0d07efe7b5a5a0ee44633f08b6429e32	5	Low TILs	32.76	1	79.46	2.36	17.5	12.7	22.1	II	95	15	Negative	40	Trainning
0d2bd13e5249dac7dfcbf957c439701f	5	Low TILs	27.9	1.28	75.8	2.23	9.3	6.7	28.9	III	90	10	Negative	40	Trainning
0db932f0f61e7e4d5f7ad99f5dc10988	5	Low TILs	29.93	1.19	77.13	2.22	19.4	14.8	18.7	II	90	60	Negative	15	Trainning
0dc726a0b40d17636f5c5f8a1abdcf40	50	High TILs	24.94	1.57	69.24	2.36	7.4	4.8	17.3	III	0	0	Positive	70	Trainning
0de764496ea5607073385efe93fa0c25	10	Low TILs	26.52	1.16	70.82	2.29	15.4	11.8	31.2	III	90	60	Negative	30	Trainning
0e6b75ce667abb1d27eb173f75cedece	10	Low TILs	28.09	1.2	73.49	2.27	8.9	6.5	18.1	III	5	70	Positive	40	Trainning
0ec7182a189a4d64f363efb5cabbd357	3	Low TILs	28.56	1.03	72.06	2.28	17.1	12.4	20.3	II	90	95	Negative	20	Trainning
0ec93410471b43794639aef5481e959e	5	Low TILs	23.71	1	64.11	2.21	11.1	7.8	23.4	II	90	90	Negative	15	Trainning
0f196aeb5d9ec28ff60bf55892cf1469	50	High TILs	28.85	1.14	70.95	2.25	16.9	12.1	26.7	III	95	2	Negative	35	Validation
0f7f2c27412418636f3316109a3968f5	20	High TILs	35.6	1.4	81.9	2.44	5.7	2.9	19.5	III	0	0	Negative	80	Trainning
0fe7de39c973291233048a5c830c1e37	2	Low TILs	24.89	1.48	65.89	2.31	8.5	6.7	23.2	II	95	95	Negative	35	Trainning
107ea1d5a6811a4ea86281b69b0c86dd	20	High TILs	30.48	1.19	75.08	2.23	6.4	4.4	22.4	II	90	60	Negative	20	Trainning
10f47c39b993509eb896aea487462799	5	Low TILs	28.54	1.14	73.84	2.27	16.6	11.2	22.9	I	95	90	Negative	5	Trainning
115dea445ead1ff5c91b1eaf8c78bf5d	1	Low TILs	38.27	1.21	83.87	2.4	16.8	11.4	23.4	II	95	30	Negative	30	Validation
1168ab3b98c2c36dfe31efeb264aaeb8	5	Low TILs	39.88	1.36	86.28	2.41	10.9	6.3	20.9	III	0	0	Negative	40	Validation
1184d0fd736e2ab655f52a2e938849e5	5	Low TILs	28.03	1.31	71.73	2.3	14.3	11.2	23.1	II	0	0	Positive	20	Validation
126a5adc580becbb3efc2deacdaa765c	40	High TILs	30.26	1.27	76.76	2.32	16	10.3	21.5	II	10	0	Positive	15	Trainning
12ef9f512ae520a453750b587eb6d369	10	Low TILs	29.72	1.06	70.52	2.24	7.3	4.4	24.3	II	90	90	Negative	5	Trainning
131987ba88119ffc7a0b0e4a9fed988d	5	Low TILs	27.65	0.94	70.25	2.09	8.7	5.9	25.1	III	3	0	Negative	60	Trainning
1345525ef88ff08eaac309c0a138a235	20	High TILs	27.14	1.37	73.64	2.3	10.3	7.8	21.6	III	90	0	Negative	40	Trainning
13d0dc546c3ddcdc9d16928a47aa674b	50	High TILs	31.4	1.07	73.7	2.3	10.2	7.3	24	II	1	1	Negative	60	Trainning
13e121d1bc849332abc038b6340d1f36	10	Low TILs	26.62	1.13	69.02	2.12	14.4	10.6	24.8	II	40	60	Negative	35	Validation
1417e128108268f1b3023c59a5b85acd	60	High TILs	31.06	1.03	70.86	2.26	9.2	6.3	27.5	III	0	0	Negative	90	Trainning
150c44d46885a4b1c3f834aa923310f1	5	Low TILs	29.6	1.03	75.5	2.38	9.9	7.2	22.8	III	95	95	Negative	50	Trainning
159c57a0e11fff7875bb7cd17837d373	15	High TILs	31.3	1.18	73.4	2.49	14.9	10.5	27.6	II	30	0	Positive	50	Trainning
15e92474c45e4404f387246617b2bb4f	70	High TILs	32.54	1.35	76.24	2.33	17.2	13.1	22.4	III	0	0	Positive	80	Trainning
16d26b09a77a1173b73bde8aed1dd8b2	10	Low TILs	28.49	1.2	69.39	2.14	11.3	8.7	22	I	90	60	Negative	5	Trainning
1753013b803015b721a999d946713e3e	3	Low TILs	31.64	1.26	74.64	2.32	12.6	8.7	23.5	III	0	5	Positive	60	Trainning
18443c8974c91a98f391e8a7acde40b9	20	High TILs	31.2	1.2	79.3	2.34	16.7	11.2	18.3	II	90	5	Negative	8	Trainning
18a189b91239528f3ee1b75fdf880d45	1	Low TILs	27.24	1.15	69.74	2.17	16.1	12.8	21.2	III	90	0	Negative	25	Trainning
18f5189f434db499c1ed569adee2e91d	5	Low TILs	29	0.92	68.9	2.12	27.8	20	20.8	II	95	40	Negative	20	Trainning
198fc2336595e03d08544e2a851c99b9	2	Low TILs	23.9	1.48	64.7	2.33	9.8	5.9	19.9	II	95	95	Negative	45	Trainning
19f21f8a2ea21a025570b4aa303a7525	10	Low TILs	31.97	1.23	78.87	2.33	28.2	19.3	22.5	II	90	90	Negative	40	Trainning
1a6f778b0969536ee53bd2bd99f9e022	10	Low TILs	28.58	1.24	74.38	2.36	10.2	7	23.7	II	95	40	Negative	30	Trainning
1ac8479ca2ec4f80b91117867f2eae3d	2	Low TILs	26.84	1.17	70.94	2.27	10.5	7.2	22.9	II	90	1	Negative	20	Trainning
1b524dc0348a61c5bd3ace2b5d249edc	2	Low TILs	29.23	1.16	73.03	2.19	20.1	14.8	21.2	II	90	90	Negative	50	Trainning
1b62fce32b8cc0b983be4d24bbed3579	20	High TILs	31.52	1.19	77.02	2.32	16.7	12.5	24.2	III	1	1	Positive	60	Trainning
1b68f5fae2a0582781837f10afb9b4ed	8	Low TILs	24.6	0.87	67.7	2.29	8	4.5	24.4	II	8	0	Negative	35	Trainning
1ba48de039041fa3373ba8b2e75fd244	1	Low TILs	30.69	1.18	69.89	2.16	10.3	7.4	17.7	II	95	95	Negative	10	Trainning
1c5dab413d174a1dbf36f78ae5ae48bb	5	Low TILs	25.6	1.21	67.9	2.25	14.4	11.1	24.1	II	90	90	Negative	30	Trainning
1c979fefe8fc79576116b0aea5c92ea1	1	Low TILs	22.1	0.93	66.6	2.21	7.8	5.4	21.2	II	90	90	Negative	20	Trainning
1d4c946011c9190aa48616cedef5dde7	50	High TILs	25.13	0.78	62.13	1.92	10.5	7.8	20.8	III	0	0	Negative	35	Trainning
1da6b40ef50be693373342c38c2028c8	40	High TILs	28	1.18	73.9	2.38	6	3.1	23.4	III	90	80	Negative	35	Trainning
1dc925533bbf419a7611763ce70e4881	2	Low TILs	27.8	1.12	70.2	2.26	10.3	6.9	23.6	II	95	95	Negative	30	Trainning
1dd5bee503b8ba7a763a875f2b820df1	10	Low TILs	32.86	1.05	77.16	2.25	11.6	8.7	28.3	II	90	90	Negative	10	Trainning
1dd80fd71925110b9a719330081d3b3b	10	Low TILs	26.82	1.16	74.12	2.26	10.2	7.4	33.2	III	95	95	Negative	30	Trainning
1e745a3426e17cfca980bb50b4740d47	30	High TILs	32.21	1.28	75.91	2.16	8.9	6.3	23.6	III	0	50	Negative	60	Validation
1e95f72452906717d6fd5b40b90b806b	1	Low TILs	28.29	1.05	70.69	2.36	9.6	5.6	19.6	II	90	90	Negative	25	Trainning
204eb4f904499463596b0a7178424be6	5	Low TILs	30.84	1.13	73.14	2.21	9.7	7.5	26	II	85	90	Negative	25	Trainning
2057f8d15aa700c0e80353f560330992	5	Low TILs	31.16	1.34	77.56	2.34	9.9	7.5	23.4	III	90	20	Negative	30	Validation
20d18b2af2e6ffe8a6da6868b54c452e	5	Low TILs	31.9	0.98	77.7	2.24	12.2	8.6	26.2	II	90	70	Negative	2	Trainning
2142acb37109fb441beda689bb3fe7e9	20	High TILs	27.31	1.05	69.81	2.15	9	6.6	27	III	80	30	Positive	60	Validation
215cb9a4b92f976890ab146c9b0c17a3	50	High TILs	26.39	1.31	70.59	2.38	14.5	11.4	19.1	III	0	1	Positive	70	Validation
2246780750cb53a4aa2e0f0b89b042c0	10	Low TILs	35.81	0.81	83.51	2.27	13.4	9.7	20	II	95	90	Negative	20	Trainning
240243bd0d4c68ae9d2f84f2c4a9cc26	15	High TILs	27.12	1.24	67.82	2.24	13.5	10.5	23.9	II	95	80	Negative	10	Trainning
2436554d4f64b4816f6a4372586ae3fe	5	Low TILs	32.22	1.11	73.62	2.06	6.5	4.7	21.5	II	90	90	Negative	10	Trainning
249735937b116fe1ba90ad64f1572c11	5	Low TILs	26.99	1.14	65.59	2.15	5.3	4	21	III	90	40	Negative	50	Validation
24b3b99dcf4c6b3f15bcec340123a878	5	Low TILs	27.69	1.03	73.39	2.29	13.8	9.5	19.9	II	90	90	Negative	10	Trainning
24ba837c5334f4878d3680b293ac2f34	10	Low TILs	25.69	1.22	69.29	2.21	8.8	6.7	28.3	II	90	63	Negative	10	Trainning
24e0fb7d4ba6ff04eef4d9784dc0a3cc	3	Low TILs	25.9	1.43	71	2.04	11.5	6.4	24.4	III	50	20	Positive	20	Validation
2530235df23082bdd779f48887eb2ce2	5	Low TILs	30.06	1.31	75.46	2.45	3.3	1.4	25.4	II	0	0	Negative	30	Validation
25e9e729908a6faf77ff589b9ad4ed22	20	High TILs	32.2	1.43	75.9	2.46	6.8	4.3	25	III	0	0	Positive	60	Trainning
26866a5d0da2a8b43143ab28e0fdf8a7	2	Low TILs	32.05	1.13	77.75	2.41	8.7	6.7	20.8	I	95	30	Negative	5	Trainning
26af2608c131f66c2da9a3e4e7a2ea30	10	Low TILs	33.65	1.22	80.05	2.29	13.2	9	24	II	95	95	Negative	8	Trainning
26f04f770218ffcfa7c459747d99fab6	50	High TILs	32.07	1.21	76.07	2.19	7	5.1	26	III	0	0	Positive	60	Trainning
276628a4c5ff358fbc9b3f68ac5e863d	40	High TILs	30.23	1.13	68.83	1.92	6.1	4.3	21.6	III	0	30	Positive	60	Trainning
27d45e0da8974308766f092c243f357a	5	Low TILs	30.44	1.06	73.24	2.16	7.9	6	21.5	III	0	5	Negative	70	Trainning
281c9023c0662a666b2a741329bd82b0	5	Low TILs	30.77	1.24	77.77	2.37	15.1	10.8	26.2	II	95	60	Negative	15	Trainning
2823433e495ceea96e92c0757cc4cf88	20	High TILs	32.4	1.23	78.6	2.47	9.9	6.2	28.7	III	95	10	Negative	25	Trainning
287918cb7b09d373791cb4baf70e2b59	10	Low TILs	31.63	1.23	78.83	2.36	11	7.2	22	II	90	90	Negative	30	Trainning
28b79c37a5a07b52cb0c1f4197663f13	40	High TILs	32.29	0.89	73.49	2.37	9.2	6.2	23.3	III	0	3	Negative	40	Validation
28bbbdd7574ec9e781c8b666c5885376	5	Low TILs	25.51	0.94	65.41	2.23	9.2	6.1	19.5	III	90	40	Negative	85	Trainning
29005f175d92968c7550fd9bbe12dea2	3	Low TILs	32.58	1.06	80.28	2.42	12	8.2	25.9	II	90	90	Negative	10	Validation
29173991f7a6743e2f6c67528eb69129	40	High TILs	28.49	1.13	71.09	2.26	8.5	6.4	26.5	III	95	50	Negative	30	Validation
294cf6ed865617aa0a4c82fc29b13219	10	Low TILs	29.85	1.21	74.85	2.31	16.9	12.4	24.4	II	90	90	Negative	10	Trainning
2a3c907b440ec2b456bedd7de4afe516	40	High TILs	28.48	1.21	68.78	2.36	4.7	3.5	18.3	II	0	0	Negative	55	Trainning
2a60dc538253344f3adeba685d5eece6	20	High TILs	34.12	1.03	80.62	2.32	10.5	8.7	26	III	0	0	Positive	50	Trainning
2b360c9858c0db826b96ea8413446f9a	5	Low TILs	35.35	1	81.75	2.33	23.2	17.3	22.3	III	90	30	Positive	30	Trainning
2b75e3ef81441af755383f11c98dcc27	5	Low TILs	22.62	1.02	64.32	2.1	11.7	7.9	22.8	III	0	0	Negative	70	Trainning
2ba78093ff14047bf87548a2ab4d8128	20	High TILs	31.38	1.31	76.68	2.24	8	5.4	19.5	II	95	95	Negative	25	Trainning
2bd167253b8c0b66026f4e116428bf01	10	Low TILs	26.4	1.3	68.4	2.22	10.5	7.2	24.1	III	90	90	Negative	60	Trainning
2bd4fab8d9a1b04afc211ec9658e5915	5	Low TILs	23.89	1.06	68.89	2.32	15.6	11.1	23.2	III	5	0	Positive	50	Trainning
2c095a0eabb3c502a89abdbe81384202	10	Low TILs	32.58	1.18	74.88	2.36	12.7	8.5	22	III	2	1	Positive	90	Trainning
2c7314aff70780674aeaca0d8a08e198	2	Low TILs	27.03	0.93	69.63	2.07	11.8	8.7	26.4	III	90	90	Negative	20	Trainning
2c74e204ddb491e0b2543e3486997b93	3	Low TILs	24.1	1.05	68.6	2.2	16.9	12.2	22.8	II	95	90	Negative	30	Trainning
2cb132b0d62385ad574199e20251c11c	20	High TILs	28.2	1.1	70.2	2.23	6.8	4.6	22.9	III	90	0	Positive	80	Trainning
2d2426fc4c5e29d365a3feb907e5c5be	5	Low TILs	27.12	1.27	67.32	2.23	4	2.9	19.2	II	90	40	Negative	40	Trainning
2ddc6f2a91631a5ea2d56f195fdce589	5	Low TILs	33.27	1.11	76.37	2.31	13	10	22.2	II	95	20	Negative	20	Trainning
2e20be527898d8e217f3dfbd7b7fbf02	5	Low TILs	27.54	1.11	71.04	2.23	9.6	7.4	25.2	III	90	15	Negative	60	Trainning
2f349243ce89d49f96d6e507faa84c21	10	Low TILs	29.76	1.2	75.66	2.22	11.8	7.8	21.1	II	40	90	Positive	5	Trainning
2f392db236f6d61aafa6c43f89c8114a	15	High TILs	29.17	1.16	71.97	2.4	15.7	12.6	23.2	III	90	5	Positive	60	Trainning
300467922769bcaa4f1023ac18453657	5	Low TILs	24.82	0.91	69.92	2.21	12.8	8.2	20.7	II	90	90	Negative	8	Trainning
308e61902e76eb98564a1a44f12e228d	15	High TILs	25.07	1.07	68.37	2.19	9.1	6.2	23.2	II	0	0	Positive	70	Trainning
309368acca5478f1fabe2c941763abba	5	Low TILs	42.23	1.19	86.03	2.3	15.2	11.2	16.2	III	0	0	Positive	50	Trainning
312c3104a6bccfba7839acfe7905e6ed	5	Low TILs	29.43	0.91	75.03	2.31	13	9.2	22.1	III	0	20	Positive	30	Trainning
314e7cc8f67a8c482beaac6bdf0d8a24	3	Low TILs	28.37	1.15	70.27	2.24	15	11.8	20.8	II	90	15	Negative	20	Trainning
314ec4a7516bbd6ca40696d8c64bee39	2	Low TILs	29.61	1.1	73.61	2.27	9.5	7.3	26.3	III	0	10	Positive	50	Trainning
317372064094f40d1a5ec0e1a065dbc7	5	Low TILs	28.76	0.91	71.76	2.32	18.4	11.5	23.1	II	90	90	Negative	20	Validation
31a198621347772970596bf3b910620b	5	Low TILs	28.14	1.17	70.34	2.17	5.9	4.4	26.6	II	90	90	Negative	15	Trainning
31b9b38e0c637fa9404c11a563bc547f	5	Low TILs	34.46	1.03	78.76	2.27	10.3	7.5	24.2	III	90	90	Negative	10	Trainning
32b4427589b1fc3864386b60d02bec98	2	Low TILs	25.9	1.18	68.8	2.2	14.2	9.6	25	I	95	70	Negative	10	Trainning
32e97e7127c517e85ca07842421f0ef7	5	Low TILs	27.85	1.11	71.65	2.26	10.2	6.9	18.3	III	0	0	Negative	40	Trainning
3350323e974a535802a64369dbed12bf	5	Low TILs	27.71	1.14	72.71	2.3	13.4	8.7	21.3	II	95	60	Negative	35	Trainning
3360127bb84051433fafbf766c07865d	10	Low TILs	36.53	1.06	78.53	2.14	10.2	7.4	25.9	III	90	10	Negative	85	Trainning
3367681371def9e529e48f8ae3c6cb4e	2	Low TILs	29.77	0.99	77.97	2.31	8.6	5.4	21.4	II	40	70	Negative	5	Trainning
33f32005b75ad695df927ef4180aee76	10	Low TILs	31.89	1.32	81.19	2.42	21	15.9	22.8	II	90	90	Negative	45	Validation
33fb400492490c5b65221831502caf94	5	Low TILs	33.52	1.39	76.92	2.32	11.9	9.2	18.1	II	0	0	Negative	15	Trainning
34028a5be40d72eb5a21cd912c5c1585	30	High TILs	34.23	1.23	82.33	2.35	10.8	7.8	26.7	II	90	90	Negative	10	Trainning
341717e1215061856f83d8fd718fc287	1	Low TILs	29.03	1.29	68.73	2.19	7.8	6	16.9	II	90	60	Negative	10	Validation
348c178e4b5b1ca8f9d5ef504441b809	30	High TILs	31.16	1.36	77.56	2.37	10.2	7.6	20.8	II	90	30	Positive	35	Validation
34d62ce5a05c09ccfbc638bce6620fe2	50	High TILs	30.6	1.01	77	2.28	7.4	4	28.6	III	1	10	Negative	60	Trainning
3531b3416bc840557565133b0bb37039	20	High TILs	27.42	1.26	75.42	2.29	14.3	9.9	16.9	II	90	30	Negative	30	Trainning
35d5174cce224255c234c8ba50eb45bf	80	High TILs	26.88	1	67.78	2.21	11.1	8.7	19	III	0	0	Negative	85	Trainning
35e1d031cea5a7c703d010771399f623	5	Low TILs	27.33	1.21	72.33	2.24	24.4	16.9	22.4	II	80	80	Negative	4	Trainning
368600dd3fe855ac1f182513ccd75e8b	40	High TILs	31.74	1.2	73.14	2.2	7.2	5.1	20.7	II	80	70	Negative	70	Trainning
36c44979c2530eb00d5020fd5fdfa03a	5	Low TILs	32.15	1.13	75.05	2.25	10.3	7.6	31.1	III	0	1	Negative	70	Trainning
3792e6037bfd7309f380572863b82459	10	Low TILs	25.56	1.4	64.26	2.13	13.8	10.4	32	II	90	90	Negative	35	Trainning
3796086396e4474fa5cfd477fc90701f	3	Low TILs	23.68	1.07	64.58	2.18	8.7	5.8	17.5	II	95	95	Negative	10	Validation
37ce256ef07a30f6f396911b357f207e	5	Low TILs	29.59	0.93	71.99	2.37	10.3	5.4	18.4	II	95	95	Negative	10	Trainning
37d612301c38a588d165c0521ff74fe0	2	Low TILs	26.72	1.31	68.92	2.26	9.1	6.1	29.4	II	90	90	Negative	20	Trainning
3872bef1881e126aaf25f836cb20eadb	40	High TILs	27.22	1.08	72.62	2.35	19.8	15	22.4	III	1	1	Positive	60	Validation
38c230d52e5ac7fd3dafd9457dc5e5fc	5	Low TILs	30.6	1.2	72.6	2.22	15.2	11.2	19.5	II	90	90	Negative	15	Trainning
38d1bb3b0186eeae282082fcbc6fd449	80	High TILs	24.32	1.21	68.62	2.32	10.4	7.6	21.6	III	2	0	Negative	70	Trainning
38ed643f5a3340d409a0760738ad5402	5	Low TILs	32.64	1.09	75.64	2.3	25.1	17.5	23.4	II	90	1	Positive	30	Trainning
3917571afb916f97ccc34f1a02c9d663	10	Low TILs	27.23	0.9	71.23	2.21	16.7	12.4	22.6	II	90	80	Positive	40	Trainning
39611bc26de5fd68409adc015f566ba6	8	Low TILs	28.93	1.05	73.63	2.12	8.8	6.1	23	II	90	50	Negative	45	Trainning
3992bc053dea0fa9b04ae60c0ba1c86a	20	High TILs	31.79	1.28	76.39	2.28	13.3	9.6	22.8	III	90	40	Negative	60	Trainning
39b879192d2da66e53f4b44eef935c3c	5	Low TILs	24.8	1.03	72.1	2.21	13.5	9.6	22.9	II	90	80	Negative	30	Trainning
39c74685ce59f67a5cca11851bea2b94	5	Low TILs	24.07	1.27	70.37	2.26	13	9.7	20.3	II	95	95	Negative	25	Trainning
3a33942bdd0d4f67b2d9e389225b8cf3	5	Low TILs	26.71	1.11	70.71	2.17	23	17.9	24.2	II	80	90	Negative	20	Trainning
3a5a23530e2c78bd2b92bd159b9cb099	5	Low TILs	28.93	1.12	76.13	2.27	22.5	17.4	18.6	II	90	90	Negative	7	Trainning
3a75a3cfe425b384583e0bea57ac4775	10	Low TILs	33.61	1.09	80.41	2.44	16.6	12.4	18.8	II	95	90	Negative	15	Trainning
3b220bf43d9e484ac76c7a2628f5b866	10	Low TILs	38.72	0.88	78.72	2.14	19.3	13.5	23.4	II	5	0	Positive	70	Trainning
3b71042c756c858fb157b99cfc388df7	15	High TILs	23	0.43	54.4	2.2	13.1	3.6	22.8	III	0	10	Positive	20	Trainning
3c104edfcce75bd2608114ee10c2b559	5	Low TILs	32.05	0.99	77.95	2.2	5.8	4	22.5	III	2	20	Negative	85	Trainning
3c1728a382c801d73d6484dd967bbdbd	5	Low TILs	31.13	1.29	71.83	2.18	10.3	7.7	25.7	II	95	95	Negative	25	Trainning
3c30cc7f3639a7361a5f6e45c0dec416	3	Low TILs	27.75	1.28	70.95	2.37	12.5	8	27.1	II	95	20	Negative	40	Validation
3c772e012f8de2168e872e8b294306e5	5	Low TILs	32.21	1.39	79.01	2.18	7.7	5.8	26.5	II	95	95	Negative	20	Validation
3d823c39e07180798e2658a4b4757ac1	15	High TILs	28.32	1.39	71.12	2.3	7.4	5.5	22	III	95	2	Positive	40	Trainning
3da48dcedc5585119e5fa0444a3b6a2f	40	High TILs	34.82	1.15	77.22	2.2	12.2	9.2	24.4	III	0	0	Negative	60	Trainning
3dd3ebf9b010bb2c992e0961d8eca8e3	3	Low TILs	32.47	1.03	75.47	2.22	16.9	12.3	24.4	III	95	45	Negative	25	Trainning
3de5a8897438ae1b5e99ca312636fad6	15	High TILs	34.62	1.19	79.02	2.24	8.1	5.9	22.2	II	15	0	Positive	45	Trainning
3df447ac173265d7bcba00f07ddbdc05	2	Low TILs	30.77	0.92	74.77	2.2	7.5	5.4	15.6	III	95	15	Negative	50	Trainning
3f12db3524e07a4f42a368a5b435c63f	10	Low TILs	24.42	1.26	65.72	2.33	13.1	9.4	23.5	II	90	90	Negative	20	Trainning
3f2dce92e07447f42a0c0d51759aa2ed	5	Low TILs	25.02	1.46	69.02	2.27	9.4	7.1	33	II	95	95	Negative	10	Trainning
3f546426f3e276ae06ae2528a3163167	10	Low TILs	25.21	1.15	65.51	2.21	13.5	9.9	21.6	II	90	90	Negative	20	Trainning
3fe4aea841f691bcc9ec50f1ae6b7d90	5	Low TILs	30.43	1.27	68.23	2.06	7.4	5.4	26.8	II	80	20	Negative	25	Trainning
40b25d4a7e9bbeef53ac76e7bd5617be	5	Low TILs	28.05	1.1	68.25	2.26	9.9	6.1	27.8	II	95	60	Negative	8	Trainning
40d494ac73ca4e10c4a4a9dc11ffd2e4	10	Low TILs	31.62	1.21	74.42	2.16	5.6	3.9	22.8	III	80	1	Positive	80	Trainning
40d682c541d33e83081f604f5728ae06	3	Low TILs	37.37	0.93	84.87	2.3	6.3	4.7	24	III	0	0	Negative	90	Trainning
411533c8d9642c6ba1b1dc6734c08b9a	10	Low TILs	28.54	1.13	72.54	2.32	16.2	10.1	20.1	III	0	0	Negative	25	Trainning
42805a7234312eb8424146a873481391	10	Low TILs	28.4	1.2	75.5	2.3	14.8	10.9	21	II	90	10	Negative	15	Validation
449f5ee32d7e9469465f1f5a0baccbe6	20	High TILs	34.85	1.16	75.85	2.25	5.7	4	30.1	III	5	30	Positive	70	Validation
44bf8474f6e3b4a8bd0483729f288bea	20	High TILs	31.87	0.91	73.37	2.05	7.6	5.3	22.1	II	90	90	Negative	10	Trainning
454ac093f01cb899077f1ff58d81755d	10	Low TILs	30.31	0.83	73.51	2.23	7.3	5	28.8	II	90	90	Negative	10	Trainning
457118ec141b8937cfc6e3813f22448c	1	Low TILs	29.53	0.99	71.73	2.21	6.7	4.8	23.1	II	95	95	Negative	8	Trainning
4590c50ab5fbda69fdba15d6f427ac4d	20	High TILs	28.21	1.19	71.91	2.24	11.8	9.1	18.8	III	0	5	Negative	60	Trainning
464e340a5cff8833a7c8e8f0d28d90a2	5	Low TILs	28.55	1.23	70.55	2.19	10.4	7.7	31.6	III	0	0	Positive	20	Trainning
46cec78311296ac17e71eee103bd7ca0	2	Low TILs	31.69	1.1	75.29	2.19	6	4.5	23.1	II	0	0	Positive	50	Trainning
472fc063847e519d47f4de6aaf4aa7be	10	Low TILs	30.47	1.13	74.37	2.21	15	10.6	16.7	II	95	95	Negative	15	Validation
481276f0fca7b69235d384f7cc6c44d7	10	Low TILs	32.6	1	80.5	2.36	23.2	16.5	19.1	II	90	90	Negative	20	Trainning
481d9d5f19b2240ac6e706af75c62e7c	10	Low TILs	27.93	1.06	71.63	2.19	16.4	12.2	23.3	II	90	90	Negative	10	Trainning
486c0a2e07e5d080bb6d0626db837e98	50	High TILs	28.1	1.26	76.2	2.39	7.1	4.8	23.8	II	0	0	Positive	80	Trainning
491e40426014ea6ffb6ddaaf47f66409	20	High TILs	31.33	1.05	76.03	2.34	20	14.7	25.3	III	90	60	Negative	15	Trainning
491e4db82910203601ea07a92bb6ce43	5	Low TILs	29.05	1.21	71.65	2.37	11	7.9	22.9	II	90	80	Negative	10	Validation
4a9e06a9e2185f52aa3d2818c999ac9b	80	High TILs	29.77	1.31	70.27	2.37	12.6	9.2	20.8	III	0	0	Positive	65	Trainning
4a9f245f195a03b1c1e2b8219a3c117b	5	Low TILs	29.97	1	77.07	2.28	13.3	9.9	21.1	II	95	95	Negative	35	Validation
4aab4fc567ab0d7e626ba541e25b6a89	30	High TILs	29.81	1	73.61	2.24	9.2	6.3	23.1	III	0	0	Negative	90	Trainning
4b22e7fd4b478ca721a9362e48d265b1	40	High TILs	24.8	1.05	74.5	2.24	12.8	8.1	29.4	III	0	2	Positive	40	Trainning
4b80b25f646767004a83dcc4e9736f1a	10	Low TILs	30.42	1.17	73.52	2.22	6.4	4.7	28.2	III	90	0	Negative	50	Trainning
4b8d660ad16040ad404b51ea5b94cdec	5	Low TILs	28.34	1.15	72.84	2.22	19.2	14.3	22.5	II	90	90	Negative	80	Trainning
4ba6d6b64ad594ef9fa21f22c7e26e24	40	High TILs	39.34	1.19	81.24	2.12	5.7	4.2	23.4	II	95	90	Negative	10	Trainning
4bcb2b503a1be921d8ff5d2126e12479	2	Low TILs	34.24	1.07	78.64	2.43	9.2	7.1	34.2	III	80	60	Positive	60	Trainning
4c69139db41bab9fa97df37d7417bc22	5	Low TILs	35.77	1	79.17	2.23	9.5	7	29.7	II	90	80	Negative	15	Trainning
4ca744dc383244193a40a32415fcf310	5	Low TILs	26.59	0.93	65.29	2.07	12.6	8.9	19.8	II	90	90	Negative	20	Trainning
4ce2fab7ec524622b52c6e49ee674bed	10	Low TILs	35.56	1.11	82.76	2.28	6.1	4.5	20	I	90	90	Negative	10	Validation
4d16bf35b843a6e15bcb0d8ecea152c4	10	Low TILs	34.77	1.06	80.17	2.43	9.8	7.5	20.9	III	5	0	Positive	70	Trainning
4db46f768aafdc1cc2add434a92b071d	5	Low TILs	27.32	1.3	68.82	2.22	18.8	14.4	28.9	III	0	0	Negative	70	Trainning
4de430b79c352abecc15c679f895305c	20	High TILs	24.9	1.25	71.3	2.29	10.1	7.9	18.7	III	90	80	Negative	80	Trainning
4de5d01baa21c8e38871e8577bb62a28	40	High TILs	33.86	1.42	72.06	2.16	9.1	6.9	20.8	III	0	0	Negative	80	Trainning
4e172c6dfd62e77f354ac815dd7d16a0	5	Low TILs	24.1	1.03	66	2.18	11.5	7.3	21.1	II	90	90	Negative	10	Trainning
4e4ce879937afcb81c56a44b05d6088e	1	Low TILs	42.03	1.04	87.23	2.23	8.4	5.8	24.4	III	95	98	Positive	40	Trainning
4e975ff35aac7b99370d296cbdfb6f4b	0	Low TILs	36.09	1.29	78.59	2.29	9	7	24.6	II	90	25	Negative	10	Trainning
4f02e186c90c32c5e75a34c41941827f	40	High TILs	28.22	1.19	72.42	2.3	8.3	5.6	20.6	II	90	90	Negative	10	Validation
4f5da0b9f4a2104e7345cb180236da1e	2	Low TILs	36.62	1.26	82.42	2.29	14.1	9.1	19.8	III	70	40	Positive	30	Trainning
4fb4de991f7e3c7407da8f942efed246	5	Low TILs	30.29	1.22	77.49	2.18	26.4	19.8	19.1	III	90	90	Positive	30	Trainning
50041bfcf158cf4d4fe39de5399fa9bc	10	Low TILs	29.83	1.14	68.53	2.32	5	2.5	28	III	95	90	Negative	50	Trainning
50078afd91a85dc46eeade0a30bbed27	5	Low TILs	29.13	1.06	66.23	2.03	10.3	6.9	31.3	III	90	30	Positive	40	Validation
5053e636494044c801a8520422a6e40a	10	Low TILs	29.04	1.27	74.04	2.31	20.6	15	23.9	III	95	95	Negative	30	Trainning
51043775b9cca2fc71f747a3b7ccc0ad	20	High TILs	31.01	1.13	79.41	2.51	8.4	5	22	II	95	90	Negative	20	Trainning
517752b55c9246ab079afc839a8ce0a6	1	Low TILs	32.2	0.98	77.8	2.25	21.3	16.9	18.4	III	90	90	Positive	20	Trainning
51794698f568fe1ac46315ea96ddf21d	5	Low TILs	25.44	1.31	69.64	2.36	7.3	4.4	23.2	III	90	70	Negative	20	Trainning
51ed295d4033685cec24d6e4af953c4f	3	Low TILs	32.06	0.97	77.16	2.27	11.1	7.1	20.2	II	95	60	Negative	55	Trainning
522319d9b51b644cd38e95dcd950b886	1	Low TILs	32.26	1.22	77.56	2.09	12.9	9.8	24.1	II	90	60	Negative	15	Validation
529519ea9f804a77e32dbeab7d8c4d33	10	Low TILs	34.03	1.08	78.03	2.33	20.5	15.9	28.1	II	90	80	Negative	25	Validation
52a10481d0bd0a9290759487ebcea35e	5	Low TILs	31.03	1.3	75.13	2.26	11.9	8.9	28.9	II	90	70	Negative	30	Trainning
52aace438f89963a33b20ab6aeeb7e88	1	Low TILs	29.08	1.13	73.88	2.19	9.6	5.8	21.5	II	90	90	Negative	20	Trainning
5346ddb0ddac7483418551f4d240de17	40	High TILs	36.32	1.05	84.92	2.28	12.6	9.5	20.8	III	90	90	Negative	80	Trainning
540d640f44c5af01b77c4b882100fa76	10	Low TILs	26.91	1.18	76.31	2.41	20.5	14.1	20.5	II	90	90	Negative	10	Trainning
5414f0fd159fecc446b2a3464f8ff424	5	Low TILs	32.3	1.14	71.4	2.14	10.5	8	19.5	II	95	40	Negative	15	Validation
54a72fa613f2610c192b79ba2370789e	10	Low TILs	26.86	0.96	73.66	2.27	18.8	13.9	26.8	I	95	80	Negative	15	Trainning
54e68b48f5537cd2f64142c08b23444d	10	Low TILs	33.99	1.13	80.99	2.2	16.4	12.2	19.5	III	90	20	Negative	40	Trainning
54eb93448e546da1a65f0f0009871b4c	5	Low TILs	30.64	1.2	70.44	2.21	7.4	6	22.2	II	90	90	Negative	15	Trainning
559275339f0987775ee69a654ac2d0c8	40	High TILs	35.97	1.21	80.17	2.19	13.5	8.7	22.7	III	5	5	Positive	35	Trainning
56253116e93bd03958d0997398491aad	2	Low TILs	29.07	1.13	71.87	2.14	7.9	6.1	24.1	II	90	1	Positive	30	Trainning
56a24a07245765664bb9badee63f6900	5	Low TILs	30.83	1.16	74.53	2.25	8.2	5.4	19.4	II	90	20	Negative	30	Trainning
56f2c1ad7ebd975aab88c2fef3314c6d	2	Low TILs	32.87	1.07	75.27	2.24	8.5	5.8	23.4	II	95	80	Negative	20	Trainning
571e3d427c4031a4be2db8abbb4116d5	5	Low TILs	20	1.41	65.1	2.26	20.1	14.6	22.9	III	0	1	Negative	60	Trainning
584a2d8874ec2f0d25eea21a3e112cea	10	Low TILs	28.2	1.2	70.9	2.19	14.2	10.4	20	II	90	90	Negative	10	Validation
584d340394669996867d187418cc5b45	5	Low TILs	35.34	1.21	76.54	2.27	11.1	8.3	32.4	II	90	20	Negative	15	Validation
5853c1ca51883748584504540bde671f	10	Low TILs	28.13	1.01	69.63	2.15	10.5	7.1	24.7	III	90	20	Negative	40	Trainning
58f84c63df56e43b431f48eea996586c	50	High TILs	34.46	1.35	74.76	2.3	8.1	6.1	23.8	II	70	90	Negative	50	Validation
59be608a6e2e073348779158bf390944	20	High TILs	30.2	1.23	78.6	2.49	13.6	12.7	27.3	II	90	90	Negative	8	Trainning
5a4260b31c7d6d43ee7a67b8d2f01132	10	Low TILs	28.33	1.34	74.43	2.35	11	8.7	24.9	III	10	0	Negative	90	Trainning
5b079271fd8560b32ca1f5b36697d245	30	High TILs	29.65	1.21	72.65	2.33	13.4	10.2	18.9	II	0	0	Negative	15	Trainning
5b5cbe4f01bafc46a9219ff4e1e99e85	5	Low TILs	28.76	0.99	78.66	2.31	13.7	10	18.8	II	90	80	Negative	10	Trainning
5b83d38a840777db7cf4c43ee0ed5388	10	Low TILs	30.36	1.13	71.86	2.26	7.3	5.1	26.7	II	10	1	Positive	30	Trainning
5c1cfc45087b1c49e6a190c7c3187634	5	Low TILs	34.64	1.01	80.24	2.43	9.2	6.8	19.6	II	90	90	Negative	10	Trainning
5d02ffe280f58c6cdcc802217dcf7895	40	High TILs	28.15	1.09	71.95	2.31	13.2	10.6	25.7	III	0	0	Positive	40	Validation
5d4ed3ade58ee5104c80c11934e8ff2d	5	Low TILs	24.72	1.2	67.02	2.2	16.2	9.8	25	II	85	70	Negative	15	Trainning
5dcbc65e396daf2aed3e338f679ee1e1	10	Low TILs	32.67	0.91	81.67	2.15	7.4	5.1	22	I	95	90	Negative	15	Validation
5e4bee553eece778995fa945f453ec58	10	Low TILs	33.56	1.21	78.26	2.25	8.7	6	21.8	II	90	90	Negative	15	Trainning
5ebd0d52dfe04f209b14ef3aa4c696a8	2	Low TILs	25.93	1.17	72.13	2.4	7.9	5.9	24.3	II	90	90	Positive	5	Trainning
5ee5514a867a610a52bb161dfa2e5f90	5	Low TILs	30.2	0.89	76	2.17	11.5	8	20.4	II	90	90	Positive	25	Validation
5f3016051a2397abc232eded4f7a233a	5	Low TILs	26.45	1.2	72.05	2.39	15.6	12	20.2	III	40	1	Negative	55	Trainning
5f4a8aa7dcb499e1eacec138fc7b0c15	85	High TILs	26.99	0.99	71.39	2.24	10.4	7.7	25.1	III	0	0	Positive	85	Trainning
5f8dadb2aceaed20c64a934175dfde17	10	Low TILs	29.11	0.99	68.51	2.23	10.1	7.1	22.5	III	0	20	Positive	60	Trainning
601da14a8a34cc25d1b7a8a175246481	80	High TILs	27.22	1.39	68.22	2.19	12.8	9.5	19.2	III	0	1	Negative	85	Trainning
60ad7ecd01ab6caaada433ffbf5c6659	5	Low TILs	33.24	1.01	79.14	2.29	8.9	6	22.7	III	90	60	Positive	30	Trainning
60ec2c804bf58adfd4859f99ade55075	5	Low TILs	33.08	1.06	70.68	2.12	4.1	2.7	19.2	II	95	35	Negative	20	Trainning
627978d7178d88c67ff1f7c4e0fac8e0	40	High TILs	25.86	1.07	71.06	2.31	10.8	7.2	26.3	II	0	0	Positive	18	Trainning
6283450adb4929f3ab63aaf2290c0553	15	High TILs	36.42	1.26	78.12	2.35	10.1	7.5	24	III	0	2	Negative	60	Trainning
62bd16eab4f563a9caf9df8871aadafc	2	Low TILs	29.5	0.91	78.9	2.38	9	5.8	23	III	95	70	Positive	45	Trainning
62d983f3d8a4a6f18a1d47bb195993c5	5	Low TILs	30.6	1.43	73.7	2.38	6.9	4	25	III	90	40	Negative	85	Validation
638bc4f89a59a786fe07bbe26ca4c87a	10	Low TILs	28.16	1	73.76	2.33	17.5	12.7	22.5	II	90	90	Negative	15	Trainning
63b537195d04a59de3438821c36e34f9	30	High TILs	31.57	0.88	68.37	2.19	2.2	0.4	24	II	75	70	Positive	30	Trainning
63c26f4524bed3be37c6261a2f03e645	5	Low TILs	32.11	1.22	79.51	2.37	12.2	8.8	25.3	II	0	0	Positive	35	Trainning
63d2905571ba5845eedbdd3ac2b5437d	20	High TILs	32.08	1.3	74.88	2.33	12.4	8.4	24.8	III	10	1	Positive	30	Trainning
644539df2d8ba1ff1a7197cc96e71604	30	High TILs	24.16	0.99	66.06	2.09	12.7	8.1	20.6	III	0	3	Positive	60	Trainning
645d3ea5f352c62bf0cbd3261648eb32	10	Low TILs	22.1	1.12	62	2.08	14	10.3	20.2	III	5	10	Positive	20	Validation
645ee474090f8a00fa66ef58cb425ead	3	Low TILs	28.71	1.17	69.41	2.21	9.6	7.3	19.6	II	95	0	Negative	30	Trainning
6488bff3c999a33ba52c27ab71807b4f	1	Low TILs	30.39	1.23	77.29	2.4	10.3	7.8	24.2	III	60	20	Positive	60	Validation
6513260bc342c1b8921bf46b10f1b4fc	80	High TILs	28	1.92	64.8	1.51	11.7	6.6	22.2	II	90	15	Negative	20	Trainning
653c27ce97682d11133be8da5058f3b3	10	Low TILs	25.88	1.34	67.08	2.15	9.2	6.7	23.3	III	90	70	Negative	70	Trainning
668d5097bc69d305ba0ec8f522a03c58	10	Low TILs	25.67	1.08	70.67	2.27	18.4	12.9	22.1	II	95	80	Negative	8	Trainning
669c8aec6c1b392ed40b58a5edf39e00	50	High TILs	33.18	1.25	81.38	2.44	20.8	16.5	25	II	5	3	Positive	30	Validation
66f922b074a1e9ca99bb3dfb8c2beaa2	40	High TILs	29.27	1.47	75.67	2.5	15.8	12.8	21.6	II	85	20	Positive	40	Trainning
67101420d88ed732c4dd95ce48e25008	2	Low TILs	30.7	0.93	73.4	2.19	12	7.9	24.1	II	95	95	Negative	10	Trainning
675cb077e6cc4f9933267f7f872005e2	30	High TILs	32.53	1.03	78.13	2.48	13.8	9.3	24.4	II	90	80	Negative	30	Trainning
67ab5629c72df76c4c2a5d0bd734dc20	20	High TILs	27.2	1.12	75.4	2.32	6.2	3.7	18.8	I	90	90	Negative	30	Trainning
67f7e659d48dc34354e9f4a2b059ec34	5	Low TILs	32.51	0.97	79.31	2.22	7.2	4.9	25.2	III	0	5	Negative	80	Validation
686e46e494503a5d060f79520edd7ab2	5	Low TILs	27.59	1.14	75.49	2.26	23.3	17.4	23.2	II	90	90	Negative	20	Trainning
690dfda754fd975103df80f62db840c0	5	Low TILs	32.89	1.24	76.49	2.38	9	6.5	22.5	II	95	95	Negative	60	Trainning
6959cdb0c6e851949c0745f4229c3dc9	5	Low TILs	32.06	1.14	69.26	2.07	13.7	9.9	21.4	II	90	40	Negative	50	Validation
698049d4fee6a6a698549de81072831d	5	Low TILs	30.51	1.11	66.01	2.28	10.8	6.7	26.2	II	95	95	Negative	3	Trainning
69d7a3119c3ff77c060dcbb6c075916e	30	High TILs	29.23	1.39	71.23	2.25	13.3	10.4	24.6	III	90	80	Negative	10	Trainning
6a84aeea94ac9c011202f2d5ffdb0faa	40	High TILs	28.86	1.06	70.96	2.12	9.9	6.3	20.5	III	0	0	Negative	80	Trainning
6ab12a47d3299f8042095885a9b43b36	5	Low TILs	28.62	0.96	70.22	2.13	16.3	11	25.4	III	90	5	Negative	70	Trainning
6ae00be0c2e18cadc0c31ed75cdb0506	20	High TILs	27.42	1.26	75.42	2.29	14.3	9.9	16.9	II	90	30	Negative	30	Trainning
6b1a4e21bfa1c9decc0c2bdf8a232505	5	Low TILs	35.48	1.13	82.38	2.46	18.4	12.1	19.9	II	95	95	Positive	30	Trainning
6b69d0befab9d365abba2041d4a321e9	5	Low TILs	23.64	1.09	69.14	2.35	14.4	10.3	26.6	II	90	90	Negative	3	Validation
6b6c009af26f42c05721dcb3734a6c56	80	High TILs	30.66	1.1	80.66	2.37	14.8	11.2	22.3	III	2	0	Positive	70	Trainning
6ba044d6e1f8441495965d8e265a53f8	5	Low TILs	30.23	1.13	70.13	2.27	6.8	4.9	23.2	II	85	85	Negative	35	Validation
6ba611c4682c66b290dc6ae7489b14f1	5	Low TILs	30.91	1.14	72.01	2.13	7.3	4.7	23.5	II	95	95	Positive	40	Trainning
6bf3a6236d9c0800740306d0222b8788	5	Low TILs	38.56	1.19	78.96	2.19	12.8	9.7	23.2	III	90	90	Negative	30	Validation
6c1df4510ba84fdc5ffa543d45d3a5c8	5	Low TILs	28.96	1.14	74.96	2.29	16.6	12.4	23.3	II	90	90	Negative	8	Validation
6c1e244a6a0069cf0c0f3f5dd83ec7e9	4	Low TILs	27.54	1.1	75.04	2.3	7.9	6.5	22.1	II	95	3	Positive	20	Trainning
6c67d9aedfcc66779ff1bbe0f535ee68	40	High TILs	29.99	1.1	70.69	2.31	12.9	9.3	22.9	III	0	0	Positive	35	Validation
6ce82ad0f0519232e91b7b2491bf00cb	10	Low TILs	28.81	1.34	75.71	2.34	19.5	14.3	24.4	II	10	0	Positive	30	Trainning
6cf7aaa9fe2d2d0dff78c828b5a1f1d1	10	Low TILs	31	1.15	77.7	2.34	15.3	10.4	23.8	III	90	90	Negative	50	Trainning
6d4c9b631487aeae62d1920503bca63c	1	Low TILs	32.95	1.19	79.45	2.34	13.6	9.6	22.2	II	70	90	Negative	25	Trainning
6d65d6f935737fbea29fb03b16754040	5	Low TILs	30.11	1.14	74.31	2.27	12	8.8	18.5	III	0	0	Positive	40	Trainning
6d984a4fca9da55cfc729a19ca852b6d	20	High TILs	32.63	1.12	78.53	2.38	7	4.1	25.6	III	1	10	Negative	50	Validation
6daa481fec9f921371609880a949bcba	10	Low TILs	36.81	1.33	82.61	2.41	9.1	7.3	22.9	II	5	10	Positive	65	Trainning
6dc04efbc397e70591e477243d8a5082	10	Low TILs	24.6	1.07	66.8	2.26	13.4	9.4	27.6	II	90	90	Positive	15	Trainning
6df6e1a8f05372bad91f9dc5ee12ad4f	30	High TILs	26.05	1.42	70.35	2.3	18.3	13.4	22.9	III	0	0	Positive	60	Validation
6df93d598b427fececa353ee62f1cc84	35	High TILs	27	1.16	70.9	2.3	11.9	8.6	31.6	III	0	0	Positive	80	Trainning
6e9af8a57e6dcf4b2f3d8707d508a3d0	2	Low TILs	25.43	1.23	65.83	2.23	6.2	4.5	22	II	95	40	Negative	50	Trainning
6ee10e2e217971013a87cd2210d7820d	50	High TILs	34.26	1.29	80.36	2.29	10.8	7.5	17.5	III	5	0	Negative	75	Trainning
6f0431a3e13a01919d32e5f4cb012567	60	High TILs	29.03	1.03	74.03	2.16	7.7	5.8	21.9	III	0	0	Positive	60	Trainning
6f129a299f0a0c3a5cd99e9d8aae1f02	10	Low TILs	28.47	1.05	66.67	2.16	10.4	7	18	III	95	50	Positive	35	Trainning
6f5283c7ae8444fb0dd777dab3682d89	5	Low TILs	35.7	1.25	81.6	2.42	11.9	8.5	21.9	II	0	0	Positive	40	Validation
6f6833201efad142666941095afd4d51	5	Low TILs	35.09	0.82	75.79	2.22	5.8	5.3	25.4	II	90	80	Positive	50	Trainning
6f6bca2b8b55a293920042c8f30dad67	1	Low TILs	32.7	1.13	75.7	2.28	9.6	6.7	24.6	II	90	90	Negative	50	Trainning
6fac8a124bc24b3a9e44b689afd573d6	5	Low TILs	24.34	1.18	69.64	2.35	5.9	3.4	20.3	II	90	10	Negative	20	Trainning
6fc230e617f633667f5803fefad93442	40	High TILs	30.54	1.12	72.94	2.19	10.5	8	25	III	90	40	Negative	60	Trainning
7049ba994b2da02b95503d66e5bb6700	5	Low TILs	36.62	1.17	82.02	2.37	12.9	10	20.9	II	95	95	Negative	13	Trainning
707fcdd4e9d766867fa0be8b3d251c19	10	Low TILs	28.91	1.07	71.51	2.26	4.9	3.5	20.4	II	10	5	Positive	70	Trainning
708d9370771893db3f5623764e748450	1	Low TILs	26.48	1.22	67.68	2.37	13.9	11.6	19.5	II	90	40	Negative	20	Validation
70d27f7150fa0de7c2d15836e6c5bb2b	10	Low TILs	27.93	0.97	75.33	2.28	10.8	8.2	29.4	III	0	0	Positive	40	Trainning
7119d476ef5aea86c358abe5bc0d5b6c	5	Low TILs	30.62	1.07	74.82	2.14	10.4	7.7	20	II	95	85	Negative	8	Trainning
711d1c43b2d3028e6b46ede3c6dd91be	10	Low TILs	27.44	1.16	69.94	2.34	8.8	5.8	32	II	0	0	Positive	10	Validation
714f0c7d0c099326f764098639c40a6b	5	Low TILs	28.75	1.09	70.25	2.18	7.4	5.8	21.9	II	95	80	Negative	30	Trainning
715b3fae8c3c47f3fd2b492e29ecc8a3	1	Low TILs	33.87	1.13	75.17	2.4	6.7	4.6	32.9	II	95	95	Negative	15	Trainning
71b1ba4321d2439cefaca1fc88102dad	1	Low TILs	33.2	1.33	77.9	2.49	11.1	6.8	23.8	III	5	3	Negative	60	Validation
7235e2d1f211ac727f59e1661474042a	5	Low TILs	24.35	1.39	61.05	2.25	6.5	5	26.4	III	80	80	Negative	20	Trainning
7242dffdfcbe9257eb737ae4d22e9545	5	Low TILs	24.9	1.16	66	2.26	5.1	2.7	19.7	II	90	90	Negative	15	Trainning
7279238b413bde7aa520fc5ac082b799	5	Low TILs	29.3	1.18	74.6	2.3	13.3	9	25.5	II	95	95	Negative	15	Trainning
73526d59e58298e3b6034bca7389407b	30	High TILs	30.79	1.02	72.19	2.13	12.1	8.8	22.9	III	0	0	Negative	30	Validation
739729cd1163c0fcc31184300695aa43	1	Low TILs	27.89	0.98	72.79	2.3	12.2	7.9	22.9	II	85	95	Negative	15	Trainning
73a16ca454fac04fb32c8b3d15f3bb9c	30	High TILs	32.74	1.38	81.44	2.31	6.6	4.2	21.2	III	10	5	Positive	40	Trainning
7410bc238b6c3fc001054230c2639b1b	20	High TILs	25.93	1.25	65.43	2.14	4.3	4	23.2	III	95	90	Negative	60	Trainning
742e13d00563518c579d7506cd12f30c	70	High TILs	26.85	1.3	70.05	2.18	9.4	6.3	21.6	III	0	5	Negative	90	Trainning
7475c2980bdb64a5b0e579348c2dca90	10	Low TILs	32.02	1.32	75.92	2.29	11.5	8.7	18.8	III	95	60	Negative	60	Trainning
76117666866a71c1775721048ec8ba36	10	Low TILs	26.04	0.89	70.64	2.21	9.1	7	24.9	III	60	60	Negative	8	Trainning
7612df7ad69c19759e7bcb05d3399bfc	20	High TILs	31.35	1.15	70.95	2.15	10.6	7.9	23.2	II	85	90	Negative	35	Trainning
76168df990ae4c61ba1cb8612c38b4c4	2	Low TILs	28.61	1.3	70.01	2.2	9.8	7.5	22.4	II	95	95	Negative	20	Trainning
761946a475ed7acb470d6dde026f2cfa	5	Low TILs	31.79	1.18	70.69	2.18	7	5	26.4	II	0	0	Positive	30	Trainning
76d66b0d38403accedc56f7ae337dc08	20	High TILs	28.4	1.29	70.8	2.19	6.5	4.8	27.3	III	10	30	Positive	30	Trainning
774e6eba476f82064f46b93edff949a5	5	Low TILs	32.93	0.96	77.23	2.24	25.6	18.4	22.9	II	95	95	Negative	15	Trainning
7784e5791bbd5aa76f2c377610cedfd9	15	High TILs	38.66	1.21	82.06	2.38	8.2	4.2	20.1	II	3	0	Positive	60	Validation
786a9ec73052cba601af958756959f5a	10	Low TILs	30.38	1.05	76.48	2.33	11.8	9.4	25.2	II	0	0	Positive	65	Trainning
787a964a9b128bd2aab87b888f1ab3a4	15	High TILs	23.9	1.28	66.3	2.32	5.4	2.8	20.4	II	90	80	Negative	10	Trainning
78978babd8c7f94e6a78f9c9103544ce	10	Low TILs	30.09	1.23	71.09	2.25	15.9	11.2	21.1	III	0	1	Positive	60	Validation
792d2cd776f7b92d097f16dd4c6311cb	1	Low TILs	27.8	1.39	74.4	2.42	13	8.5	23.9	II	90	90	Negative	50	Validation
793a87645396a79ca8dafdb2e1ef2cd0	5	Low TILs	25.24	1.06	65.14	2.35	7.5	5.4	27.4	II	60	60	Positive	30	Trainning
794a37dd96ecfeb40e4fd722fb8177f6	5	Low TILs	28.43	1.1	75.43	2.49	12.1	6.3	20.3	II	90	90	Negative	15	Validation
799cbfeabf4b8a936db696fb6f30e906	10	Low TILs	31.22	1.26	71.02	2.21	11.2	8.4	24.1	II	95	95	Negative	15	Trainning
79b83face80088d9582b7873af8afd84	5	Low TILs	29	1.31	74.5	2.35	10.7	6.6	21.2	II	20	0	Positive	50	Trainning
7a0a31cefb984be691553b006cdbfd83	10	Low TILs	28	1.17	73.7	2.23	11.2	7.1	20.2	I	90	90	Negative	20	Trainning
7a28691798877e8794dd1121da18d4b0	10	Low TILs	23.19	1.33	72.49	2.33	28	19.4	22.2	II	95	10	Negative	20	Trainning
7a85ab416b36d8cdaae8ad7d3002578a	10	Low TILs	33.98	1.16	78.98	2.19	17.4	11.3	27.1	III	90	90	Negative	25	Trainning
7ac375a493bb298f55ac1af00b49db02	25	High TILs	29.46	1.08	72.86	2.17	7.9	5.8	18	III	95	5	Negative	70	Trainning
7afccc99cdb6cfadc8c4db7b26bf806e	5	Low TILs	22.9	1.11	61.9	2.19	14.1	6.3	18.4	II	90	90	Negative	15	Validation
7b2d6d6667cf84cfe27b0b1d6b9eb223	10	Low TILs	24.5	1.18	64.9	2.08	5.4	3.1	21.9	II	90	90	Negative	5	Validation
7b2ded532ef6995ae80c66189d195bee	10	Low TILs	29.06	1.2	73.46	2.25	11.7	7.8	21.6	II	15	0	Positive	40	Trainning
7b5dd2649894f8e5f811c76d639b01de	60	High TILs	23.82	1.59	61.22	2.31	10.1	6.3	19.1	III	40	0	Negative	80	Trainning
7b67b9f32139195220a630e61bc9bae5	10	Low TILs	35.26	1.15	80.46	2.34	8.8	6.9	22.1	III	1	0	Positive	40	Trainning
7b6a2684df3235fca9c9cd2c53bcb545	3	Low TILs	25.96	1.23	70.16	2.18	7.9	5.8	25.1	II	90	30	Negative	5	Trainning
7bd5fd27d7771f30880bf3f2911e7a15	5	Low TILs	25.4	1.23	67.9	2.45	13.4	8.6	20.7	II	90	90	Negative	20	Validation
7c57e444d7693c2e7ff8c3436a90f1bf	1	Low TILs	25.7	0.99	73.7	2.22	11.7	8.6	22	III	90	20	Negative	70	Trainning
7c598a471e6b18881f75bf8626621b0e	10	Low TILs	32.77	1.19	73.57	2.36	8.8	5.2	17.6	III	0	0	Negative	60	Trainning
7d2fecb5335e9c169a89f69ee02b0680	1	Low TILs	32.34	1.25	77.64	2.42	11.6	8.7	23.8	II	95	2	Negative	5	Trainning
7db313766d9b8323ce5dcf6905b386d5	5	Low TILs	39.9	1.25	84.5	2.41	6.8	4.4	25.6	II	90	50	Negative	10	Validation
7ddfafd5234401f23317749008d70294	2	Low TILs	29	0.94	63.7	2.1	5.3	3.5	23.1	II	90	50	Negative	20	Trainning
7e005d8fdfd4a6e9fe08c40611d9ccca	50	High TILs	31.48	0.89	73.18	2.19	15.9	11	25.8	III	5	0	Negative	65	Validation
7f1b7b67bd3068107cc1d840a9246cb4	5	Low TILs	33.13	1.1	76.93	2.26	10.9	7.9	27.7	II	0	5	Positive	20	Trainning
7f3c231f1f1ba998d8838c8663352db6	5	Low TILs	30.21	1.23	69.61	2.05	14.6	10.8	25.9	II	90	20	Negative	10	Validation
7f733daf1ef2fe6d2e46ad7c90dcc71d	5	Low TILs	30.74	1.23	76.64	2.33	20.9	16.3	26.7	II	90	60	Negative	10	Trainning
7fc7eb8cad9bd582a241e94d77d4415b	5	Low TILs	21.56	1.29	68.36	2.22	11.2	7.8	18.2	II	5	0	Positive	60	Trainning
81744279a86575cbb9412545b6ce21f9	3	Low TILs	29.4	1.14	72.1	2.12	9.3	6.4	19.1	II	95	95	Negative	15	Trainning
81f11dc45dcbaf8075562f166497bf67	10	Low TILs	26.73	1.03	67.13	2.14	4.7	3.6	32	II	90	90	Negative	40	Trainning
8264e50e7449a90a234ac14a9ab378c1	5	Low TILs	26.88	1.05	67.68	2.12	12.8	9	22.3	II	95	95	Negative	35	Trainning
827103ab0a97a7e8e8a2dbcfe3dbd82d	20	High TILs	32.9	1.44	76.1	2.26	39	27.4	22.6	II	1	0	Positive	80	Trainning
82cdfcd49ebcd7d0190270cebafc8720	8	Low TILs	30.73	1.23	76.03	2.54	21.9	14.9	20.9	II	95	30	Negative	20	Trainning
8328f4a14dba31e8ff581f98c9a81f6a	3	Low TILs	30.12	1.03	74.22	2.37	10.2	6.8	17.2	II	95	45	Negative	30	Trainning
83459e6180853976f875f2a9c03343d9	20	High TILs	31.1	1	77.3	2.33	10.2	6.6	25	III	90	15	Negative	60	Trainning
8355d3a69e15a847d67faee517d96655	10	Low TILs	28.18	1.37	71.08	2.3	6.5	4.4	31.2	III	1	0	Positive	60	Validation
841e18dad6583a0e65c5e5de77a02ca6	10	Low TILs	26.43	1.07	69.63	2.24	11.7	7.9	25.6	II	90	90	Negative	10	Trainning
84580f23ca3cff09a0e3cf497ba4ad11	15	High TILs	33.1	0.88	78.3	2.33	9.3	5.5	29.3	II	90	90	Negative	20	Trainning
84624f3a2540987a27c5d3c46fc4217b	5	Low TILs	34.25	1.28	81.05	2.42	12.5	9	24.8	III	0	0	Positive	60	Trainning
84b42b50285fd5d1605936fd831e74bc	10	Low TILs	24.47	1.14	66.47	2.26	12.7	10	24.8	II	90	60	Negative	15	Validation
84f2ba5ddb299b5a2bfa3a6be71b0d86	10	Low TILs	30.38	1.28	75.18	2.36	8.8	5.2	30.7	III	90	10	Positive	30	Trainning
8522fbf465917578b6a00980db12f331	15	High TILs	30.8	1.16	71.2	2.2	8.2	6.5	26.2	III	95	80	Negative	40	Trainning
85d22b9117189084aacb6f5f5ad34b1f	60	High TILs	26.4	1.19	67.5	2.15	17.7	12	19.1	II	90	80	Negative	70	Validation
85e812d64ccac07efff8c40618a204ce	3	Low TILs	32.62	1.18	74.42	2.22	12.3	9.4	28.3	II	80	80	Positive	30	Trainning
8617aac42031fc8dd7fcbb0abd0df75c	40	High TILs	31.35	1.17	81.15	2.57	8.3	4.9	21.2	III	5	30	Positive	70	Trainning
8626e845a28335d36dafabfa1b301984	30	High TILs	24.17	1.28	68.67	2.23	13.3	9.5	22.3	III	90	50	Negative	30	Trainning
874c910a1795e7c361abf0e70f3dc347	20	High TILs	25.72	1.5	63.72	2.21	12.3	8.1	27.1	III	0	0	Positive	60	Trainning
879122ff4c9543d8f8ea468268790fa5	10	Low TILs	30.32	1	73.42	2.19	7.8	5.3	28.8	III	0	1	Negative	80	Validation
8904a9b69c5a02474af8d8b11f905749	5	Low TILs	29.6	1.04	71.5	2.26	7.3	4.3	29.7	III	90	80	Negative	50	Trainning
89766fcb10fbfea1e80ef919b0c05316	5	Low TILs	29.56	1.27	73.56	2.19	12.7	9.2	21	II	90	50	Negative	5	Trainning
899c7bab487775a45c9a6a4de36e8598	5	Low TILs	27.29	1.1	71.89	2.37	13.6	10.3	25.5	II	90	70	Negative	10	Trainning
89ddb7281d8113056d931d956db47f9f	20	High TILs	29.24	1.16	76.74	2.3	13	9.5	19.1	II	90	30	Positive	60	Trainning
89f65621910a514eb4090ddf91a10448	1	Low TILs	35.76	1.11	79.76	2.39	10.3	7.2	24.3	II	95	95	Negative	20	Validation
89fdd4c4d7fa11ef3ae49421ce36f990	1	Low TILs	25.9	1.14	67.7	2.22	11.7	8.9	22.8	II	90	90	Positive	35	Trainning
89ffab43c6620821b2c78bc001869dd3	1	Low TILs	23.92	1.26	64.42	2.14	9.7	7.1	21	II	90	95	Negative	10	Trainning
8a7e43fb9ba192dfc1f1dda88e1a6171	30	High TILs	26.52	1.15	65.42	2.3	5.2	3.8	23.1	III	0	0	Positive	40	Trainning
8a990912b9f4de41e03434a359e750ee	10	Low TILs	29.51	1.12	72.41	2.23	12.4	9.1	26.7	II	95	70	Negative	20	Trainning
8b54629c02344516e592ac6634eae8ac	3	Low TILs	23.2	1.31	66.4	2.28	12.1	6.5	22.2	III	99	90	Positive	40	Trainning
8b9b2feeb9c775d57dd8b5243f17e9a6	2	Low TILs	26.81	1.14	66.41	2.22	16.7	13	25.4	II	90	90	Negative	10	Validation
8bc2ef97d7c83f9c0208d61177c7f347	3	Low TILs	30.38	1.21	72.88	2.27	7.6	4.4	22.5	II	95	85	Negative	20	Validation
8bdbdff0f01307ef1c1f0dca8440c071	10	Low TILs	34.69	1.31	78.99	2.21	4.8	3.7	19.9	III	90	90	Positive	20	Trainning
8be49aec83b2063d61fe6a613efb6647	10	Low TILs	23.9	1.25	68.5	2.26	10.6	7.5	22.5	II	70	1	Positive	15	Trainning
8c44224a197c28b6f44036e660b756b9	5	Low TILs	31.13	1.14	71.93	2.11	7.7	5.3	21.5	II	90	90	Negative	8	Trainning
8c773297eb907e5e6ca435cfe665b7b3	5	Low TILs	26.25	1.31	67.25	2.11	13.9	9.4	18.8	II	0	0	Positive	70	Trainning
8c921cce5c61a635220bbe3db5fcc4ac	5	Low TILs	24.82	1.19	68.12	2.26	14.9	11.3	20.8	II	0	1	Positive	30	Trainning
8cc886251ef4b23189ec98c807317693	60	High TILs	32.49	1.23	75.49	2.3	10.3	7.6	22.6	III	0	0	Negative	70	Trainning
8ce932fad8c2a1139dfd2427d4040872	10	Low TILs	30.34	1.04	71.54	2.37	7.9	5.9	25.8	III	5	0	Negative	40	Trainning
8d6c02fde4c9d31f44cdba31046f40b8	80	High TILs	31.8	1.51	77.9	2.32	7.9	4.7	19.1	III	5	60	Negative	90	Validation
8dc513810a38d9c0ce4f221285cf466a	10	Low TILs	34.08	0.95	78.68	2.16	13.2	9	21.2	III	0	0	Negative	40	Validation
8dd2177f6c069f297dd790dc5cc23bb6	5	Low TILs	28.43	1.03	66.93	2.2	8.2	5.9	23.4	III	90	90	Negative	30	Validation
8e2fe5e95ea4d1ad2ce3560e8adb731e	15	High TILs	38.72	1.03	85.42	2.34	13.4	9.3	24.1	II	90	5	Negative	30	Trainning
8e6e50581f515403443f2fa550dba1dc	20	High TILs	31	1.13	77.7	2.33	10.9	6.7	21.4	II	95	95	Negative	30	Validation
8e94c2bfed346dbf912fe9b3a6e0d672	10	Low TILs	28.35	1.21	68.95	2.21	6.9	4.5	21	III	0	0	Negative	40	Validation
8f0c9a2181f0241f863af0253fb4edbd	5	Low TILs	30.56	1.34	74.56	2.21	7.3	5.2	22.7	III	10	0	Positive	40	Trainning
8f58538a1621866da4231589ff517ef5	3	Low TILs	31.4	1.22	77.4	2.38	10.1	6.3	23	III	0	0	Positive	50	Trainning
8ff41c4438af61a97c2992ae55719a84	5	Low TILs	27.04	0.93	66.24	2.06	9.6	7.4	20.9	II	95	95	Negative	10	Trainning
903bbca9e8ad37e31c9fbf77a9708ed7	1	Low TILs	33.15	1.19	79.75	2.23	6.2	4.4	23.3	II	95	90	Negative	3	Trainning
910579a3a79591972e2f9eb56d86945f	5	Low TILs	22.94	1.18	69.34	2.42	16.5	10.5	23.7	III	0	0	Positive	40	Trainning
91b53bfd2683acfbeaf1c27dd6f99686	5	Low TILs	28.28	1.14	70.38	2.17	10.1	6.6	25.3	II	90	90	Negative	15	Trainning
91f8292a79a9e98a8d6e7e375d0fc6ca	2	Low TILs	29.78	1.13	72.98	2.26	8.8	6.6	20.5	II	95	70	Negative	50	Validation
924a00346fcddffbad80eed940dbc9a4	2	Low TILs	27.45	1.27	66.95	2.18	10.5	8.5	27.2	II	90	90	Negative	2	Validation
927e7c46af19836d452c4f2fcd28b64b	30	High TILs	31.32	1.04	74.92	2.33	6.8	4.2	22.3	II	90	70	Negative	20	Trainning
92cbb346543c73a7ea804811998a8a8d	10	Low TILs	26.46	1.1	66.76	2.14	10.4	7.5	23.9	II	70	70	Negative	15	Trainning
931b5e3a4c172fec45a21fc6f525c8e4	10	Low TILs	30.77	1.06	70.57	2.18	16.1	12.4	23.2	III	0	0	Negative	80	Trainning
9345f39981a28e77c3305002952ef1b3	10	Low TILs	22.48	1.1	61.28	2.1	9.8	7.4	24.8	II	70	0	Positive	35	Trainning
93783c8d799cdefda717c7a0fcc799c4	80	High TILs	32.34	0.95	76.14	2.36	7.8	5.2	24.6	III	0	0	Negative	60	Trainning
93894b651a7275367b672e4f0ddaa505	20	High TILs	22.31	1.14	65.21	1.98	8.1	5.9	20.3	II	95	95	Negative	10	Trainning
938a02aaca20ff976471df33ddfca4fd	5	Low TILs	24.92	0.86	67.72	2.17	11	8.3	22.7	II	30	20	Negative	15	Trainning
93943d5675c30d7b4bd861aacc9ec0e6	5	Low TILs	26.66	1.18	72.86	2.23	14.5	9.8	22.4	III	95	1	Negative	20	Trainning
940be10f92cbc152fc9e2562633235cc	5	Low TILs	31.35	1.23	74.75	2.18	10.2	7.7	29.6	III	95	20	Negative	40	Validation
9425d38b7c7442be7449a866a5962367	30	High TILs	35.69	1.17	81.39	2.3	6.8	5.2	22.3	III	50	10	Positive	25	Validation
94c5be2bdae77580cacdad8925acb6a1	5	Low TILs	27.99	1.26	70.09	2.22	11.9	8.4	21.8	II	95	95	Negative	10	Validation
9520a36ab42db2be4e3a867b8e736826	5	Low TILs	28.25	1.23	73.05	2.21	15.4	10.2	29.6	II	95	70	Negative	30	Validation
9546d7a402462c256f5c0a17d5e00764	5	Low TILs	27.6	1.39	74.7	2.33	6.8	4.6	28.2	III	95	60	Negative	15	Trainning
955d483654a670599c44474a02f6f072	5	Low TILs	26.98	1.29	71.08	2.29	5.1	3.6	22.8	II	0	0	Positive	20	Validation
9642b6e4ef1d40084c34b07f43eb0fbc	1	Low TILs	27.97	1.15	74.67	2.31	15	10.3	22.2	II	90	90	Negative	3	Trainning
9643a097eb7dbfc79f6548896c43e4aa	20	High TILs	30.41	1.46	78.01	2.26	8.8	6.3	20.3	III	90	80	Negative	30	Trainning
9691ecf2a74edb03a38e50434f959224	10	Low TILs	25.94	1.2	66.94	2.25	11	7.9	24	II	1	0	Positive	20	Trainning
9700393f4612ca786cf7026869580ccb	10	Low TILs	31.35	1.22	73.65	2.22	9.9	6.6	17.2	II	90	30	Negative	60	Trainning
97491f02e78648ee72351060f30b6f4d	5	Low TILs	34.91	0.92	76.51	2.18	3.9	2.9	22.7	II	85	95	Negative	5	Trainning
97842c2cd7a76730eb255c12309a1fc6	5	Low TILs	29.95	1.19	72.75	2.2	21.3	15.9	24	II	95	90	Negative	30	Trainning
97893d834fd3e085ce136f83316c57e2	30	High TILs	26.97	1.18	71.17	2.31	10.6	6.5	21.3	III	0	0	Negative	95	Trainning
9799495f79bf8543f669a61c8bb114ab	5	Low TILs	31.43	1.27	78.03	2.27	13.6	10.5	27.9	II	90	70	Negative	30	Trainning
97cbea690a7dde31878465a9580eb537	5	Low TILs	30.59	1.31	71.99	2.18	5.5	3.8	22.5	II	90	80	Negative	30	Trainning
97d9e950bf681139fd549521a87bb22b	5	Low TILs	28.03	1.15	71.73	2.25	32.8	24.3	25.6	II	60	30	Negative	20	Trainning
97e1567f234452eddcb566941e8165b8	5	Low TILs	24.09	1.03	67.79	2.17	10.4	7.6	28.2	II	90	90	Positive	30	Trainning
9831720999e00d439a68b28387b94c6a	10	Low TILs	27.38	0.98	72.48	2.37	8.6	5.5	19.4	II	3	1	Positive	30	Trainning
985254ec1a38a60102bf84f26ff6e6ea	10	Low TILs	27.04	1.29	73.44	2.4	13.2	8.3	26.4	II	95	60	Negative	45	Trainning
98ddc050a4de13837db2a7c2f0a6f47c	1	Low TILs	30.57	1.05	74.07	2.2	7.9	5.9	24.4	II	95	0	Negative	40	Trainning
9929969a9df862586993cde1c113ae59	10	Low TILs	28.78	1.45	72.28	2.28	6.2	4.3	22.3	II	0	0	Negative	15	Trainning
9944a7703702f5428354a7429bc91618	5	Low TILs	31.08	1.27	71.58	2.28	6.9	5.2	30.5	III	0	0	Negative	70	Trainning
9952e8ce29f28b3f727cda81c19ca179	10	Low TILs	25.96	1.25	66.96	2.14	12.3	9.1	23.8	II	20	0	Positive	70	Trainning
99541201b272fdb813ca2e434d80ec70	5	Low TILs	30.87	1.19	73.57	2.35	8.2	6.2	23.6	II	95	50	Negative	15	Validation
998be0a6658947617b0ebeea2a2618dd	5	Low TILs	30.94	1.24	77.24	2.36	12.8	8.9	20	III	0	1	Negative	70	Trainning
9a1ba892dda72b2a6cdf83b29b3b1994	5	Low TILs	30.86	1.13	75.06	2.28	17.6	11.9	21.1	III	80	60	Positive	40	Validation
9a34c10ed896dbf31702198840867215	5	Low TILs	26.6	1.06	68.8	2.22	5.9	3.5	22.5	II	95	90	Negative	30	Trainning
9b3c0b6fa86b03c5d0228a3d9c8bf550	20	High TILs	27.09	1.25	70.79	2.32	11.4	8.2	19.3	III	20	1	Positive	30	Trainning
9bddbfce4b48c0f86e1ef3d6323ab67e	1	Low TILs	29.64	1.16	67.94	2.21	11.8	9	20.8	II	90	60	Negative	30	Trainning
9c1d15e9e6b4fe43364a3a841f10dae3	5	Low TILs	27.19	1.19	70.19	2.18	7.9	6	25.4	III	20	1	Positive	60	Validation
9d35f85de9bbadf9af1dd5c43e4ed093	5	Low TILs	28.91	1.05	71.71	2.18	15.1	11.3	22.1	II	95	95	Negative	35	Trainning
9dbfbca563c4888f1d3a57b43518c502	10	Low TILs	32.15	1.12	72.75	2.21	22.7	16	22.5	III	0	0	Negative	40	Trainning
9f0461a6bc2cdb0ba06c3e303a999e21	5	Low TILs	28.68	1.25	75.58	2.35	6.7	4.3	20.6	II	90	90	Negative	5	Trainning
9f5376f734768e683b7b73f4688071ae	50	High TILs	29.83	1.18	70.63	2.09	10.7	7.8	20.8	III	90	90	Positive	25	Validation
9f5485b661b83ed1b94d02aca79e5cc9	30	High TILs	27.82	0.9	71.02	2.22	11	7.9	24.1	III	90	80	Negative	65	Trainning
9fca1ea4a68b55d527b33c9a92e02dd9	5	Low TILs	29.04	1.2	74.14	2.44	8.1	5.6	21.9	II	90	90	Negative	20	Trainning
9fd79da5661ff0d647a3c4d25992ce2f	1	Low TILs	23.69	1.04	64.69	2.47	10.6	8.3	23	II	90	10	Negative	40	Trainning
9feaa9ad23bc85366c364a44c226f644	10	Low TILs	30.42	1.22	77.82	2.5	8.4	3.6	29.2	II	90	30	Negative	70	Validation
a06ab5ee249d7fae0c77efbce8749f85	10	Low TILs	32.09	1.09	83.69	2.42	13.3	9.1	21.2	II	90	80	Negative	40	Trainning
a0d7b3f4ef444b2797d7ab47cd5dc06b	15	High TILs	29.28	1.05	74.88	2.44	17.4	11.9	26.4	III	90	80	Negative	30	Trainning
a15192ea2c5125a28122c39402807203	5	Low TILs	27.67	0.84	69.67	2.26	18.9	13.6	28.4	II	90	90	Negative	5	Trainning
a185b118ccdd9dfd6ca381ed9d143620	2	Low TILs	27.39	1.39	69.99	2.31	6.5	4.7	26.2	II	0	5	Negative	90	Trainning
a1dccf93d6c8d5365c626915c17b3a29	30	High TILs	35.2	1.15	78.3	2.48	10.9	6.3	19.8	III	0	30	Negative	60	Validation
a21a869020ef7a161a4b8b40550f2a7d	5	Low TILs	28.63	1.1	70.23	2.08	9.5	7.3	23.6	II	95	3	Negative	8	Trainning
a2353395ba35224596ac8ca1995c8bc4	30	High TILs	28.4	1.1	72.3	2.23	8.3	4.8	31.6	III	0	0	Negative	70	Validation
a2cb63de9ea5d66931babb585d559a40	5	Low TILs	24.54	0.89	63.44	2.15	6.7	4.7	29.2	II	95	10	Negative	20	Trainning
a2e4505f866642a186cd4d00074a3974	8	Low TILs	27.2	1.34	69.9	2.25	5.8	4.3	23.9	II	0	0	Positive	30	Trainning
a3110e9570558ced0b5272e3853d239a	10	Low TILs	28.73	1.27	74.63	2.26	14.2	11.3	20.4	III	0	2	Negative	70	Trainning
a382f29423865f7e3e2181a2e0447e77	10	Low TILs	29.52	0.88	72.72	2.18	16.5	11.6	24.9	III	95	30	Negative	60	Validation
a3cc9a162609adebdddc6619f3ac05ad	1	Low TILs	31	1.48	78.1	2.34	16.4	11	28	III	0	0	Positive	75	Trainning
a3d7f6d79bfd76a26946afa4bdf1145f	5	Low TILs	31.62	1.14	73.62	2.36	13.1	8.3	29.2	II	90	30	Negative	15	Trainning
a3f940096de28320be7002243920ba37	2	Low TILs	28.86	1.15	70.96	2.29	13.3	11	22.3	III	90	15	Positive	90	Trainning
a48c99b6867a8a75717b0d49aff252b5	1	Low TILs	28.97	1.08	74.27	2.36	12.1	9.7	23.2	II	0	0	Positive	40	Validation
a4cad4cee821551bf85ef67c04f4f5ec	50	High TILs	25.81	1.4	68.01	2.33	15.6	10.9	24.9	II	40	0	Positive	35	Validation
a50fd37c8efc5b4338b4b3d0eba0849b	5	Low TILs	32.29	1.49	77.79	2.25	12.6	9.2	22.6	III	95	70	Negative	50	Trainning
a52559452264eb8c361264d0e08dbab0	2	Low TILs	24.26	1.23	69.56	2.21	12.7	8	21.1	III	40	40	Negative	90	Trainning
a564fd87a6e74b7346ef293d34aa39e7	1	Low TILs	25.27	0.99	71.57	2.19	17.9	13.4	18.8	II	90	90	Negative	20	Trainning
a5be7445e894aaddbf5aa00f0df15415	5	Low TILs	32.96	1.18	77.06	2.36	19.9	14.8	23.7	II	90	90	Negative	3	Trainning
a5fb7ed2d47a1ed3638797ff1e2e5c17	5	Low TILs	34.38	0.94	79.08	2.29	11.2	8	23.1	III	95	25	Negative	30	Validation
a622e70b46f93db9c54d57ad2e42bb68	5	Low TILs	27.16	1.01	72.16	2.18	13.4	9.7	21.8	III	90	70	Negative	30	Trainning
a637a94f0e1e487dfa40e9eb791c98ab	70	High TILs	29.43	1.29	70.23	2.23	7.6	5.6	23	III	30	10	Positive	30	Trainning
a6e02f17dffbf279c63c9b2b32c71230	30	High TILs	28.27	1.17	70.27	2.23	12.1	9.4	20	III	0	0	Negative	90	Trainning
a7102244a981bcfb2de0e414cb1a3dfc	3	Low TILs	26.61	1.23	67.91	2.33	5.3	3.4	26.7	II	85	5	Negative	30	Trainning
a73861d472230b56dbb6f32e9312c314	5	Low TILs	31.29	1.08	73.39	2.24	12.5	9.8	21.5	II	95	70	Negative	20	Trainning
a7a21b9928b74df1aff03d132fec4efe	5	Low TILs	24.72	1.33	69.22	2.54	9.4	6.3	22.6	II	95	60	Negative	45	Trainning
a7deb17daae0442292cea22484c48c0c	3	Low TILs	25.87	1.03	68.17	2.29	21.2	16.6	19.7	II	90	90	Negative	5	Trainning
a8d46817d4d1b66c650c638de1e78bc5	50	High TILs	27.87	1.18	69.27	2.16	13.8	10.3	24.8	III	0	0	Positive	30	Trainning
a9a81e77183a3e98417d9150dfef9164	20	High TILs	28.83	1.06	72.33	2.31	9.9	7.3	27.7	II	95	2	Negative	30	Trainning
a9d10afde094ac205eacfd72f8051161	10	Low TILs	28.59	1.38	71.99	2.33	12.1	8.4	24.1	II	90	1	Negative	15	Trainning
aa4b35f7aa29a1bd5bf8e5954f5397d6	5	Low TILs	27.82	0.82	77.22	2.31	16.8	11.8	19.5	II	90	50	Negative	30	Trainning
aabbaafcd37f9562d59ce43468583898	5	Low TILs	32.42	1	69.52	2.21	5.1	2.7	28.1	III	90	90	Negative	60	Trainning
aad17a5c845475120afa592de3fd7ba7	15	High TILs	39.38	1.17	83.18	2.37	8	5.4	22.5	II	95	95	Negative	8	Trainning
aae99ca2f551ae7a13224761741ba52a	20	High TILs	22.18	1.17	62.48	2.16	7.9	5.4	21.5	II	0	0	Positive	60	Trainning
aaff8902885ff7ba3ddc906275fa2352	5	Low TILs	27.22	1	66.52	2.21	7	5.3	25.2	III	0	0	Negative	80	Trainning
ab2914839fdbe7188d7b56791894addd	15	High TILs	29.5	1.33	69.4	2.16	4.4	3.3	23.6	III	0	0	Positive	60	Trainning
abab4c0686ab5e609fb5e73495eb3693	10	Low TILs	30.6	1.47	71.2	2.16	7.6	6.1	21.2	II	75	0	Positive	50	Validation
abd64956c56b130bcf48ff442eb8d265	1	Low TILs	26.31	1.55	66.91	2.26	8.5	5.8	22.1	II	0	0	Positive	30	Validation
ac1c19c45d3ffccbf2a40ad06745f160	5	Low TILs	25.96	1.16	70.26	2.33	19.8	15.1	23.6	III	90	30	Negative	20	Trainning
ac24f548665e8a5817aa7bc6fb47dce5	50	High TILs	28.29	1.3	72.19	2.38	7.8	5.8	23.7	II	90	70	Negative	50	Trainning
ac59a8b3df218eb6fec9f1e7f35d2ee2	2	Low TILs	22.35	1.09	66.45	2.35	6.6	4.7	22.1	II	95	3	Negative	25	Validation
acef3254cd9dfe4736b9437546e5618f	20	High TILs	35.31	1.19	79.91	2.41	7.4	5.7	25.4	III	0	0	Positive	70	Trainning
acf369c59e016aa674536f9db18d09c4	1	Low TILs	21.42	1.41	64.22	2.3	5.4	3	21.3	II	90	90	Negative	10	Trainning
adc068965c22d817be360e9e50fc87a6	20	High TILs	26.3	1.27	71.6	2.19	8.2	5.5	23	III	0	0	Positive	40	Trainning
adfafa18fd88026f73f701b62502d9d0	1	Low TILs	25.31	0.96	65.81	2.05	9.9	6.3	21.5	II	95	95	Negative	15	Validation
ae1e23bb79c4dbc96954ce891f7400e3	5	Low TILs	25.43	0.89	71.03	2.3	18.8	12.9	25.4	II	95	60	Negative	30	Trainning
ae3f87f9bcd11460cfd28c562c8aa756	3	Low TILs	29.05	1.15	72.25	2.3	16.5	11	23.6	II	95	95	Negative	20	Validation
ae9fc33637acf27c32a928f9d951ae23	10	Low TILs	25.53	1.12	67.33	2.26	9.2	6.3	20.3	II	95	60	Positive	70	Trainning
aebe62c3375d9210c867239fc8473f67	10	Low TILs	27.28	1.24	70.68	2.27	10.9	8.1	23.6	III	0	0	Positive	30	Validation
aec92edea9e596d9912ec83dd7117b63	5	Low TILs	32.29	1.14	74.89	2.16	8.7	6	20.8	II	90	95	Negative	20	Trainning
aefeda55d9551b93510d1f1e5e38b10d	30	High TILs	35.37	1.13	77.97	2.23	14	9.9	22.2	III	1	1	Negative	80	Trainning
af31da8b889fe7e9acad6648a41339f7	10	Low TILs	27.78	1.13	69.58	2.05	12.3	7.9	19.2	I	90	90	Negative	5	Trainning
af66da28cf11987fba4837f22a594de1	10	Low TILs	31.56	1.14	79.66	2.29	13.9	9.8	18.1	III	0	0	Negative	80	Trainning
afc2953fae6f7dd1e2d8d03d60c26644	5	Low TILs	33.05	1.33	77.55	2.36	5.9	4.2	24	III	90	60	Negative	60	Trainning
b090460d74c7d428328e338559bd9145	20	High TILs	28	1.25	76.4	2.44	8.4	4.8	19.1	III	0	70	Positive	50	Trainning
b090fbbca63961a8c4aaf41d30f21a30	10	Low TILs	36.53	1.24	78.43	2.32	11.9	9.2	25.5	II	90	5	Positive	30	Validation
b0b844352a9a23057c99fda874080b4a	3	Low TILs	26.82	1.09	70.72	2.3	14.5	8.7	23.2	II	95	95	Negative	5	Trainning
b1186b0a56bd9ce1a19f5d68bccbd7ac	1	Low TILs	29.7	1.24	70.2	2.24	7.7	6.3	24.6	II	90	75	Negative	25	Trainning
b171b19e4eb7565bd06dc9b99333d188	5	Low TILs	33.77	1.18	73.47	2.12	12.6	8.9	22.8	II	90	70	Negative	10	Trainning
b1ce140757a6d80590d011c983bdbc88	60	High TILs	31.23	1.21	73.23	2.23	17	11.6	23.7	III	0	0	Negative	30	Trainning
b201183ac16a3d7d101f516a6a3634c1	5	Low TILs	25.8	1.45	72.2	2.4	8.9	5.4	29	II	95	90	Negative	10	Trainning
b20597f196d22732466c056789362bdc	20	High TILs	26.56	1.1	71.76	2.21	11.5	8.5	22	III	0	1	Negative	80	Trainning
b20c108cde2a1568900ea2ebeb3ef07d	5	Low TILs	35.23	1.11	82.83	2.26	7.7	5.2	27.6	III	90	50	Negative	40	Validation
b295e3519392ad968371527fbbfc74ec	5	Low TILs	28.96	0.89	70.56	2.06	12.3	8.3	21.9	II	90	50	Negative	20	Trainning
b2c1dd35b3322bd7261afc62ec000f10	10	Low TILs	27.03	1.17	74.13	2.35	10	7.2	24	III	50	15	Positive	40	Trainning
b2ea00b20c1167541a58b826e2a0b787	5	Low TILs	27.35	1.34	71.35	2.22	10.3	7.6	17.6	II	90	80	Negative	20	Trainning
b4595d9a268f10a0e8f604c828def49b	5	Low TILs	34.71	1.09	82.71	2.49	12.6	7.7	25	II	5	0	Positive	40	Validation
b46491a98496afabac8d0ce441fea16f	5	Low TILs	26.5	1.17	71.5	2.23	9.4	5.7	22.5	II	95	95	Negative	25	Trainning
b4b77e6a0064b2b2f8bd8be31bfbc8a1	1	Low TILs	32.55	1.17	76.65	2.41	5.2	4.3	25	II	90	60	Negative	10	Trainning
b5b1757967583f0b3d76cab95bd2919e	5	Low TILs	24.35	1.45	63.15	2.11	12.1	8.4	28.4	II	90	50	Negative	8	Trainning
b6c37208301e29dc73d820a4856d7904	5	Low TILs	27.64	0.96	72.44	2.31	13.7	9.1	22.7	III	0	1	Negative	50	Trainning
b708856432a03399456df1143c690b6a	10	Low TILs	25.58	1.02	69.28	2.21	10	7.1	23.2	III	85	70	Negative	60	Validation
b754272054b698e4af492ad232d9798a	10	Low TILs	31.62	1.28	76.92	2.36	14.8	11.1	24.1	II	95	95	Negative	20	Trainning
b77eb6b436205af13ab6813f679e22c5	5	Low TILs	25.05	1.17	67.95	2.2	8.9	6.6	22.9	II	90	50	Negative	60	Trainning
b7863a703b6369dbc79d7210ad1a4525	20	High TILs	34.39	1.13	77.49	2.2	7.8	5.8	21	II	90	90	Negative	5	Trainning
b7b289a0cfd42a9bac0bc9d26279a506	1	Low TILs	30.8	1.29	74.5	2.35	12.2	8.1	24.1	II	30	0	Negative	40	Validation
b7c6c5248cf4b2b37f8e9e3879217008	50	High TILs	28.8	1.43	76.1	2.45	5.2	2.9	20.4	III	0	0	Positive	80	Trainning
b7e911d249383cf57b491aa5a34942e6	1	Low TILs	32.21	1.5	74.71	2.28	9	7.1	29.9	III	95	95	Negative	55	Trainning
b847c2826ad6cca2b3cbe5c8a1f1fa87	50	High TILs	30.85	1.18	80.45	2.31	9.3	6.7	22.6	III	0	0	Negative	75	Trainning
b859e0dc47ce7f4d518c864e466b9e6f	10	Low TILs	34.81	1.17	82.81	2.34	9.2	5.5	23.1	II	95	25	Negative	15	Trainning
b86597bbfa8b77001a352ae279f7ef71	20	High TILs	26.24	1.06	70.54	2.26	6.9	5.2	23.3	III	1	0	Negative	35	Trainning
b8749e8a613d61e5409e5c61e2dd1b16	10	Low TILs	25.7	1.18	69.5	2.21	8.2	6.1	22.6	II	95	90	Negative	15	Trainning
b889df8e704572aabef613db94d6fda1	50	High TILs	29.7	1.26	81.2	2.44	9.6	6	20.1	III	90	90	Positive	50	Trainning
b88df532551aaa853edf5399d88c65db	15	High TILs	30.32	1.16	75.42	2.41	11	7.1	23.4	III	0	0	Positive	40	Trainning
b88fa52ac0f152eb0f1aad4c9c08850c	20	High TILs	30.23	1.2	73.43	2.17	7.4	5.3	21.2	II	60	10	Positive	30	Trainning
b8e9e32013f4cdf77b0df28978f06e45	1	Low TILs	33.41	1.28	75.41	2.41	13.3	9.4	28.6	II	95	95	Negative	20	Validation
b9240514f433e810bccaa40a82c13e4a	30	High TILs	29.48	1.12	74.18	2.27	9.3	6.7	18.4	III	95	95	Positive	40	Trainning
b93b69ff09e22252734a6f31eb011720	5	Low TILs	30.89	1.26	77.69	2.39	7.9	2.6	18.1	III	0	0	Positive	40	Trainning
b963430bf08ee9fce54ad4cb217eb3a5	10	Low TILs	26.19	1.01	63.39	2.12	10.4	7.6	28.9	III	90	90	Negative	60	Trainning
b9bd67cc54cabb4e50a73d307063d260	10	Low TILs	27.76	0.92	66.06	2.16	8.5	5.6	28.2	III	90	10	Negative	50	Trainning
babf30d1f183575ea0311e5a91dfacb2	1	Low TILs	28.54	1.18	70.04	2.15	7.5	5.5	24	III	0	0	Positive	70	Trainning
bb80165f2e6cfb796265dc705664d036	10	Low TILs	32.58	1.12	76.38	2.31	20.5	14.8	26.6	II	90	3	Negative	30	Trainning
bbb897ec6e71ac6a42032477f464dc93	3	Low TILs	23.4	1.17	64	2.29	9.8	6.3	30.1	III	0	10	Negative	90	Trainning
bc3960a47050e8f014664b79d0cfad30	5	Low TILs	27.92	1.01	74.42	2.4	16.3	11.2	19.9	II	95	50	Negative	12	Validation
bc8971332ccd70a10b43b1f2cb5f2b1a	5	Low TILs	33.8	1.03	76.5	2.29	15	11.9	20	II	80	0	Positive	40	Trainning
bd4917bbada800e98462a1eb8aba63e1	10	Low TILs	28.22	1.15	69.92	2.13	15.8	12.2	23.8	III	0	1	Positive	35	Trainning
bdee9e92e5aa92d524948b65fb6e1776	2	Low TILs	34.3	1.45	75	2.4	4	1.8	21.1	II	95	80	Negative	25	Trainning
be386385c178a4792f6c2a5ef15383a8	20	High TILs	35.1	1.33	84.8	2.48	15.7	10.2	19.2	II	90	30	Negative	30	Trainning
be98750c3b9c73a1c3701cb58df64813	2	Low TILs	33.76	1.31	79.76	2.46	10.9	7.3	26.4	II	90	10	Negative	10	Trainning
beac3d5e50ec39d9f601bc13f02f83f9	2	Low TILs	27.01	1.31	68.91	2.35	16.7	12.4	19.5	III	90	50	Negative	20	Trainning
beb55fabb94a76812e0836c0f79f03f0	5	Low TILs	34.68	1.19	74.18	2.24	9.2	7.6	26.7	II	90	90	Negative	15	Trainning
bf8114a42b2bcebfd1c57a9a26b766ab	90	High TILs	30.72	1.08	75.82	2.2	14	10.2	22.9	III	20	2	Negative	85	Trainning
c0b2580bdade84892c3148c9418254a6	10	Low TILs	34.25	1.12	76.65	2.18	8.4	6.1	24.7	II	90	60	Negative	60	Trainning
c0c16946a9c1ba63a15d68f95c5f16a8	5	Low TILs	26.93	1.16	67.23	2.12	4.5	3.4	19.6	II	90	60	Positive	5	Trainning
c0d31f845d994ce86b1919d281ba2b17	3	Low TILs	32.24	1.2	76.44	2.39	12.2	7.7	22.8	II	95	95	Negative	5	Trainning
c0ef365bfdb9d1bc5238db3e629f4b15	30	High TILs	29.48	1.17	72.18	2.12	11.1	8.1	19.4	III	2	2	Negative	80	Trainning
c11a3bd61222bddfd88192876f93620b	10	Low TILs	28.81	1.21	69.01	2.3	2.5	1.8	26.5	II	90	70	Negative	20	Trainning
c1a0453c054c32a8806aa01d7b3172c4	80	High TILs	31.82	1.05	72.72	2.12	7.8	5.5	27.2	II	0	0	Positive	20	Trainning
c1be64d8417ed6f2cf5fb173d89dfc86	5	Low TILs	31.83	1.39	73.63	2.27	10.7	7.7	22	III	80	15	Positive	80	Trainning
c1c9f0786cbd8e109c095cb10796fbd6	5	Low TILs	29.64	1.1	74.94	2.3	11.5	8.7	23.5	II	95	90	Negative	8	Trainning
c23e23d8c44cebb5d05b97ad7d20c652	20	High TILs	27.53	1.23	72.33	2.32	10.2	6.7	21.6	III	1	0	Positive	80	Trainning
c24475a94fccd6ba27a3d6bb9cf075c2	5	Low TILs	25.17	1.22	70.07	2.3	9.2	6.7	22.3	II	90	5	Negative	40	Trainning
c26e9e9f995b89008b83cffab2604726	5	Low TILs	35	1.02	81	2.37	6.5	4.9	19	II	90	80	Negative	10	Trainning
c4b4f18e7dad447275991bfb848536b1	30	High TILs	33.04	1	76.84	2.23	15.8	11.1	24.3	III	0	1	Negative	50	Trainning
c4d764530ebe187d8c3beb4001df1162	10	Low TILs	27.16	1.05	70.46	2.19	7.2	5.1	29.7	III	90	70	Negative	30	Trainning
c4f2542c708e83763c3120e8cd91a351	10	Low TILs	29.2	1.09	75	2.26	9.5	7.2	18.9	II	90	70	Negative	20	Trainning
c5b3f3cd9e49ead481369b92015373a5	5	Low TILs	29.48	1.11	73.48	2.2	17.7	13.4	20.7	II	90	90	Negative	15	Trainning
c61472ceefbac0de92a5ef594f2c630b	50	High TILs	31.33	0.94	75.63	2.21	13.8	9.8	24.8	III	0	0	Negative	80	Trainning
c741997c9080c58558075ea20a41ba4e	3	Low TILs	35.87	1.01	79.67	2.28	7.3	5.5	19.7	III	90	90	Negative	35	Trainning
c74423f111c992715bbdb004fb666460	5	Low TILs	30.74	1.09	74.04	2.28	12	8.4	23.4	II	20	0	Positive	30	Validation
c746a92018d8ab9389ed4bd976910212	5	Low TILs	31.14	1.4	77.74	2.23	8.1	5.7	21.4	II	90	50	Negative	30	Trainning
c7705d91b765ade57e41ad9408657012	5	Low TILs	30.75	1.36	71.15	2.25	13.5	9.2	24.6	II	0	0	Negative	40	Trainning
c7eef6f64a4cf94024e18bf80e2bcf4d	5	Low TILs	29.42	1.04	68.42	2.07	9.3	6.2	27.3	III	90	1	Negative	40	Trainning
c82026d188924dd3d1af2f9cdfe1209e	20	High TILs	27.03	1.07	67.83	2.19	6.7	4.8	29.7	III	80	80	Negative	30	Trainning
c88ef8703f4af87d76ca5c60e236cfb9	5	Low TILs	28.69	1.3	74.89	2.41	12.3	7.8	19.8	II	0	0	Positive	20	Validation
c895ba1a65bcdf6feb1dba0e26838e5d	40	High TILs	28.86	1.06	71.96	2.22	12.9	9.5	19.8	II	90	90	Negative	30	Validation
c8f59aba1b6d02cd15ee934454504b12	20	High TILs	27.1	1.03	71.9	2.23	14.1	10.7	25.5	II	5	0	Negative	50	Trainning
c955d89a15745e09a68c0bfcc90c1dde	5	Low TILs	24.34	1.17	67.64	2.18	11.2	8.4	19	II	95	95	Positive	15	Validation
ca1de149fdf6005dde81d3ce47a63400	20	High TILs	30.18	1.12	71.68	2.16	11.1	8.2	25.2	II	0	0	Negative	15	Trainning
cac86bf2529618e55443d22e09c3477d	5	Low TILs	32.99	1.24	79.09	2.31	6.6	5	26	II	90	90	Negative	15	Trainning
cb05d2cb6ea048e61faf9c66415d58aa	2	Low TILs	35.07	1.26	76.47	2.3	8.3	5.1	22.9	III	90	10	Negative	30	Trainning
cb39a578ac61bd802b1c467e870de44d	3	Low TILs	27.12	1.12	68.12	2.16	14.7	11	21.4	III	30	40	Positive	70	Trainning
cb48b23768f77b70d5b40279daf09aeb	5	Low TILs	30.15	1.3	72.35	2.24	5.2	2.4	30.5	II	90	15	Negative	70	Validation
cb506553856c24f503a39dc479c87177	2	Low TILs	30.41	1.26	68.41	2.19	10.2	6.7	19.3	III	90	40	Negative	50	Trainning
cb539bc654bdc10c1021f9408400c1e5	10	Low TILs	26.78	1.14	67.98	2.25	12.1	9.1	26	II	90	90	Negative	10	Trainning
cb7bce8fc7c5d2c343c5347ac82808ce	5	Low TILs	27.42	0.94	72.52	2.15	17	13.1	24.4	II	20	80	Positive	50	Validation
cb9db705fda9e8a4c36eca491427e1c2	5	Low TILs	25.42	1.24	68.92	2.27	9	5.4	32.4	III	90	60	Positive	60	Trainning
cc0daa993e7d370601608a48b85434bf	5	Low TILs	31.33	1.11	74.63	2.25	14.3	10.5	23.9	II	95	95	Negative	10	Trainning
cc2aa20e6e0d782de874dc724677f965	10	Low TILs	32.95	1.11	76.05	2.32	8.6	6.2	22.6	II	90	10	Negative	25	Trainning
cc707711b3d4a73400d4339516cd6c8f	5	Low TILs	24.33	1.4	67.03	2.24	12	8.7	29.3	II	90	40	Negative	20	Trainning
cca3d22119ad8b6d26c59c207e020b70	5	Low TILs	25.69	1.24	69.39	2.17	7.4	4.6	19.7	III	90	60	Negative	20	Trainning
cd1e482d723f9a02f9b731a9e1a0673a	20	High TILs	29.81	1.15	80.11	2.42	15	10.5	25.8	II	90	80	Negative	40	Trainning
cd63366c288f91b6f6fcd1debadfde1a	5	Low TILs	26.44	1.35	65.84	2.08	10.6	7.5	25.8	II	90	5	Negative	60	Trainning
cd792e4b84d6e01c14032b47faa6ab88	5	Low TILs	24.81	1.06	67.11	2.14	13.3	8.6	26.4	III	0	0	Negative	85	Trainning
cd8044203314b3c1f51689fab4ee82ee	5	Low TILs	29.77	1.12	73.07	2.04	10.8	7.5	21.1	I	90	90	Negative	8	Trainning
cdc98ebfaf5b31e144aa57ebc88d7a41	5	Low TILs	30.41	1.14	75.01	2.23	19.1	15.3	26.7	III	1	0	Negative	80	Trainning
ce6f2a9713e71946c8814adc06dc88ce	10	Low TILs	31.03	1.07	72.43	2.2	9.2	6.8	24.6	III	0	0	Negative	50	Validation
cefa7920b39b8e4ea9374693e6ee5797	5	Low TILs	26.19	1.41	64.39	2.22	8.1	5.5	24.7	II	95	95	Negative	30	Trainning
cf5c9be970c71d1e132336baa1651979	5	Low TILs	29	1.13	74.5	2.29	10.5	6.4	24.7	II	90	30	Positive	40	Trainning
cfa6716509d0056675660ec8ec758684	30	High TILs	33.02	1.05	75.92	2.33	9.6	8	24.4	III	0	0	Negative	60	Validation
cfe8d506beef47f8bc5e3462bca2728c	10	Low TILs	35.23	1.22	79.63	2.28	14.4	11	22.9	III	90	95	Negative	30	Validation
d00868cdf51bfba6c56252fb27ebc77d	5	Low TILs	29.16	1.28	72.86	2.29	8.4	6	20.5	II	95	95	Negative	20	Trainning
d05f805b74f16e67b73d868a33403125	5	Low TILs	24.17	0.94	67.67	2.14	13.9	10	20.8	II	95	80	Negative	15	Trainning
d09c150723dce36bed3c2a9c838de172	5	Low TILs	30.87	0.92	80.17	2.31	8.7	5.1	21.9	II	90	90	Negative	20	Trainning
d1509ef9cfdb258edb0ae0c335c07ccd	5	Low TILs	28.7	1.17	72.9	2.3	9	5.9	27.3	II	90	90	Negative	30	Trainning
d15770e3ae9390e8de467cf2415e094d	1	Low TILs	25.42	1.17	63.02	2.11	8.7	6.4	22.1	I	90	70	Negative	20	Trainning
d30dfa2a93b136c0e76cdc2686f7756a	5	Low TILs	28.98	1.08	73.88	2.28	16	11.3	17.4	III	20	0	Negative	70	Trainning
d405f23eb76f26e3d84800c828b6b1d8	5	Low TILs	31.77	1.3	72.47	2.41	6.9	3.4	31.6	II	95	10	Negative	20	Trainning
d4ed5aa5996be67059cefd72dfad8220	5	Low TILs	27.23	1.05	66.93	2.16	7.7	5.8	20	III	90	90	Positive	70	Trainning
d54dad347e6b83789e8a7d50e384ae05	1	Low TILs	24.72	0.98	66.82	2.17	11.7	8.9	22.9	II	80	30	Negative	20	Trainning
d54f4a25599d92aeb24c4eff506d047e	10	Low TILs	29.82	1.18	69.42	2.19	9.1	5.9	20.2	II	50	50	Positive	50	Trainning
d5a86687505bca99f54a56f7e0caa143	50	High TILs	32.22	0.86	75.72	2.27	17.1	13.1	23	II	0	10	Positive	40	Trainning
d5b4d4e7182fb0dd9d2d030c4aaecab2	10	Low TILs	28.53	1.21	71.83	2.16	14.6	10.7	20.1	III	95	5	Negative	70	Trainning
d5fe0b7b5d485aeba498f0a22a1909a6	2	Low TILs	27.79	1.13	74.49	2.36	9.3	7.3	22	I	95	40	Negative	8	Validation
d634dc316d1ed77c5313a6d04d4aeb93	8	Low TILs	31.94	1.24	74.74	2.26	6.9	4.9	28.9	II	0	0	Positive	45	Trainning
d6acaaccb2323d2550cdd26f67305233	1	Low TILs	29.4	1.16	71.8	2.3	10.6	7.4	21.8	II	95	0	Positive	50	Trainning
d6df395b07330ab463bd641af1bd3fea	10	Low TILs	35.3	1.31	79.8	2.35	21.6	18	21.4	I	90	60	Negative	7	Trainning
d6ff316e74c4ca1c6697ff2c1dd228e4	30	High TILs	28.7	1.38	68.1	2.24	4.2	2.8	27.1	II	90	2	Negative	25	Trainning
d7186d991641deccb10fd00e132f12af	5	Low TILs	39.7	1.75	86.4	2.39	9.4	8.7	18.2	II	90	50	Positive	30	Trainning
d71ba47151d563c606ab9ec4babd30a9	40	High TILs	26.65	1.1	70.45	2.35	22.9	16.5	22.7	III	0	0	Negative	60	Trainning
d7f9627677c706521a80deaf810ba613	1	Low TILs	30.57	0.88	76.37	2.29	19	11.1	20.8	II	90	70	Negative	20	Trainning
d8482c826a37a18d804ba0a54fce9ad6	10	Low TILs	34.95	1.08	77.85	2.25	10.3	7.2	22.8	III	30	10	Positive	30	Trainning
d861f879cbd12b1d1f4d1fcef31dbe1d	10	Low TILs	27.05	1.18	73.45	2.29	8	6.7	27.1	III	95	90	Positive	30	Trainning
d8897c6b91855563f9019c26280c4907	5	Low TILs	25.89	1.13	71.49	2.37	8.1	6	23.7	II	90	40	Negative	20	Trainning
d8c76fa74357a3b535c4e4964e3056b0	5	Low TILs	31.69	1.48	77.79	2.45	19.4	15.1	19.9	III	0	10	Positive	40	Validation
d8e5fc3d40e20233ddfd6eb6a07fff68	2	Low TILs	26.79	1.36	68.49	2.25	11.7	8.5	20.1	II	90	65	Positive	55	Trainning
d8e6af4eb1f475ffac315962589607b3	2	Low TILs	29.67	1.16	74.77	2.29	10.7	7.7	28.9	III	90	15	Negative	70	Validation
d9770c8de999c8d5f4f409cd0eaba650	70	High TILs	29.3	1.18	73	2.19	2.9	1.2	21.2	III	0	2	Negative	70	Trainning
da5567932c0b2c87e720e0af0594c34e	2	Low TILs	31.87	1.18	77.57	2.31	6.1	4.3	22.9	II	90	1	Negative	15	Trainning
daa3202ed634a765fbc604bc469574c8	80	High TILs	29.27	1.09	70.57	2.1	10.7	7.9	28.2	III	0	1	Positive	50	Trainning
db845ff4d11017b7c95ba65be922a88f	50	High TILs	30.27	1.26	77.07	2.52	11.2	9.1	24.1	III	0	0	Positive	40	Trainning
dc54fe68e9c224c9895ac8ca4b695b2e	20	High TILs	28.5	1.17	72.3	2.28	11.5	8.5	23.8	II	90	85	Negative	80	Trainning
dc75b6da0df7451fbf7514055c0de377	5	Low TILs	28.17	1.1	75.77	2.24	8.9	6.5	29.7	II	0	0	Positive	35	Trainning
dcab28088f6c1219a329299f73737f65	8	Low TILs	29.12	1.28	74.42	2.28	13	9.7	24.3	II	95	90	Negative	15	Trainning
dcc103a0cded9bd06eb4299246938c86	10	Low TILs	27.3	0.96	75.9	2.3	11	7.2	20.6	II	90	90	Negative	40	Trainning
dd44228886bcb58d7be5de69884d3adb	15	High TILs	28.14	1.46	74.84	2.52	8.9	6	21.4	III	1	0	Positive	70	Trainning
dd50bd96448abe5e934975a64e031e3b	10	Low TILs	28.09	1.23	75.29	2.44	11.5	6.2	19.7	III	0	1	Negative	50	Trainning
dd871c1abd9ba03aa91c922a240e5f1d	20	High TILs	30.41	1.01	73.01	2.13	7.5	5.5	25.7	II	95	95	Negative	25	Trainning
de561e8a9922079f60c5e645cec203a9	20	High TILs	29.46	1.3	71.66	2.16	5	3.5	23.4	II	90	10	Negative	30	Validation
de6cd627041af4d796a710643ba224c7	2	Low TILs	30.25	1.01	73.75	2.33	7	4.3	23.1	III	95	15	Positive	60	Trainning
dec48f0b2e4c6c8449f67169d54f80d5	20	High TILs	34.34	1.13	78.74	2.41	6.8	5.1	22.3	III	80	40	Negative	60	Trainning
df0c8ff1d4e42d7d55ddb90cef42845d	10	Low TILs	25.05	1.11	64.45	2.23	9.8	6.4	34.4	II	90	90	Negative	60	Trainning
df4245c336ae191655a3d1ed8e373593	3	Low TILs	25.75	1.25	68.45	2.17	7.2	5.3	25.7	II	85	95	Negative	10	Trainning
dfe06ab410c5081dbe13daea330bb50e	5	Low TILs	30.52	1.22	77.12	2.28	6.8	5.1	20.5	II	95	50	Negative	20	Trainning
dfeb7f565598d317f79d3ebe106bf0f4	5	Low TILs	23.63	1.14	66.33	2.22	11.7	9.5	22.8	II	95	95	Negative	8	Trainning
e01bc7698ecab6f663d20fb4bb20ef14	30	High TILs	36.57	1.18	84.57	2.32	11.1	7.6	17.3	II	90	5	Positive	70	Trainning
e16c2f700c3a6db0987c5f4a1ed2c751	25	High TILs	27.41	1.37	73.91	2.18	13.1	8.4	21.1	III	5	20	Negative	60	Trainning
e18c36eb0bdb1ad0dd47f5a181a37e6a	1	Low TILs	22.56	1.01	61.96	2.2	14	11	25.5	II	90	30	Negative	20	Trainning
e18f6034ece0816c902c8ba5cb7088ff	30	High TILs	31.8	1.24	77.4	2.3	6.2	3.4	18.4	II	90	90	Positive	60	Trainning
e2631fa57119accaf33181615841f98d	5	Low TILs	32.98	1.24	79.88	2.34	10.3	8.4	23.7	II	90	2	Negative	10	Trainning
e2f40294e634d1f09efeb62f485dd8fc	10	Low TILs	29.74	1.28	79.04	2.34	15.2	10.4	22.3	III	40	5	Positive	50	Trainning
e3de35f432941842624d79a74640bcf6	5	Low TILs	34.67	0.91	78.17	2.25	7.2	4.4	24.7	III	90	1	Negative	20	Trainning
e41208c1f4ba3064b0ace9af39f6710a	10	Low TILs	24.62	1.21	66.52	2.15	16.4	11.2	17.7	II	90	90	Negative	30	Trainning
e436ab597873aa3538ac0430bf8922e4	1	Low TILs	25.97	1.12	64.57	2.54	9.1	6.7	18.1	III	0	0	Positive	65	Trainning
e4aaa2af956d66ff97257519901d144f	5	Low TILs	30.79	1.37	71.29	2.14	10.2	8	24	III	60	10	Negative	20	Trainning
e4b3acecc8e9b0ee7c8cb87a9d29610c	5	Low TILs	24.26	1.23	66.16	2.14	12.9	9.6	18.9	II	90	90	Positive	20	Validation
e4d74594870ef988b62a805c2062f066	5	Low TILs	27.23	1.28	70.53	2.32	10.3	7.4	19.2	II	90	70	Negative	25	Trainning
e5f5d40a068bd6ae59712cb24a0a0b61	5	Low TILs	28.61	1.26	69.51	2.23	9.9	6.8	22.4	II	90	90	Negative	5	Trainning
e6014533cdb0306ebaf4ea9a13dcde50	1	Low TILs	26.67	1.19	68.07	2.19	7.1	5.3	22.7	II	95	0	Positive	20	Trainning
e6167a7ca9860ce259956c8621b0dcd0	10	Low TILs	26.81	0.96	68.11	2.33	8.6	6.4	27.3	III	95	90	Positive	40	Trainning
e6ccc5bc9c4b642323c3828fddfebc13	50	High TILs	31.01	1.12	72.51	2.11	4.1	2.9	26.9	III	0	2	Positive	40	Trainning
e6e6bf9929a1ebee8951cfcd26b95eec	20	High TILs	34.17	1.06	79.57	2.4	14.9	10.3	18.8	III	0	3	Positive	90	Validation
e7014274c05eb5cb2560d9c990f860a8	1	Low TILs	27.46	1.31	73.16	2.38	14.2	11.3	21.7	II	95	95	Negative	8	Trainning
e70dff1f47f80074a6c76d760ee55336	10	Low TILs	26	1.07	67.5	2.2	4.1	2.3	26.2	III	95	80	Negative	50	Trainning
e79f292d298df47272fbd5ee8724685c	5	Low TILs	35.63	1.23	80.23	2.34	10.7	7.9	30.8	II	90	70	Negative	30	Trainning
e82720313fec8981d61a701d4f42034a	50	High TILs	21.3	1.08	61.5	2.18	5.4	3.2	25.6	III	90	90	Negative	40	Trainning
e82ee7c5517287399200baa29149c78e	10	Low TILs	23.93	0.93	64.13	2.21	18.3	13.5	20.4	II	80	5	Negative	20	Trainning
e853349efd19339c3bb7e2f6eefaddc7	5	Low TILs	28.75	1.37	73.85	2.28	9.8	6.8	20.1	III	90	90	Negative	30	Trainning
e9198f4fbc35d7e253bbbcfe5248fd74	60	High TILs	29.67	1.14	72.47	2.22	8	5.6	20.6	III	80	70	Positive	30	Trainning
e96ccaced8ee10c9e683bc0cc4bec017	1	Low TILs	36.48	0.97	74.78	2.08	5.7	4.3	21.9	II	60	3	Positive	45	Trainning
e9a299d98437f6d7588822c7ad550342	20	High TILs	31.93	1.15	76.73	2.37	12.3	7.8	22.9	II	95	95	Negative	15	Trainning
ea72a32bd38cabc56b1a5453ae70d852	2	Low TILs	31.85	1.19	75.55	2.18	9.6	6.9	21.6	II	90	80	Negative	15	Trainning
ea87b3b69580ebb33ed161ca3c1ef7ab	50	High TILs	27.19	1.02	68.29	2.18	8.4	5.6	24.8	III	0	0	Negative	75	Trainning
ea9a1f5ab4f7d7fe333e2b294077f5ea	10	Low TILs	30.46	1.01	73.86	2.2	12.2	8.7	23.5	III	95	70	Negative	80	Trainning
eaab20476a88e1fd5aaefc12bb8078ed	60	High TILs	30.01	1.12	77.51	2.37	8.2	5.8	23	III	30	1	Negative	90	Trainning
ead4896747ea7373212421bea720ebc5	5	Low TILs	34.23	1.1	78.03	2.27	11.5	8.8	22.9	II	0	0	Positive	40	Trainning
eaebae15dcfba25a4cb1095f3425521a	70	High TILs	33.38	1.21	70.28	2.28	6.4	5.2	25.9	III	0	0	Negative	70	Trainning
ebc4305b343a7c4d2c0c1d1428e3c24c	1	Low TILs	29.87	1.07	78.97	2.39	5.7	4.2	21	III	95	95	Negative	35	Trainning
ec943012a03c493d0c0cbc60328519b3	10	Low TILs	31.16	1.15	77.06	2.49	14.8	10.4	23.6	II	90	40	Negative	30	Validation
ec9cad4ae5428ebf2b4b1a7d6df50274	50	High TILs	29.6	1.21	70.6	2.37	15	11	24.5	II	95	95	Negative	25	Validation
ec9fc9beaf07533352e885760276df61	70	High TILs	30.45	1.11	70.65	2.29	14.8	11.7	30.3	III	1	0	Positive	50	Validation
ed308c2ba4bbf5e8497ef7cf972de984	10	Low TILs	31.17	1.11	73.77	2.28	14.2	10.8	25.7	II	90	90	Negative	20	Trainning
ed46d0cb2a043ac8a9ab807869e80544	5	Low TILs	29.48	1.13	73.58	2.25	5.9	3.7	21.5	II	95	90	Negative	2	Trainning
ed8cc31007f5bfd8d17fe3596e630436	10	Low TILs	28.19	1.17	68.89	2.07	9	6.3	24.6	III	95	80	Negative	50	Trainning
ed8d7c0c2a771f5a82664e24481e9b8b	10	Low TILs	29.36	1.09	71.26	2.22	12.4	9.5	25.4	III	90	90	Negative	50	Validation
ed9090faaaaffa4d1c24a728e9a6f839	20	High TILs	31.75	1.31	75.85	2.16	7.2	5.8	28.1	II	0	0	Negative	15	Validation
edc54484a0cb01fa34a618dc1aa7ee0b	5	Low TILs	28.25	1.07	71.65	2.33	13.9	10.4	19.2	II	90	90	Negative	10	Trainning
edf9967d9848bdfca7d380543617a578	10	Low TILs	23	1.51	63.5	2.31	12.8	7.5	20	III	95	0	Positive	50	Trainning
ee1e98ba3fa7ecc71eb9535160ef64b1	30	High TILs	31.32	1.19	74.72	2.25	8.1	5.4	23.2	III	30	0	Negative	30	Trainning
ee6c502d4f8b0a4d1ff3584820b26b57	10	Low TILs	26.37	1.11	67.07	2.04	5.9	4.4	25.3	II	95	95	Negative	40	Trainning
eeddf7d91867ad9c23e24c14fe45f40f	5	Low TILs	26.89	1.05	66.69	2.05	17.1	12.3	22.8	II	3	5	Positive	30	Trainning
ef679129cb9762301a42256f5ebef636	1	Low TILs	34.35	0.93	77.75	2.16	11	7.5	22.1	II	90	90	Negative	30	Trainning
ef9b1982f9693d8c77aee3084446015a	2	Low TILs	23.56	0.84	69.16	2.25	12.5	9.7	21.5	II	95	95	Negative	10	Validation
efde9a8212b433f9ba3f6549360e86de	10	Low TILs	26.42	0.95	71.72	2.17	10.9	7.1	22.3	II	95	40	Negative	25	Trainning
eff10921c7d14b13b2048d476cc6ebf2	5	Low TILs	30.56	1.03	74.56	2.25	11.7	7.9	20.3	II	70	80	Positive	50	Trainning
eff3fba5815339e3d0180dcf76ae90f4	3	Low TILs	22.27	1.12	58.57	2.07	5.2	3.7	33.8	II	90	15	Negative	10	Trainning
f067c9d14d89f6ffd3513f9346b8f93b	25	High TILs	28.83	0.96	73.53	2.3	18.3	13.4	24.3	II	95	95	Negative	45	Trainning
f0ba7542d212932d600f0a02b26168ad	10	Low TILs	30.92	1.25	77.62	2.25	13.4	9.3	22.3	II	95	95	Negative	20	Trainning
f13a0fbe4df4c0d5cf4fcb3f6addd7db	20	High TILs	27.1	1.49	66.7	2.35	6.8	4.1	21.1	II	90	20	Positive	5	Validation
f189db6ba71fbc8a8fbc47beaf3ed925	3	Low TILs	26.26	1.08	69.46	2.36	12.1	8.9	23.2	II	95	90	Negative	60	Trainning
f27dbb58315ae789fe83e7ddf5b73f4d	10	Low TILs	29.53	1.21	74.43	2.27	15.4	10.4	19.1	II	95	80	Negative	60	Trainning
f28ce600e56de2ab69a18cc7c92fc6bb	5	Low TILs	28.02	1.24	74.62	2.32	8.6	4.7	20.2	II	95	95	Negative	30	Trainning
f317341fa1513228464d1ecdbb2b63d3	30	High TILs	31.16	1.26	75.26	2.31	7.8	5.8	23.1	III	0	0	Positive	20	Trainning
f34e602161b147bf95dfd4a4e769dec6	5	Low TILs	30.39	0.77	73.09	2.15	16.8	11.8	23.4	II	65	45	Positive	40	Trainning
f35207f4d630d323b1d87aab986fdf29	50	High TILs	30.31	1.26	69.31	2.2	10.5	7.3	22.7	II	0	0	Positive	30	Trainning
f354c88b6d9e214728c9abbda9942db3	40	High TILs	27.23	1.3	72.23	2.19	10.7	7.3	26.2	III	95	95	Negative	30	Trainning
f37cf6dfc47d0d0e83e627333cdb8a5a	5	Low TILs	26.69	1.2	72.89	2.2	9.5	7.3	27.3	III	95	60	Negative	25	Trainning
f39efea5ddf5ad40e7b462768ff7ac87	5	Low TILs	30.08	0.94	71.58	2.2	7.2	5.1	21.6	II	90	90	Negative	10	Trainning
f413bedaa6a91ef32f558f824603640a	5	Low TILs	33.07	1.11	74.97	2.19	6.9	4.8	27.9	II	90	90	Negative	10	Validation
f49d2f2bbc2e428830569fd4aab43818	20	High TILs	28.94	1.06	69.84	2.44	8.7	6.3	21.8	III	25	5	Positive	25	Trainning
f4a1ce63c73da0ceb5fb7396690aa947	5	Low TILs	26.93	1.31	68.93	2.22	12.9	9	24.4	II	30	0	Positive	35	Trainning
f4ab092bb897fb96b34a3f9f050d071b	5	Low TILs	28.73	1.06	74.13	2.32	10.8	7.7	22.5	II	90	90	Negative	20	Trainning
f52bea3855a894aad10de968e49adf1a	5	Low TILs	26.44	1.18	65.54	2.06	6.5	4.5	23	II	90	80	Negative	30	Validation
f533d3893241762e054f7481afc647a0	20	High TILs	32.45	1.34	76.05	2.28	16.1	12.1	26.6	II	0	0	Negative	70	Trainning
f54316ed1f2f67cf6f47e8b0bbf790ba	30	High TILs	33.97	1.54	78.27	2.25	8.3	5.9	24.8	III	3	1	Negative	60	Validation
f55aee475f56901b0739929c9467cebc	1	Low TILs	28.55	1.18	73.15	2.39	9.7	6.3	28	II	95	60	Negative	35	Validation
f609d63394758af599a5bb1c5e71ae0f	5	Low TILs	27.26	1.12	69.46	2.18	13.3	9.9	28.3	II	90	60	Negative	20	Trainning
f687bd94f17247a9b62222d7740bff98	1	Low TILs	29.33	1.02	73.53	2.32	16.8	11.9	26.9	II	50	95	Negative	25	Trainning
f69f30cf1d7aab12cf66e7514ed956d7	30	High TILs	27.6	1.24	72.2	2.25	23.5	15.5	20.5	II	90	65	Negative	30	Validation
f6a35aa5e2a2824e7e1e41ca0fb0f1f3	5	Low TILs	30.61	0.91	73.81	2.24	11.8	8.7	23.7	III	0	0	Negative	60	Trainning
f6baa5132ad97c47c231aaf8cdae0fef	10	Low TILs	25.61	1.14	72.41	2.35	13.1	9.7	21.1	III	0	0	Negative	80	Trainning
f6ce85d285cbf171512934a01eead166	5	Low TILs	25.09	1.13	65.79	2.25	6.8	4.1	29.4	III	95	50	Negative	40	Trainning
f6fb32f1e0c64c9a10059c961c1e070c	70	High TILs	24.93	1.18	66.73	2.19	5.7	4.1	21.8	III	95	0	Positive	20	Trainning
f7aad6844cb6064dc19fb687bc10d877	3	Low TILs	30.68	1.22	75.88	2.23	9.1	7.1	21.1	II	90	90	Negative	10	Trainning
f7fa61671a31ec82217cae88288f277d	5	Low TILs	28.86	1.26	73.76	2.34	5.7	4.3	25.9	II	90	90	Negative	30	Trainning
f894b64df1093e59882789ea8c6fdf20	5	Low TILs	27.87	1.05	70.27	2.2	20.7	15.7	24.7	II	95	95	Negative	60	Validation
f8baca776ed164775d95f124e66dc4d8	3	Low TILs	27.99	1.24	68.69	2.22	6.6	4.7	22.3	II	0	20	Positive	30	Trainning
f96ff868a0183c373e00dfcd98df10a4	50	High TILs	32.44	1.02	74.14	2.24	5.4	3.8	23.5	III	0	0	Negative	70	Trainning
f9a5c7c541dbfbba05ccd6e083799b89	5	Low TILs	30.34	1.1	73.34	2.19	9.1	6.9	27.3	II	90	90	Negative	3	Trainning
fb323538ad27b1d4441d42b53f6969dd	5	Low TILs	25.11	1.04	66.21	2.15	7.9	5.8	27.9	III	95	30	Negative	50	Trainning
fb7c3946b6af5ffd303f8e1b256814e4	5	Low TILs	32.47	1.35	77.17	2.31	8.4	6.1	19.2	II	98	50	Negative	35	Trainning
fba2b579595e3a7e54e9aa761b72d7c1	5	Low TILs	25.15	1.03	69.45	2.22	13.8	10.4	20.8	III	95	95	Negative	40	Trainning
fbdcfa702fbc777a9fa18d6d6b810a11	60	High TILs	28.89	1.21	71.09	2.28	9.8	7.3	21	III	90	80	Positive	70	Trainning
fcddf7d0a8f1e28a58cd9953c5b81793	10	Low TILs	28.54	0.98	70.74	2.2	17	12.4	20.4	II	90	90	Negative	40	Validation
fdc6060d602d85b2cfcbd23a1e1c0db8	5	Low TILs	26.51	1.06	64.81	2.17	6.1	4.5	20.8	II	70	75	Negative	10	Validation
fe2b8be134a260561896ab26289b5835	2	Low TILs	23.21	1.05	69.11	2.22	12	8.8	22.9	II	95	95	Negative	10	Trainning
fe41e7a28bae9d8c2dca2eae0515367c	15	High TILs	26.95	1.13	73.05	2.22	16.9	12.7	22.9	III	95	30	Negative	15	Trainning
fe4a8ac708fc889410d0c308f8eb7fc5	1	Low TILs	29.61	1.07	72.41	2.27	12.7	10	23.5	III	0	1	Negative	70	Validation
fed53cc4fff5a39bc12079754a0483da	5	Low TILs	28.29	1.36	75.09	2.5	13	9.4	21.9	II	95	70	Negative	60	Validation
fefd65bfb91afed430456414a21c2a39	10	Low TILs	26.61	1.06	67.31	2.19	11.7	8	28.7	II	80	0	Positive	45	Trainning
ff84cf9734ac9d1e1b01904fd05feca8	2	Low TILs	29.68	1.35	75.28	2.43	15.4	10.3	26	II	90	90	Positive	10	Trainning

## Sheet: Table S1 Blood routine
ID	WBC	NE%	NE	MO%	MO	BA%	BA	EO%	EO	LY%	LY	MCV	MCH	MCHC	HCT	RDW.CV	RDW.SD	Group
00311630edb42314b6a87246aae058ab	6.82	59.8	4.08	2.8	0.19	0.4	0.03	2.1	0.14	34.9	2.38	87.1	28.1	322	44.7	12.1	38.7	High TILs
0075fb6b1d766f01788ac8e4af98c931	4.85	56.7	2.75	7	0.34	0.6	0.03	3.9	0.19	31.8	1.54	91.7	29.9	326	38.6	13	43.8	Low TILs
00797a044fe725e371450752f5f62b83	5.49	69.3	3.81	6.6	0.36	0.4	0.02	0.4	0.02	23.3	1.28	84	26.3	313	36.1	13.7	42.3	Low TILs
00a1e33e04fe13d3f7cea352c38df951	6.27	64.9	4.07	6.1	0.38	0.3	0.02	1.6	0.1	27.1	1.7	96.5	31.4	326	44.2	11.9	41.8	High TILs
015486f5309e8f8745ee6b94d2d43d26	8.93	72.8	6.5	3.7	0.33	0.4	0.04	0.7	0.06	22.4	2	93.1	30	322	43.2	12.2	42	Low TILs
01c85448fce723c4d2d6baaaaf39ed78	5.64	53.8	3.04	5.9	0.33	0.5	0.03	2	0.11	37.8	2.13	73.4	23.8	324	35.8	13.9	36.6	Low TILs
025805eb0002de74b61740a39d92b55e	5.94	71.7	4.25	4	0.24	0.3	0.02	0.3	0.02	23.7	1.41	92.1	30.9	336	43.2	11.8	39.6	Low TILs
02e1fa647ea66390a128044bc6e0ab31	5.97	41.6	2.48	5.2	0.31	0.3	0.02	4	0.24	48.9	2.92	93.1	31	333	37.5	11.9	41.5	Low TILs
030b766359d1a28dd242d185c3735dd5	5.82	50.6	2.94	8.4	0.49	0.5	0.03	2.9	0.17	37.6	2.19	96.5	30.9	320	44	13	46.5	Low TILs
033f9fbd8f966ee556e4bdaeda1330eb	8.06	63.3	5.1	3.8	0.31	0.4	0.03	0.9	0.07	31.6	2.55	89.9	29.7	331	42.6	13.3	43.6	Low TILs
038f3e6ba0563262f742e36a80b26df3	5.1	56.8	2.9	5.5	0.28	0.6	0.03	0.6	0.03	36.5	1.86	89.9	28.6	318	43.4	12	39.9	High TILs
03cfdd079af8f453e0fedb0cd391b94e	5.42	58.2	3.15	5.2	0.28	0.2	0.01	1.3	0.07	35.1	1.9	94.9	32	337	35.6	12	41.8	High TILs
03e10ebe16234981e13c8b13200a0998	3.74	60.2	2.25	6.4	0.24	0.5	0.02	0.3	0.01	32.6	1.22	95	30.7	323	41.8	12.3	43.1	Low TILs
03e51e3cc21b88a8bff0c7c3fb106ed1	5.53	48.4	2.68	4.9	0.27	0.9	0.05	2.4	0.13	43.4	2.4	91.8	31.8	346	39	11.7	39.2	Low TILs
03f1985f9910d5097407d08830bff82c	6.21	64.2	3.99	6.1	0.38	0.5	0.03	2.6	0.16	26.6	1.65	88.9	28.4	319	44.2	13.1	42.1	High TILs
042a1577fbd3686781d21a0653118d62	4.82	77.4	3.73	4.8	0.23	0.4	0.02	0.6	0.03	16.8	0.81	99.1	33.3	336	44.6	12.6	45.9	Low TILs
044267a7fea4197d8fd928e5584f50be	10.05	75.5	7.59	4.9	0.49	0.2	0.02	0.7	0.07	18.7	1.88	83.4	28.2	338	38.2	13	39	Low TILs
04ad1d5572a7cc7f5e25ac82413536f6	5.46	53.6	2.93	7.7	0.42	1.5	0.08	1.5	0.08	35.7	1.95	85	26.8	315	38.1	12.3	38.2	High TILs
04b7aabd2ddaabbd04074187d7214261	5.03	57.2	2.88	5.4	0.27	0.6	0.03	2.2	0.11	34.6	1.74	84.3	27.5	326	39.3	12.2	37.1	Low TILs
051aa4f898586c415ec8877863339dc2	4.06	58.6	2.38	6.2	0.25	0.2	0.01	0.5	0.02	34.5	1.4	97	30.7	316	38.6	12.4	44.8	High TILs
0572b874b8f12da7c2cd9d4835cc423b	6.94	72.6	5.04	3.3	0.23	0.6	0.04	1.3	0.09	22.2	1.54	67.1	20.2	301	40.5	15.2	35.2	High TILs
0579703983e4150e1f5dd8f803f44896	6.08	68.4	4.16	4.1	0.25	0.5	0.03	1.2	0.07	25.8	1.57	90.3	28.8	319	43	12.2	40.6	Low TILs
06691c1a5dd6379acf4ad3def35b9129	9.46	57.5	5.44	3.8	0.36	0.8	0.08	3.7	0.35	34.2	3.24	87.9	30	341	44.3	11.5	36.5	Low TILs
0685433c4d56f98a9ebafd5acc4d9f2a	3.84	60.6	2.33	4.7	0.18	0.3	0.01	0.8	0.03	33.6	1.29	89.5	28.8	322	42.6	11.9	37.9	High TILs
06ac9345f7a5f7f096ce0b90fcd0f1c3	4.41	64.3	2.84	8.2	0.36	0.5	0.02	0.2	0.01	26.8	1.18	88.9	28.4	319	36	12.8	41.9	Low TILs
06d4fc2812c313d5edc4d8103f51c410	6.59	58.3	3.84	6.4	0.42	0.6	0.04	3.6	0.24	31.1	2.05	89	29.9	336	41.1	12.4	39.8	Low TILs
0715aa2e86dbbcd886d77047a2929dea	7.2	67.1	4.83	5.7	0.41	0.4	0.03	1	0.07	25.8	1.86	95.6	30.3	317	41	11.9	41.4	High TILs
076835d71c406d2860513b72e4926d32	5.1	49.6	2.53	6.7	0.34	0.6	0.03	3.3	0.17	39.8	2.03	72.4	21.9	302	34.4	17	44.2	Low TILs
0768b00367e70b2cc0ea536938928142	4.52	66.2	2.99	3.5	0.16	0.4	0.02	1.1	0.05	28.8	1.3	94	31.1	331	40.8	11.4	39.1	Low TILs
07805e248fd548ae81a448ee56d14225	4.9	50.7	2.48	5.7	0.28	0.6	0.03	1.4	0.07	41.6	2.04	95.8	31.4	327	39.1	11.7	41.4	Low TILs
0856a227c6db54c527790b2437542cc0	6.02	50.8	3.06	4	0.24	0.8	0.05	1.7	0.1	42.7	2.57	87.8	29.2	333	41.8	12.4	40.6	Low TILs
091463270e08745a313718c8d0536019	6.7	64.3	4.31	5.1	0.34	0.6	0.04	1.3	0.09	28.7	1.92	91.9	30.6	333	39.9	11.9	39.7	High TILs
0920c037b659f39369ec888071e56df1	7.28	68.7	5	5.2	0.38	0.5	0.04	2.1	0.15	23.5	1.71	94	31.3	333	40.9	12	41.7	Low TILs
0968dc2ece5802b89f33889f0c513ba7	4.25	53.9	2.29	7.5	0.32	0.7	0.03	1.4	0.06	36.5	1.55	81.1	26	320	29.7	15.2	45.1	Low TILs
09b6771b4fdfb67e15db64e5387e92df	10.21	70.6	7.21	5.7	0.58	0.3	0.03	2.9	0.3	20.5	2.09	93.5	30.9	331	40.5	12.9	43.9	Low TILs
09c81c1463796a6a5ec681230dad2df8	5.46	63.7	3.48	7.1	0.39	0.4	0.02	1.5	0.08	27.3	1.49	92	30	326	40.2	11.7	39.7	High TILs
0a1a80cce542ba28d090b027d1d93b2d	9.68	60.4	5.85	5.6	0.54	0.6	0.06	2.7	0.26	30.7	2.97	72.4	21.4	296	36.5	14.1	36.2	High TILs
0a3a925f68a0cc7a276f4e964e79098b	14.59	86.4	12.61	4.6	0.67	0.3	0.04	0.1	0.01	8.6	1.25	90	32.3	358	42.4	10.6	34.6	High TILs
0a4b55a0ae2d68734c8bf7a93ed3a9f7	4.57	59.3	2.71	5.5	0.25	0.7	0.03	1.5	0.07	33	1.51	92.1	29.9	325	39.7	12.9	43.9	Low TILs
0c1da185e03a7817f2e64b3139a1cd14	5.74	51.7	2.97	7.1	0.41	0.7	0.04	2.3	0.13	38.2	2.19	67.8	18	265	34.3	18.8	45.9	Low TILs
0c84f83d6ce84b2e8d1fc394c7a56221	5.6	70.5	3.95	5.5	0.31	0.4	0.02	1.1	0.06	22.5	1.26	78.9	22.2	281	28.8	15.8	45.5	Low TILs
0cb140a6bb8ee2a4ea236d02a0a7201a	7.68	71	5.46	4.2	0.32	0.3	0.02	1.8	0.14	22.7	1.74	86	28.2	329	41.7	11.9	37.5	Low TILs
0cb8143c3317632fa2c41383f10b47ae	6.5	78.6	5.11	4.8	0.31	0.9	0.06	0.3	0.02	15.4	1	85.1	28.7	337	44.5	11.9	36.6	Low TILs
0d07efe7b5a5a0ee44633f08b6429e32	8.4	69	5.8	4.2	0.35	0.5	0.04	4	0.34	22.3	1.87	89.1	29.1	327	45	12.2	39.8	Low TILs
0d2bd13e5249dac7dfcbf957c439701f	7.21	73.8	5.32	5	0.36	0.4	0.03	1	0.07	19.8	1.43	88.7	29.3	330	40	12.1	38.6	Low TILs
0db932f0f61e7e4d5f7ad99f5dc10988	6.29	53.6	3.37	6	0.38	1	0.06	1.1	0.07	38.3	2.41	91.5	29.9	327	39.8	12.9	43.3	Low TILs
0dc726a0b40d17636f5c5f8a1abdcf40	10.98	82.8	9.09	5	0.55	0.1	0.01	0.1	0.01	12	1.32	88.7	30	338	33.7	12.4	40.2	High TILs
0de764496ea5607073385efe93fa0c25	4.51	56.1	2.53	4	0.18	0.9	0.04	4	0.18	35	1.58	82.7	25.6	310	44.8	14.2	42.5	Low TILs
0e6b75ce667abb1d27eb173f75cedece	12.19	90.4	11.02	3.4	0.41	0.1	0.01	0	0	6.1	0.74	90.9	31.1	343	40	12.4	41.1	Low TILs
0ec7182a189a4d64f363efb5cabbd357	5.07	69	3.5	3.4	0.17	0.4	0.02	0.6	0.03	26.6	1.35	86.9	27.2	313	37.1	13.5	42.5	Low TILs
0ec93410471b43794639aef5481e959e	4.39	66.2	2.91	6.2	0.27	0.7	0.03	0.9	0.04	26	1.14	89.4	28.3	317	38.8	12.2	40	Low TILs
0f196aeb5d9ec28ff60bf55892cf1469	6.2	53.1	3.29	6.1	0.38	1.1	0.07	3.9	0.24	35.8	2.22	72.4	22.4	309	39.8	14.9	38.5	High TILs
0f7f2c27412418636f3316109a3968f5	5.32	68	3.62	6.8	0.36	0.6	0.03	1.1	0.06	23.5	1.25	97.6	30.8	316	40.2	15.1	54.1	High TILs
0fe7de39c973291233048a5c830c1e37	5.99	56.4	3.38	6	0.36	0.7	0.04	2.5	0.15	34.4	2.06	90.5	30.1	332	37	12.1	40	Low TILs
107ea1d5a6811a4ea86281b69b0c86dd	12.95	76.4	9.89	6.2	0.8	0.3	0.04	1	0.13	16.1	2.08	97.4	30.9	318	38.1	12.2	43	High TILs
10f47c39b993509eb896aea487462799	5.56	70	3.89	5.8	0.32	0.9	0.05	1.4	0.08	21.9	1.22	94.1	30.5	324	37	11.3	39.2	Low TILs
115dea445ead1ff5c91b1eaf8c78bf5d	7.03	70.2	4.94	4.3	0.3	0.4	0.03	1.1	0.08	24	1.69	96.2	32.4	337	42.7	11.9	41.8	Low TILs
1168ab3b98c2c36dfe31efeb264aaeb8	6.76	64.6	4.37	5.5	0.37	0.4	0.03	1.5	0.1	28	1.89	88.1	29	330	37	12.6	40.8	Low TILs
1184d0fd736e2ab655f52a2e938849e5	5.71	47.2	2.7	5.8	0.33	0.4	0.02	3.2	0.18	43.4	2.48	95.6	31.6	330	34.8	13.2	45.9	Low TILs
11ef3346fd4c36484e42dd01d9c06bcb	3.82	58.3	2.23	7.1	0.27	0.8	0.03	2.4	0.09	31.4	1.2	99.5	32.8	329	40.1	11.9	43.6	Low TILs
126a5adc580becbb3efc2deacdaa765c	6.52	65.6	4.28	5.4	0.35	0.5	0.03	1.4	0.09	27.1	1.77	94.3	31.1	330	41.5	11.9	41.3	High TILs
12ef9f512ae520a453750b587eb6d369	5.78	61.4	3.55	6.9	0.4	0.5	0.03	1.4	0.08	29.8	1.72	95.6	32.9	344	41	12.3	42.9	Low TILs
131987ba88119ffc7a0b0e4a9fed988d	3.65	80.2	2.93	9.9	0.36	0.3	0.01	1.1	0.04	8.5	0.31	71.7	21.2	296	35.5	13.6	34.7	Low TILs
1345525ef88ff08eaac309c0a138a235	5.36	57.3	3.07	5.8	0.31	1.1	0.06	1.5	0.08	34.3	1.84	90.6	30.6	337	40.6	13.2	44.6	High TILs
13d0dc546c3ddcdc9d16928a47aa674b	4.55	55.8	2.54	7	0.32	0.7	0.03	0.7	0.03	35.8	1.63	93.3	30.5	327	37.9	12.5	43.2	High TILs
13e121d1bc849332abc038b6340d1f36	9.74	72.2	7.03	6.8	0.66	0.2	0.02	1.3	0.13	19.5	1.9	90	30.9	343	37.9	11.9	39.4	Low TILs
1417e128108268f1b3023c59a5b85acd	5.68	56.2	3.19	4.2	0.24	0.7	0.04	0.5	0.03	38.4	2.18	89.6	28.7	320	38.1	11.9	38.5	High TILs
14733a091ccd56c30c5820d2dd799b07	9.34	70.3	6.57	3.1	0.29	0.5	0.05	0.7	0.07	25.4	2.37	94	31	330	45.2	11.7	40.5	High TILs
150c44d46885a4b1c3f834aa923310f1	5.56	71.5	3.98	5.2	0.29	0.5	0.03	0.5	0.03	22.3	1.24	94.3	30.7	326	43.3	11.4	39.3	Low TILs
159c57a0e11fff7875bb7cd17837d373	7.62	61.7	4.7	5.2	0.4	0.8	0.06	3.3	0.25	29	2.21	88.1	30.4	345	41.4	12.4	40.4	High TILs
15a81b25abea01e7ecea471939eb0cf2	5.73	63.1	3.61	6.8	0.39	0.7	0.04	1	0.06	28.4	1.63	89.4	30	336	38.7	13.8	45.1	Low TILs
15e92474c45e4404f387246617b2bb4f	5.53	66.8	3.69	4.3	0.24	0.9	0.05	1.8	0.1	26.2	1.45	95.2	31.7	333	41.8	11.5	40.4	High TILs
16d26b09a77a1173b73bde8aed1dd8b2	5.26	57.8	3.04	6.8	0.36	1	0.05	3	0.16	31.4	1.65	90.5	29.7	328	34.1	12.1	39.9	Low TILs
1753013b803015b721a999d946713e3e	5.62	59.6	3.35	5	0.28	0.7	0.04	1.1	0.06	33.6	1.89	86.3	29.7	344	39.8	11.7	36.9	Low TILs
18443c8974c91a98f391e8a7acde40b9	3.92	60.9	2.39	5.4	0.21	0.5	0.02	0.5	0.02	32.7	1.28	91.9	31.6	343	32.9	11.4	38.5	High TILs
18a189b91239528f3ee1b75fdf880d45	8.25	64.8	5.35	6.8	0.56	0.7	0.06	3.6	0.3	24.1	1.99	99.2	31.3	316	38.3	12.5	45.1	Low TILs
18e618a7766c35393192904a5a187a12	6.24	61.6	3.84	6.3	0.39	0.5	0.03	1.6	0.1	30	1.87	102.7	32.2	314	42.4	13	49.3	Low TILs
18f5189f434db499c1ed569adee2e91d	12.71	83.9	10.66	5	0.64	0.2	0.03	0.2	0.02	10.7	1.36	95	30.7	324	37.7	11.8	41.1	Low TILs
198fc2336595e03d08544e2a851c99b9	6.02	59.8	3.6	6.1	0.37	0.5	0.03	3.7	0.22	29.9	1.8	75.6	23.3	308	34.1	14.7	39.8	Low TILs
19f21f8a2ea21a025570b4aa303a7525	4.51	54.2	2.44	4.4	0.2	0.4	0.02	0.9	0.04	40.1	1.81	94.5	32.3	341	37.8	11.7	40.7	Low TILs
1a6f778b0969536ee53bd2bd99f9e022	5.27	60.5	3.19	5.5	0.29	0.4	0.02	3.8	0.2	29.8	1.57	91	30.5	335	39.4	12.9	42.7	Low TILs
1ac8479ca2ec4f80b91117867f2eae3d	8.61	69.4	5.98	5.9	0.51	1	0.09	0.8	0.07	22.9	1.97	84.6	29.2	345	38.6	12.1	36.7	Low TILs
1b524dc0348a61c5bd3ace2b5d249edc	5.53	57.7	3.19	5.8	0.32	0.5	0.03	1.6	0.09	34.4	1.9	95.4	32	335	39.1	12.4	43	Low TILs
1b62fce32b8cc0b983be4d24bbed3579	5.74	54	3.1	4.9	0.28	0.3	0.02	3	0.17	37.8	2.17	69.9	21.5	307	39.4	14.7	36.1	High TILs
1b68f5fae2a0582781837f10afb9b4ed	5.63	67.8	3.82	4.1	0.23	0.2	0.01	0.7	0.04	27.2	1.53	91	30.5	335	42.7	12.1	40.5	Low TILs
1ba48de039041fa3373ba8b2e75fd244	4.38	54.3	2.38	8.9	0.39	0.7	0.03	1.6	0.07	34.5	1.51	62	19.2	310	35.2	19.1	38.2	Low TILs
1c5dab413d174a1dbf36f78ae5ae48bb	7.75	60	4.65	6.2	0.48	0.4	0.03	1.3	0.1	32.1	2.49	92	29.8	323	40.5	12.6	42.5	Low TILs
1c979fefe8fc79576116b0aea5c92ea1	6.3	68.1	4.29	6.5	0.41	0.5	0.03	3.5	0.22	21.4	1.35	90.8	31.2	343	37.6	12.8	42.1	Low TILs
1d4c946011c9190aa48616cedef5dde7	2.99	44.5	1.33	9.7	0.29	1	0.03	2.7	0.08	42.1	1.26	99.4	34.4	346	36.1	11.9	43.4	High TILs
1da6b40ef50be693373342c38c2028c8	6.39	73.2	4.67	5.9	0.38	0.3	0.02	1.4	0.09	19.2	1.23	90.2	32.7	362	42.5	11.9	39.5	High TILs
1dc925533bbf419a7611763ce70e4881	5.79	57.7	3.34	7.1	0.41	0.7	0.04	1	0.06	33.5	1.94	87.7	30	342	39.2	11.9	38.4	Low TILs
1dd5bee503b8ba7a763a875f2b820df1	5.71	53.6	3.06	6.8	0.39	0.9	0.05	2.3	0.13	36.4	2.08	73.4	21.3	291	35.8	17.6	46.7	Low TILs
1dd80fd71925110b9a719330081d3b3b	6.36	54.3	3.45	6.3	0.4	0.8	0.05	2	0.13	36.6	2.33	91	31.7	348	40.5	11.6	38.6	Low TILs
1ddc0194e3bb276d7358e2b45d2a4ba0	6.63	75.8	5.03	6	0.4	0.5	0.03	0.2	0.01	17.5	1.16	89.9	28.1	313	43.8	13	42.3	High TILs
1e745a3426e17cfca980bb50b4740d47	4.9	62.8	3.08	4.9	0.24	0.8	0.04	3.9	0.19	27.6	1.35	73.9	23.1	312	41	14	37	High TILs
1e95f72452906717d6fd5b40b90b806b	10.57	69.8	7.38	4.3	0.45	0.5	0.05	0.6	0.06	24.8	2.62	91.8	30.8	335	37.9	13.6	45.2	Low TILs
204eb4f904499463596b0a7178424be6	6.23	60.1	3.74	5.1	0.32	0.3	0.02	1.9	0.12	32.6	2.03	87.8	26.8	305	37.4	12.7	41.1	Low TILs
2057f8d15aa700c0e80353f560330992	5.29	48.6	2.57	6.4	0.34	0.4	0.02	2.6	0.14	42	2.22	93	31	333	42.3	11.9	40.5	Low TILs
20d18b2af2e6ffe8a6da6868b54c452e	8.86	68.3	6.05	5.1	0.45	0.8	0.07	0.7	0.06	25.1	2.22	90.3	29.7	329	42	12.8	41.7	Low TILs
2142acb37109fb441beda689bb3fe7e9	5.11	52	2.66	8.8	0.45	0.6	0.03	0.6	0.03	38	1.94	80.1	24.5	305	37	16.3	46.8	High TILs
215cb9a4b92f976890ab146c9b0c17a3	5.79	56.3	3.26	4.8	0.28	0.7	0.04	1.2	0.07	37	2.14	91.3	29.6	324	45	12.2	40	High TILs
2246780750cb53a4aa2e0f0b89b042c0	6.44	69	4.44	5.4	0.35	0.5	0.03	1.2	0.08	23.9	1.54	92.4	31	336	45.9	12.6	42.5	Low TILs
240243bd0d4c68ae9d2f84f2c4a9cc26	9.67	82.2	7.95	5.2	0.5	0.2	0.02	0.5	0.05	11.9	1.15	95.8	33.3	347	39.2	11.7	40.9	High TILs
2436554d4f64b4816f6a4372586ae3fe	4.47	63.5	2.84	9.2	0.41	0.7	0.03	3.1	0.14	23.5	1.05	79.1	25.2	319	34.5	13	37.2	Low TILs
245bba92d2a03a708df1d5cf40c21793	42.55	97.3	41.4	0.4	0.18	0.3	0.13	0	0	2	0.84	86.5	28.9	334	34.7	12.8	40.7	Low TILs
249735937b116fe1ba90ad64f1572c11	4.46	71.6	3.19	4.9	0.22	0.7	0.03	0.2	0.01	22.6	1.01	66	19.1	289	32.2	16.6	38.5	Low TILs
24b3b99dcf4c6b3f15bcec340123a878	4.98	65.9	3.28	4.4	0.22	0.4	0.02	0.4	0.02	28.9	1.44	94.4	31.9	338	40.5	12.7	44.2	Low TILs
24ba837c5334f4878d3680b293ac2f34	6.12	64.7	3.96	5.9	0.36	0.5	0.03	1	0.06	27.9	1.71	93.8	30.4	324	41.1	12.6	43.8	Low TILs
24e0fb7d4ba6ff04eef4d9784dc0a3cc	5.27	72.4	3.82	4.6	0.24	0.4	0.02	1.7	0.09	20.9	1.1	89.7	30.5	340	41.8	12.4	40.9	Low TILs
2530235df23082bdd779f48887eb2ce2	5.69	50.3	2.86	4.7	0.27	0.5	0.03	1.8	0.1	42.7	2.43	91.8	32.4	352	43.7	11.7	39.9	Low TILs
25a5596bb90df1e41939521dff0c3305	5.58	63.4	3.54	6.3	0.35	0.4	0.02	0.7	0.04	29.2	1.63	90.3	31.6	350	39.1	12.9	42.9	Low TILs
25e9e729908a6faf77ff589b9ad4ed22	8.09	57.6	4.66	5.8	0.47	0.7	0.06	1.9	0.15	34	2.75	89	29.1	326	43.8	12.3	40.5	High TILs
26866a5d0da2a8b43143ab28e0fdf8a7	5.68	67.5	3.83	7	0.4	0.2	0.01	0.5	0.03	24.8	1.41	75.8	22.6	298	37.2	16.5	44.8	Low TILs
26af2608c131f66c2da9a3e4e7a2ea30	9.92	75.4	7.48	7	0.69	0.5	0.05	1	0.1	16.1	1.6	92.3	29.4	319	46.7	12.7	43.1	Low TILs
26f04f770218ffcfa7c459747d99fab6	4.47	64	2.86	5.4	0.24	0.4	0.02	1.1	0.05	29.1	1.3	97.5	32.2	330	42.4	11.5	41.7	High TILs
276628a4c5ff358fbc9b3f68ac5e863d	4.61	61.8	2.85	6.5	0.3	0.7	0.03	1.7	0.08	29.3	1.35	83.9	26.2	313	32.3	14.6	44.7	High TILs
27d45e0da8974308766f092c243f357a	3.69	46.4	1.71	11.7	0.43	0.5	0.02	2.4	0.09	39	1.44	73.9	21.9	297	33.7	17.8	47	Low TILs
281c9023c0662a666b2a741329bd82b0	6.91	63.1	4.36	5.8	0.4	0.4	0.03	0.9	0.06	29.8	2.06	95.6	31.2	327	45.6	12.8	45.5	Low TILs
2823433e495ceea96e92c0757cc4cf88	6.09	70.9	4.32	3.8	0.23	0.3	0.02	0.7	0.04	24.3	1.48	87.5	29.2	333	40.5	13.1	41.3	High TILs
287918cb7b09d373791cb4baf70e2b59	4.89	63	3.08	4.9	0.24	1	0.05	0.6	0.03	30.5	1.49	99.6	31.4	315	44.7	12.5	46.2	Low TILs
28b79c37a5a07b52cb0c1f4197663f13	11.15	87.8	9.79	5.4	0.6	0.2	0.02	0.1	0.01	6.5	0.72	94.9	32.8	345	38.8	12.1	42.3	High TILs
28bbbdd7574ec9e781c8b666c5885376	6.58	67.2	4.42	7.6	0.5	0.5	0.03	0.8	0.05	23.9	1.57	96.2	31.2	324	38.3	12.7	45.1	Low TILs
29005f175d92968c7550fd9bbe12dea2	10.78	76.9	8.29	4.6	0.5	0.6	0.06	0.5	0.05	17.4	1.88	96.8	31.2	323	47.7	12.2	43.7	Low TILs
29173991f7a6743e2f6c67528eb69129	9.84	65	6.4	3.7	0.36	0.9	0.09	3.2	0.31	27.2	2.68	88.8	29.5	332	42.8	11.9	38.5	High TILs
294cf6ed865617aa0a4c82fc29b13219	8.37	75.4	6.31	3.5	0.29	0.5	0.04	0.4	0.03	20.2	1.69	86.3	28.7	333	40.9	12.6	39.5	Low TILs
2a3c907b440ec2b456bedd7de4afe516	7.23	63.2	4.57	6.1	0.44	1	0.07	3.7	0.27	26	1.88	92.6	29.9	323	37.8	12.8	43.5	High TILs
2a60dc538253344f3adeba685d5eece6	6.57	71.3	4.69	4.9	0.32	0.5	0.03	1.5	0.1	21.8	1.43	87	29.3	337	43.6	11.9	38.2	High TILs
2b360c9858c0db826b96ea8413446f9a	5.07	58.9	2.99	4.7	0.24	0.6	0.03	3.7	0.19	32.1	1.63	95.6	30.2	315	50.4	12	42.5	Low TILs
2b75e3ef81441af755383f11c98dcc27	4.23	65	2.75	5.2	0.22	0.5	0.02	0.5	0.02	28.8	1.22	89.1	30.6	344	37.5	11.2	36.1	Low TILs
2ba78093ff14047bf87548a2ab4d8128	5.43	57	3.1	7.7	0.42	0.7	0.04	1.3	0.07	33.3	1.81	88.5	29.3	331	39.3	14.1	45.2	High TILs
2bd167253b8c0b66026f4e116428bf01	4.83	63.7	3.07	7.2	0.35	0.4	0.02	1	0.05	27.7	1.34	92	30.2	329	37.7	11.9	40.1	Low TILs
2bd4fab8d9a1b04afc211ec9658e5915	4.92	65.2	3.21	3.7	0.18	0.6	0.03	1.6	0.08	28.9	1.42	94.6	29.9	316	40.2	12.7	43.9	Low TILs
2c095a0eabb3c502a89abdbe81384202	5.92	51	3.02	7.3	0.43	0.5	0.03	3.9	0.23	37.3	2.21	91.3	30.7	337	40.7	12	39.9	Low TILs
2c7314aff70780674aeaca0d8a08e198	6.74	65.5	4.41	6.5	0.44	0.6	0.04	2.2	0.15	25.2	1.7	91	29.1	320	45.3	13.2	44.4	Low TILs
2c74e204ddb491e0b2543e3486997b93	5	65.6	3.28	4.8	0.24	0.6	0.03	1.6	0.08	27.4	1.37	71.3	21.8	305	41.3	14.7	37.3	Low TILs
2cb132b0d62385ad574199e20251c11c	4.73	63	2.98	5.7	0.27	0.2	0.01	1.9	0.09	29.2	1.38	72	21	292	38.4	13.4	34.2	High TILs
2cdd13b243b2c9c13ffa94113060aa69	3.24	45.7	1.48	10.2	0.33	0.9	0.03	4.3	0.14	38.9	1.26	92.1	31.4	341	39.6	12	40.7	Low TILs
2d2426fc4c5e29d365a3feb907e5c5be	4.57	51.8	2.37	4.6	0.21	1.1	0.05	5.5	0.25	37	1.69	97	33.9	349	36.1	11.8	42.4	Low TILs
2ddc6f2a91631a5ea2d56f195fdce589	6.25	48	3	7.7	0.48	0.6	0.04	1.8	0.11	41.9	2.62	69.3	20.8	300	37.3	15.8	38.5	Low TILs
2e20be527898d8e217f3dfbd7b7fbf02	6.33	57.2	3.62	4.1	0.26	0.5	0.03	3	0.19	35.2	2.23	92.4	30.6	331	39.9	12.7	43.1	Low TILs
2f349243ce89d49f96d6e507faa84c21	5.91	57.8	3.42	7.3	0.43	1	0.06	1.4	0.08	32.5	1.92	86.6	27.5	317	41.3	12.8	40.8	Low TILs
2f392db236f6d61aafa6c43f89c8114a	6.7	64.8	4.34	4.9	0.33	0.4	0.03	0.9	0.06	29	1.94	90.1	31	344	44.8	12	39.8	High TILs
300467922769bcaa4f1023ac18453657	4.63	64.8	3	7.6	0.35	0.6	0.03	1.9	0.09	25.1	1.16	83.7	24.5	293	31.4	14.6	44.7	Low TILs
308e61902e76eb98564a1a44f12e228d	5.66	60.6	3.43	4.9	0.28	0.4	0.02	1.1	0.06	33	1.87	88.1	29.6	336	39.9	12.3	39.8	High TILs
309368acca5478f1fabe2c941763abba	7.53	73.3	5.51	5	0.38	0.4	0.03	0.1	0.01	21.2	1.6	88.4	28.4	321	40.2	11.4	36.2	Low TILs
312c3104a6bccfba7839acfe7905e6ed	7.9	76.1	6.01	3.3	0.26	0.3	0.02	0.8	0.06	19.5	1.54	92.9	30.8	332	39.2	12.3	42.2	Low TILs
314e7cc8f67a8c482beaac6bdf0d8a24	6.2	64.6	4.01	4.4	0.27	0.5	0.03	4.2	0.26	26.3	1.63	84	27.3	325	42.4	13.2	40.3	Low TILs
314ec4a7516bbd6ca40696d8c64bee39	8.09	65.7	5.32	5.4	0.44	0.7	0.06	4.6	0.37	23.6	1.91	87.7	28.3	323	43.3	11.8	37.7	Low TILs
317372064094f40d1a5ec0e1a065dbc7	6.59	61.1	4.03	6.5	0.43	0.9	0.06	2.1	0.14	29.4	1.94	93.1	30.4	326	47.2	13.3	45.2	Low TILs
31a198621347772970596bf3b910620b	8.16	55.5	4.53	4.7	0.38	0.7	0.06	2.6	0.21	36.5	2.98	85.7	28.4	332	43.7	12	37.9	Low TILs
31b9b38e0c637fa9404c11a563bc547f	10.22	77.2	7.89	4.5	0.46	0.9	0.09	0.8	0.08	16.6	1.7	92.3	29.8	323	41.8	12.1	41.3	Low TILs
32b4427589b1fc3864386b60d02bec98	5.22	70.2	3.66	4.4	0.23	0.8	0.04	1	0.05	23.6	1.23	65.6	20	304	35.8	17.2	35.9	Low TILs
32e97e7127c517e85ca07842421f0ef7	7.45	53.9	4.02	3.6	0.27	0.9	0.07	2.1	0.16	39.5	2.94	88.5	29.3	331	42.3	12.7	42	Low TILs
333ade0c0b62deb64cdcba236f180985	5.97	69.4	4.14	5.4	0.32	0.7	0.04	1	0.06	23.5	1.4	77.3	23.3	302	39.1	14.5	40.3	Low TILs
3350323e974a535802a64369dbed12bf	6.44	56.8	3.66	5.6	0.36	0.6	0.04	1.6	0.1	35.4	2.28	66.3	20.2	304	38.1	15.1	34.5	Low TILs
3360127bb84051433fafbf766c07865d	8.07	62.2	5.02	6.2	0.5	1	0.08	3	0.24	27.6	2.23	96.4	31.6	328	40.6	13	45.8	Low TILs
3367681371def9e529e48f8ae3c6cb4e	6.14	74.3	4.56	4.1	0.25	0.3	0.02	0.3	0.02	21	1.29	86	27.1	315	38.1	13.2	41.9	Low TILs
33f32005b75ad695df927ef4180aee76	5.58	80.3	4.48	5.2	0.29	0.7	0.04	0.7	0.04	13.1	0.73	76.9	23.9	311	36.6	15.5	43	Low TILs
33fb400492490c5b65221831502caf94	4.03	57.3	2.31	5.5	0.22	0.5	0.02	0.7	0.03	36	1.45	92.3	31.1	337	38.6	11.9	40.1	Low TILs
34028a5be40d72eb5a21cd912c5c1585	6.7	46.1	3.09	6.7	0.45	1	0.07	5.5	0.37	40.7	2.73	73.4	22.4	305	40	15.6	39.9	High TILs
341717e1215061856f83d8fd718fc287	5.28	70.3	3.71	6.4	0.34	0.9	0.05	0.4	0.02	22	1.16	97	31.8	327	32.7	17.8	59.3	Low TILs
348c178e4b5b1ca8f9d5ef504441b809	6.51	64.8	4.22	4.9	0.32	0.5	0.03	0.9	0.06	28.9	1.88	93.3	30.2	323	43	12.8	43.7	High TILs
34d62ce5a05c09ccfbc638bce6620fe2	10.19	81.1	8.26	4.2	0.43	0.2	0.02	0.4	0.04	14.1	1.44	93.8	30.5	325	43.7	11.9	41.1	High TILs
3531b3416bc840557565133b0bb37039	8.45	73.3	6.19	6.3	0.53	0.2	0.02	1.3	0.11	18.9	1.6	90.1	31.7	352	40.9	11.6	38.2	High TILs
35d5174cce224255c234c8ba50eb45bf	3.6	62.8	2.26	6.9	0.25	0.6	0.02	1.1	0.04	28.6	1.03	89.4	30.9	345	39.7	12.5	40.9	High TILs
35e1d031cea5a7c703d010771399f623	8.02	69.6	5.58	4.6	0.37	0.7	0.06	1.4	0.11	23.7	1.9	91.9	30.3	330	43	12.6	42.8	Low TILs
368600dd3fe855ac1f182513ccd75e8b	6.02	69.6	4.19	4.7	0.28	0.5	0.03	0.8	0.05	24.4	1.47	92.1	30	326	38.4	13.8	46.5	High TILs
36c44979c2530eb00d5020fd5fdfa03a	5.89	57.9	3.41	6.1	0.36	0.7	0.04	1.9	0.11	33.4	1.97	86.2	29.7	345	43.2	12.4	38.7	Low TILs
3792e6037bfd7309f380572863b82459	5.45	54.7	2.98	6.2	0.34	0.4	0.02	1.5	0.08	37.2	2.03	91.8	30.6	333	36	12	39.8	Low TILs
3796086396e4474fa5cfd477fc90701f	5.23	70.3	3.68	5.2	0.27	0.2	0.01	0.6	0.03	23.7	1.24	94.8	30.9	326	36.2	11.5	39.6	Low TILs
37ce256ef07a30f6f396911b357f207e	7.09	71.9	5.1	3.9	0.28	0.6	0.04	0.3	0.02	23.3	1.65	90.3	29.4	326	39.9	12.7	41.9	Low TILs
37d612301c38a588d165c0521ff74fe0	7.9	67.2	5.31	5.4	0.43	0.4	0.03	1.4	0.11	25.6	2.02	67.9	20.7	304	39.1	13.7	32	Low TILs
3872bef1881e126aaf25f836cb20eadb	4.68	54.8	2.56	3.8	0.18	0.4	0.02	1.5	0.07	39.5	1.85	92.5	30.5	330	44.2	12.4	42.7	High TILs
38c230d52e5ac7fd3dafd9457dc5e5fc	5.59	61.9	3.46	4.3	0.24	0.2	0.01	0.5	0.03	33.1	1.85	92	30.5	332	36.8	12	40.4	Low TILs
38d1bb3b0186eeae282082fcbc6fd449	6.27	61.8	3.87	4.1	0.26	0.5	0.03	3.3	0.21	30.3	1.9	78.5	25.7	327	44.6	13	36.9	High TILs
38ed643f5a3340d409a0760738ad5402	3.91	54.8	2.14	5.1	0.2	0.8	0.03	2	0.08	37.3	1.46	92.1	30.5	331	42.9	11.3	38.6	Low TILs
3917571afb916f97ccc34f1a02c9d663	6.63	62	4.11	5.1	0.34	0.6	0.04	3.8	0.25	28.5	1.89	90.3	28.7	318	38.1	12.9	42.1	Low TILs
39611bc26de5fd68409adc015f566ba6	8.64	65	5.62	6.1	0.53	0.6	0.05	1	0.09	27.3	2.36	70.5	21.4	304	30.6	16	40.5	Low TILs
3992bc053dea0fa9b04ae60c0ba1c86a	7.04	78.4	5.52	4.3	0.3	0.7	0.05	0.3	0.02	16.3	1.15	88.4	28.4	322	39.8	13.3	43.2	High TILs
39b879192d2da66e53f4b44eef935c3c	8.6	60.2	5.18	5.2	0.45	0.5	0.04	1.7	0.15	32.4	2.79	89.1	29.4	330	41.5	12.1	39.7	Low TILs
39c74685ce59f67a5cca11851bea2b94	5.57	59.3	3.3	5.6	0.31	0.7	0.04	1.4	0.08	33	1.84	93	30.3	326	42.7	13.6	46.3	Low TILs
3a33942bdd0d4f67b2d9e389225b8cf3	5.71	54	3.08	6.1	0.35	0.5	0.03	1.2	0.07	38.2	2.18	81.6	26.6	326	38.6	12.5	37.1	Low TILs
3a5a23530e2c78bd2b92bd159b9cb099	8.91	70.2	6.25	4.2	0.37	0.4	0.04	1.7	0.15	23.5	2.09	92.7	30.3	327	39.5	12.4	42.3	Low TILs
3a75a3cfe425b384583e0bea57ac4775	5.2	49.2	2.56	7.3	0.38	0.8	0.04	1	0.05	41.7	2.17	100.3	33.8	337	38.6	11.9	44.3	Low TILs
3b220bf43d9e484ac76c7a2628f5b866	6.16	63.2	3.89	5.7	0.35	1.1	0.07	1.6	0.1	28.4	1.75	91.2	29.7	326	42.7	12.7	41.9	Low TILs
3b71042c756c858fb157b99cfc388df7	4.85	54.4	2.64	5.4	0.26	0.4	0.02	2.3	0.11	37.5	1.82	93.7	30.5	326	40.2	11	37.3	High TILs
3c104edfcce75bd2608114ee10c2b559	6.73	72.8	4.9	5.2	0.35	0.3	0.02	0.6	0.04	21.1	1.42	94.2	31.2	331	42	12.3	43.1	Low TILs
3c1728a382c801d73d6484dd967bbdbd	6.77	67	4.54	3.7	0.25	0.9	0.06	2.4	0.16	26	1.76	92.9	29.9	322	43.5	12.8	43.6	Low TILs
3c30cc7f3639a7361a5f6e45c0dec416	6.59	56.8	3.74	5.3	0.35	0.9	0.06	4.7	0.31	32.3	2.13	89.6	29.2	326	43.3	12.7	41.5	Low TILs
3c772e012f8de2168e872e8b294306e5	9.15	69.7	6.38	5	0.46	0.4	0.04	0.5	0.05	24.4	2.23	88.2	30.3	343	41.1	13.9	44.7	Low TILs
3cf738c79f333663b9e9e79dffc5c028	6.43	50.7	3.26	6.7	0.43	1.4	0.09	2.6	0.17	38.6	2.48	91.2	30.7	337	39.5	11.6	39.2	Low TILs
3d823c39e07180798e2658a4b4757ac1	4.9	51.5	2.52	5.9	0.29	0.4	0.02	1	0.05	41.2	2.02	97.5	31.4	322	38.8	12	42.5	High TILs
3da48dcedc5585119e5fa0444a3b6a2f	8.3	69.7	5.79	3.3	0.27	0.5	0.04	1.4	0.12	25.1	2.08	92	30	327	39.2	11.9	40.2	High TILs
3dd3ebf9b010bb2c992e0961d8eca8e3	7.66	56.2	4.3	5.2	0.4	0.7	0.05	2.3	0.18	35.6	2.73	89.1	30.4	341	44	11.6	37.1	Low TILs
3de5a8897438ae1b5e99ca312636fad6	7.51	44	3.31	4.7	0.35	0.7	0.05	0.8	0.06	49.8	3.74	66.3	20.7	312	39.1	15.2	34.6	High TILs
3df447ac173265d7bcba00f07ddbdc05	5.03	54.2	2.73	4.6	0.23	1	0.05	2	0.1	38.2	1.92	92.4	31	335	41.5	11.9	40.4	Low TILs
3f12db3524e07a4f42a368a5b435c63f	6.07	65.5	3.98	6.3	0.38	0.8	0.05	3.3	0.2	24.1	1.46	90.6	29.8	329	42.6	13.2	44	Low TILs
3f2dce92e07447f42a0c0d51759aa2ed	4.31	58.9	2.54	9.7	0.42	1.9	0.08	1.2	0.05	28.3	1.22	100.8	33.5	332	36.7	16.2	59.8	Low TILs
3f546426f3e276ae06ae2528a3163167	7.58	75.3	5.71	4.2	0.32	0.3	0.02	0.8	0.06	19.4	1.47	95.8	30.9	323	38.4	12.4	43.8	Low TILs
3fe4aea841f691bcc9ec50f1ae6b7d90	8.93	61.2	5.47	5.3	0.47	0.6	0.05	6.4	0.57	26.5	2.37	83	26.8	323	38.1	13.2	39.4	Low TILs
40b25d4a7e9bbeef53ac76e7bd5617be	3.56	59.2	2.11	10.7	0.38	0.6	0.02	2.5	0.09	27	0.96	99.2	32.7	330	36.4	12.6	45.9	Low TILs
40d494ac73ca4e10c4a4a9dc11ffd2e4	3.77	54.9	2.07	4	0.15	0.8	0.03	1.3	0.05	39	1.47	72.3	21.4	296	40.2	14.1	36.4	Low TILs
40d682c541d33e83081f604f5728ae06	4.44	69.2	3.07	8.3	0.37	0.2	0.01	0.9	0.04	21.4	0.95	96.6	30.4	315	39.4	13.3	47.4	Low TILs
411533c8d9642c6ba1b1dc6734c08b9a	4.46	51.6	2.3	11	0.49	0.4	0.02	0.9	0.04	36.1	1.61	88.4	29	328	39.6	12.1	39.2	Low TILs
42805a7234312eb8424146a873481391	9.01	79.9	7.2	3	0.27	0.8	0.07	0.4	0.04	15.9	1.43	94	30.1	320	44.1	13	44.7	Low TILs
449f5ee32d7e9469465f1f5a0baccbe6	5.21	42.3	2.21	5.2	0.27	0.4	0.02	3.3	0.17	48.8	2.54	86.9	27.9	321	42.4	12.2	39	High TILs
44bf8474f6e3b4a8bd0483729f288bea	3.52	55.4	1.95	9.9	0.35	0.9	0.03	1.1	0.04	32.7	1.15	73.2	21.2	289	28.7	18.1	47.9	High TILs
454ac093f01cb899077f1ff58d81755d	6.61	48.4	3.2	5.6	0.37	0.5	0.03	3.9	0.26	41.6	2.75	90.7	29.9	329	41.9	12.3	40.2	Low TILs
457118ec141b8937cfc6e3813f22448c	8.21	72.6	5.96	4.5	0.37	0.4	0.03	1.7	0.14	20.8	1.71	94.1	31.1	331	38.4	11.7	39.6	Low TILs
4590c50ab5fbda69fdba15d6f427ac4d	5.19	73.9	3.84	4.6	0.24	0.6	0.03	1.2	0.06	19.7	1.02	91.5	30	328	40.8	12.6	42.7	High TILs
464e340a5cff8833a7c8e8f0d28d90a2	7.47	69.4	5.18	5.4	0.4	0.7	0.05	0.7	0.05	23.8	1.78	92.5	30.4	329	43.2	12.5	42.5	Low TILs
46cec78311296ac17e71eee103bd7ca0	8.74	70.3	6.14	4.2	0.37	0.5	0.04	1.1	0.1	23.9	2.09	76	22.3	294	31	16.1	44.8	Low TILs
472fc063847e519d47f4de6aaf4aa7be	4.91	68.8	3.38	3.9	0.19	0.6	0.03	0.4	0.02	26.3	1.29	92.5	31.4	339	38.3	12.5	42.9	Low TILs
48061821191ba536149f3c7dc4464d1a	11.93	88.3	10.54	3.7	0.44	0.2	0.02	0.1	0.01	7.7	0.92	92.9	30.5	328	37.8	13.2	44.4	Low TILs
481276f0fca7b69235d384f7cc6c44d7	9.7	79.4	7.7	3.9	0.38	0.5	0.05	0.6	0.06	15.6	1.51	92.7	30.7	331	48	11.6	39.6	Low TILs
481d9d5f19b2240ac6e706af75c62e7c	6.03	66.4	4	4.1	0.25	0.3	0.02	1.8	0.11	27.4	1.65	93.3	31.5	338	43.5	11.5	38.9	Low TILs
486c0a2e07e5d080bb6d0626db837e98	6.12	62.2	3.81	4.4	0.27	0.5	0.03	1	0.06	31.9	1.95	92.7	30.5	329	42.9	12.7	43.3	High TILs
48a01c390a44773b5e9bc047a44b8eaa	6.26	61.6	3.86	5.8	0.36	1	0.06	7.3	0.46	24.3	1.52	92.9	30.5	328	36.6	11.6	39.3	Low TILs
48f401b486c1d118427ce0185c726e2c	5.67	57.9	3.28	5.1	0.29	0.2	0.01	1.2	0.07	35.6	2.02	90.9	30.9	340	38.8	12.5	41.1	High TILs
491e40426014ea6ffb6ddaaf47f66409	6.9	61.7	4.26	5.4	0.37	0.4	0.03	0.6	0.04	31.9	2.2	91.5	29.4	321	42	12.2	40.5	High TILs
491e4db82910203601ea07a92bb6ce43	7.09	65.2	4.62	4.1	0.29	0.4	0.03	0.7	0.05	29.6	2.1	92.4	29.7	322	43.5	11.5	39.3	Low TILs
4a9e06a9e2185f52aa3d2818c999ac9b	4.81	49.9	2.4	6	0.29	0.4	0.02	2.5	0.12	41.2	1.98	92.7	30.6	330	40.9	13.1	44.7	High TILs
4a9f245f195a03b1c1e2b8219a3c117b	4.69	58	2.72	6.8	0.32	0.9	0.04	1.5	0.07	32.8	1.54	85.9	28.8	335	40.9	13.1	40.9	Low TILs
4aab4fc567ab0d7e626ba541e25b6a89	5.56	67.4	3.75	4.3	0.24	0.7	0.04	1.3	0.07	26.3	1.46	93.7	30.5	326	34.4	12.1	42	High TILs
4b22e7fd4b478ca721a9362e48d265b1	5.66	67.8	3.84	6.4	0.36	0.4	0.02	0.5	0.03	24.9	1.41	97.5	32.7	335	39.1	11.9	43.1	High TILs
4b80b25f646767004a83dcc4e9736f1a	4.13	46.7	1.93	6.8	0.28	0.5	0.02	1.7	0.07	44.3	1.83	72.9	22	301	39.5	14.2	37.1	Low TILs
4b8d660ad16040ad404b51ea5b94cdec	6.83	71.9	4.91	4.7	0.32	0.4	0.03	0.6	0.04	22.4	1.53	92.5	30.8	333	43.2	12	40.8	Low TILs
4ba6d6b64ad594ef9fa21f22c7e26e24	5.74	65.7	3.77	8.9	0.51	0.3	0.02	0.5	0.03	24.6	1.41	85.7	29.2	340	39.1	13.2	41.1	High TILs
4bcb2b503a1be921d8ff5d2126e12479	6.84	74.9	5.12	4.2	0.29	1	0.07	1.9	0.13	18	1.23	96.3	31.9	331	47.4	11.9	42	Low TILs
4c69139db41bab9fa97df37d7417bc22	6.88	66.5	4.58	5.7	0.39	0.6	0.04	3.1	0.21	24.1	1.66	64.8	19.7	304	39.8	16.8	34.5	Low TILs
4ca744dc383244193a40a32415fcf310	6.83	58	3.96	5.3	0.36	0.4	0.03	7.2	0.49	29.1	1.99	62.5	19.6	313	31.9	15.6	33.5	Low TILs
4ce2fab7ec524622b52c6e49ee674bed	5.68	70.7	4.02	5.3	0.3	0.4	0.02	1.9	0.11	21.7	1.23	94.2	30.4	323	42.4	12.8	44.3	Low TILs
4d16bf35b843a6e15bcb0d8ecea152c4	7.69	70.8	5.44	3.8	0.29	0.7	0.05	3.1	0.24	21.6	1.66	96.5	31.6	328	41.2	11.7	40.9	Low TILs
4db46f768aafdc1cc2add434a92b071d	5.01	61.9	3.1	10.2	0.51	0.4	0.02	1.8	0.09	25.7	1.29	101.6	33.2	326	43.8	12	45.2	Low TILs
4de430b79c352abecc15c679f895305c	4.79	57.2	2.74	6.7	0.32	0.4	0.02	0.6	0.03	35.1	1.68	90.3	30	333	43.9	12.1	39.8	High TILs
4de5d01baa21c8e38871e8577bb62a28	6.4	62.2	3.98	5.6	0.36	0.5	0.03	2.8	0.18	28.9	1.85	93.7	30.2	323	40	13.2	45.2	High TILs
4dec7e27917965aad4c4625072b136aa	5.18	58.3	3.02	6.2	0.32	0.6	0.03	2.3	0.12	32.6	1.69	68	21.4	315	35.9	17.3	40.4	Low TILs
4e172c6dfd62e77f354ac815dd7d16a0	8.75	67.1	5.87	8.9	0.78	0.3	0.03	0.8	0.07	22.9	2	98.4	32.6	331	36.2	11.9	42.8	Low TILs
4e4ce879937afcb81c56a44b05d6088e	5.62	68	3.82	3.7	0.21	1.1	0.06	1.2	0.07	26	1.46	67.7	21.3	315	38.4	14.9	35.2	Low TILs
4e975ff35aac7b99370d296cbdfb6f4b	7.24	62.7	4.54	5.8	0.42	0.6	0.04	1.2	0.09	29.7	2.15	90.7	30	331	39.9	13.3	44.1	Low TILs
4f02e186c90c32c5e75a34c41941827f	5.83	56.3	3.28	5.1	0.3	0.5	0.03	0.7	0.04	37.4	2.18	92	29.4	320	39.1	12.9	43.3	High TILs
4f5da0b9f4a2104e7345cb180236da1e	4.29	80	3.43	5.8	0.25	0.2	0.01	0.5	0.02	13.5	0.58	91.6	30.8	336	41.7	12.9	43.5	Low TILs
4fb4de991f7e3c7407da8f942efed246	3.76	57	2.14	6.9	0.26	0.5	0.02	0.5	0.02	35.1	1.32	88.7	28.7	324	39.2	12.7	41.7	Low TILs
50041bfcf158cf4d4fe39de5399fa9bc	9.52	47.2	4.49	4.1	0.39	0.7	0.07	16.1	1.53	31.9	3.04	94.4	31.2	330	43.9	11.9	41.3	Low TILs
50078afd91a85dc46eeade0a30bbed27	4.28	53.9	2.31	4.9	0.21	1.2	0.05	1.4	0.06	38.6	1.65	91.9	30.8	336	41.7	12.8	43	Low TILs
5053e636494044c801a8520422a6e40a	6.95	60.5	4.2	4.3	0.3	0.3	0.02	1.7	0.12	33.2	2.31	88.1	28.7	325	40.9	13.2	42.7	Low TILs
50698a58fed17dac67234f7416142b6f	4.79	60.1	2.88	5.6	0.27	0.6	0.03	1.3	0.06	32.4	1.55	97.4	30.3	312	36.9	13.2	47.7	Low TILs
51043775b9cca2fc71f747a3b7ccc0ad	7.93	62.6	4.96	3.7	0.29	0.6	0.05	1.6	0.13	31.5	2.5	97.4	32.6	335	41.8	12	43.4	High TILs
517752b55c9246ab079afc839a8ce0a6	7.67	65.9	5.06	5.6	0.43	0.7	0.05	3	0.23	24.8	1.9	98.1	32.5	332	45.5	12.5	45.4	Low TILs
51794698f568fe1ac46315ea96ddf21d	6.68	64.5	4.31	4.8	0.32	0.4	0.03	0.4	0.03	29.9	2	92	29	316	47.2	12.4	42.5	Low TILs
51ed295d4033685cec24d6e4af953c4f	6.32	64.7	4.09	6.8	0.43	0.6	0.04	0.5	0.03	27.4	1.73	92.2	30.8	334	40.4	13	43.9	Low TILs
522319d9b51b644cd38e95dcd950b886	5.12	66	3.38	4.7	0.24	0.8	0.04	0.8	0.04	27.7	1.42	93.3	30.2	323	48.9	11.9	41.4	Low TILs
529519ea9f804a77e32dbeab7d8c4d33	7.3	65.5	4.79	7.4	0.54	1	0.07	1	0.07	25.1	1.83	90.4	29.7	329	44.4	12.9	42.3	Low TILs
52a10481d0bd0a9290759487ebcea35e	7.09	63.7	4.52	6.8	0.48	1	0.07	2.8	0.2	25.7	1.82	83.7	27	322	38.5	12.4	37.4	Low TILs
52aace438f89963a33b20ab6aeeb7e88	9.14	83.6	7.64	4.3	0.39	0.2	0.02	0.7	0.06	11.2	1.02	87.9	30.2	344	35.5	11	35.5	Low TILs
5346ddb0ddac7483418551f4d240de17	5.27	59.7	3.15	7.6	0.4	0.6	0.03	2.5	0.13	29.6	1.56	93.3	31.6	339	44.3	12.2	42.2	High TILs
540d640f44c5af01b77c4b882100fa76	3.72	53.3	1.98	6.7	0.25	1.6	0.06	3.5	0.13	34.9	1.3	89.7	29.2	326	39.9	12.1	39.7	Low TILs
5414f0fd159fecc446b2a3464f8ff424	3.42	54.3	1.86	7	0.24	0.6	0.02	1.8	0.06	36.3	1.24	93.9	31.2	332	38.8	12.7	44	Low TILs
54a72fa613f2610c192b79ba2370789e	5.83	68.3	3.98	4.6	0.27	0.7	0.04	5	0.29	21.4	1.25	95.1	31.1	327	41	12.8	44.8	Low TILs
54e68b48f5537cd2f64142c08b23444d	4.85	54.9	2.66	6.2	0.3	0.4	0.02	0.6	0.03	37.9	1.84	91	30.9	340	40.6	11.6	38.8	Low TILs
54eb93448e546da1a65f0f0009871b4c	5.78	55.2	3.19	4.7	0.27	0.7	0.04	1.2	0.07	38.2	2.21	65.7	18.4	280	31.4	18.5	43.1	Low TILs
559275339f0987775ee69a654ac2d0c8	4.54	60.3	2.74	9.5	0.43	0.7	0.03	1.1	0.05	28.4	1.29	95.5	31.6	331	39.9	11.9	41.4	High TILs
56253116e93bd03958d0997398491aad	4.44	57.5	2.55	5.6	0.25	0.9	0.04	1.1	0.05	34.9	1.55	80.9	25.6	317	40.7	13.2	38.5	Low TILs
5665f884d6cc259f82b6a1293a3bd448	8.88	58.5	5.2	5.1	0.45	0.6	0.05	1.2	0.11	34.6	3.07	89.4	29.5	330	38.8	12.4	40.8	Low TILs
56a24a07245765664bb9badee63f6900	4.99	57.8	2.88	4.6	0.23	0.6	0.03	1	0.05	36	1.8	97.2	32.2	332	38.3	12.4	44.9	Low TILs
56f2c1ad7ebd975aab88c2fef3314c6d	5.49	56.1	3.08	6.6	0.36	0.5	0.03	1.6	0.09	35.2	1.93	89.6	30	335	39.7	12.3	40.9	Low TILs
571e3d427c4031a4be2db8abbb4116d5	4.41	73.9	3.26	6.3	0.28	0.5	0.02	2.7	0.12	16.6	0.73	86.4	29.7	344	34.9	17.1	52.2	Low TILs
584a2d8874ec2f0d25eea21a3e112cea	4.79	65.2	3.12	8.1	0.39	0.8	0.04	1.5	0.07	24.4	1.17	91.1	30.9	340	36.8	11.9	39.9	Low TILs
584d340394669996867d187418cc5b45	7.94	62.2	4.94	5.3	0.42	0.3	0.02	0.8	0.06	31.4	2.49	90.2	28.7	318	41.5	13	42.9	Low TILs
5853c1ca51883748584504540bde671f	5.5	59.3	3.26	6	0.33	0.5	0.03	8.9	0.49	25.3	1.39	70.1	20.7	295	38.6	14	34.8	Low TILs
58f84c63df56e43b431f48eea996586c	8.47	67.4	5.71	5.9	0.5	0.8	0.07	2.4	0.2	23.5	1.99	72.5	21.4	296	33.5	17.4	45.4	High TILs
59be608a6e2e073348779158bf390944	3.78	38.3	1.45	4.5	0.17	1.3	0.05	1.9	0.07	54	2.04	94.5	30.8	325	41.5	11.5	39.7	High TILs
5a4260b31c7d6d43ee7a67b8d2f01132	6.22	55.2	3.43	5.9	0.37	0.2	0.01	1.9	0.12	36.8	2.29	91.4	29.9	327	42.5	12.8	42.9	Low TILs
5b079271fd8560b32ca1f5b36697d245	4.99	63.5	3.17	5.6	0.28	0.4	0.02	1.8	0.09	28.7	1.43	91.5	29.6	323	38.7	12.3	41.2	High TILs
5b5cbe4f01bafc46a9219ff4e1e99e85	6.9	76.8	5.3	3.9	0.27	0.6	0.04	0.4	0.03	18.3	1.26	72.8	21.5	295	45.7	13.9	36.2	Low TILs
5b6c9463138a286a66661c16953ae0f8	6.47	48.4	3.13	6.8	0.44	0.8	0.05	1.7	0.11	42.3	2.74	93	31.1	334	41	11.4	38.9	Low TILs
5b83d38a840777db7cf4c43ee0ed5388	7.85	81.4	6.39	4.7	0.37	0.3	0.02	0.5	0.04	13.1	1.03	85.8	29.3	342	39.2	12.1	38	Low TILs
5c1cfc45087b1c49e6a190c7c3187634	7.6	68	5.17	5.8	0.44	0.3	0.02	0.9	0.07	25	1.9	90.5	29.2	323	38.1	11.9	38.8	Low TILs
5d02ffe280f58c6cdcc802217dcf7895	4.98	53.7	2.67	6.2	0.31	0.4	0.02	4.2	0.21	35.5	1.77	94.6	30.1	319	45.2	11.9	40.9	High TILs
5d4ed3ade58ee5104c80c11934e8ff2d	6.27	65.9	4.13	5.6	0.35	0.6	0.04	1.1	0.07	26.8	1.68	95.7	31.6	330	41.8	13	46.2	Low TILs
5dcbc65e396daf2aed3e338f679ee1e1	5.71	71.5	4.08	4.2	0.24	0.7	0.04	0.5	0.03	23.1	1.32	88.4	28.1	318	44	13.9	44.7	Low TILs
5e4bee553eece778995fa945f453ec58	6.31	67.8	4.28	6.3	0.4	1	0.06	2.2	0.14	22.7	1.43	84.6	27.5	325	36.3	13.3	41.2	Low TILs
5ebd0d52dfe04f209b14ef3aa4c696a8	7.54	65.5	4.94	6.1	0.46	0.8	0.06	3.2	0.24	24.4	1.84	98.7	33.1	335	51.3	11.9	43.3	Low TILs
5ee5514a867a610a52bb161dfa2e5f90	4.38	61.2	2.68	4.6	0.2	0.7	0.03	1.1	0.05	32.4	1.42	88.5	28.9	326	40.2	13.6	44.4	Low TILs
5f3016051a2397abc232eded4f7a233a	5.65	71.2	4.02	5	0.28	0.4	0.02	0.7	0.04	22.7	1.28	90.3	29.8	330	43.7	11.8	38.5	Low TILs
5f4a8aa7dcb499e1eacec138fc7b0c15	4.86	64.4	3.13	6.8	0.33	0.6	0.03	0.6	0.03	27.6	1.34	91.5	30.6	334	41.9	12.2	40.8	High TILs
5f8dadb2aceaed20c64a934175dfde17	4.14	56.8	2.35	7.7	0.32	1.4	0.06	2.7	0.11	31.4	1.3	87.4	28.7	328	39	12	38.5	Low TILs
601da14a8a34cc25d1b7a8a175246481	3.78	50.3	1.9	7.4	0.28	0.5	0.02	2.1	0.08	39.7	1.5	92.5	29.9	323	39.6	12.1	40.4	High TILs
60ad7ecd01ab6caaada433ffbf5c6659	6.01	57.2	3.44	8.3	0.5	0.5	0.03	0.7	0.04	33.3	2	75.3	22	292	36.3	15.1	41.7	Low TILs
60ec2c804bf58adfd4859f99ade55075	10.23	70.8	7.24	7.2	0.74	0.5	0.05	0	0	21.5	2.2	88.2	28.1	318	36.8	13.3	43	Low TILs
627978d7178d88c67ff1f7c4e0fac8e0	6.53	54.8	3.58	5.4	0.35	0.6	0.04	2.1	0.14	37.1	2.42	92.4	30	324	40.1	12	41.1	High TILs
6283450adb4929f3ab63aaf2290c0553	4.81	49.1	2.36	6.9	0.33	1	0.05	6.2	0.3	36.8	1.77	92.4	29.3	317	38.8	13	44.1	High TILs
62bd16eab4f563a9caf9df8871aadafc	7.31	76.7	5.61	4	0.29	0.5	0.04	1.4	0.1	17.4	1.27	94.6	31.7	335	42.4	11.8	41	Low TILs
62d983f3d8a4a6f18a1d47bb195993c5	7.2	56.6	4.08	6.4	0.46	0.4	0.03	1.3	0.09	35.3	2.54	86.1	28.9	336	39.6	12.9	39.9	Low TILs
638bc4f89a59a786fe07bbe26ca4c87a	7.49	70.4	5.27	4.8	0.36	0.9	0.07	1.1	0.08	22.8	1.71	89.4	29.4	328	45.7	12.7	41.5	Low TILs
63b537195d04a59de3438821c36e34f9	6.86	58	3.98	4.8	0.33	0.4	0.03	7.1	0.49	29.7	2.04	69.9	20.9	299	38.1	14.7	36.1	High TILs
63c26f4524bed3be37c6261a2f03e645	8.57	72.2	6.19	3.7	0.32	0.4	0.03	0.7	0.06	23	1.97	90.2	29.9	331	43.5	12.7	41.8	Low TILs
63d2905571ba5845eedbdd3ac2b5437d	8.95	67.1	6.01	6.4	0.57	0.3	0.03	1.3	0.12	24.9	2.23	92.3	31	336	45.5	11.6	39.4	High TILs
644539df2d8ba1ff1a7197cc96e71604	12.13	79.6	9.65	4.4	0.53	0.2	0.03	0.1	0.01	15.7	1.91	87.8	29.6	337	35.3	11.7	37.5	High TILs
645d3ea5f352c62bf0cbd3261648eb32	10.56	90.9	9.6	3.6	0.38	0.2	0.02	0	0	5.3	0.56	92.6	31.3	338	34.9	13.2	44.5	Low TILs
645ee474090f8a00fa66ef58cb425ead	4.97	54.7	2.72	5.2	0.26	1	0.05	8.5	0.42	30.6	1.52	87.9	28.6	326	35.6	12.5	40.4	Low TILs
6488bff3c999a33ba52c27ab71807b4f	6.2	65.6	4.07	4.5	0.28	0.5	0.03	1.5	0.09	27.9	1.73	93.3	30.5	327	43.1	11.7	39.8	Low TILs
6513260bc342c1b8921bf46b10f1b4fc	5.34	65.2	3.48	6.6	0.35	0.4	0.02	2.1	0.11	25.7	1.37	90.3	28.8	319	36.4	13.5	44.9	High TILs
653c27ce97682d11133be8da5058f3b3	5.19	72.9	3.78	6.7	0.35	0.4	0.02	1.9	0.1	18.1	0.94	82.6	25.3	306	33.3	14.6	43.9	Low TILs
658ca0893b271ae7dea04975079193d2	5.56	54	3	5.2	0.29	0.9	0.05	1.6	0.09	38.3	2.13	91.1	30.4	334	37.7	13.2	44.2	Low TILs
668d5097bc69d305ba0ec8f522a03c58	6.52	63.7	4.15	4.6	0.3	0.3	0.02	1.2	0.08	30.2	1.97	89.4	29.6	331	37.8	12.8	42	Low TILs
669c8aec6c1b392ed40b58a5edf39e00	4.86	67.8	3.3	3.9	0.19	0.6	0.03	1.2	0.06	26.5	1.29	83.1	27.9	336	43.2	12	36.6	High TILs
66f922b074a1e9ca99bb3dfb8c2beaa2	4.13	59.6	2.46	4.1	0.17	1	0.04	4.1	0.17	31.2	1.29	96.4	33.4	347	42.4	12.1	43.3	High TILs
67101420d88ed732c4dd95ce48e25008	10.21	80.4	8.21	5.9	0.6	0.3	0.03	1.5	0.15	11.9	1.21	91.5	31.4	343	36.7	11.8	39.8	Low TILs
675cb077e6cc4f9933267f7f872005e2	7.47	73.6	5.49	4.8	0.36	0.5	0.04	0.9	0.07	20.2	1.51	81.9	25.4	310	43.9	13.2	38.6	High TILs
67ab5629c72df76c4c2a5d0bd734dc20	5.04	59.3	2.99	5.2	0.26	1.6	0.08	1.4	0.07	32.5	1.64	94	29.3	312	34.3	12	42	High TILs
67f7e659d48dc34354e9f4a2b059ec34	20.25	92.5	18.73	4	0.81	0.1	0.02	0	0	3.4	0.69	94.9	32.2	339	35.7	11.3	39.4	Low TILs
68170e3cda1b25122f0df9e06e85fcde	4.04	48.8	1.97	5.4	0.22	0.5	0.02	1.7	0.07	43.6	1.76	92.6	31	334	33.8	12.3	41.8	Low TILs
686e46e494503a5d060f79520edd7ab2	7.18	64.6	4.64	6	0.43	0.4	0.03	2.4	0.17	26.6	1.91	88.5	30.8	348	42.5	12.1	39.3	Low TILs
690dfda754fd975103df80f62db840c0	6.07	61.7	3.75	4.3	0.26	0.3	0.02	1.6	0.1	32.1	1.95	85.1	28.2	331	40.5	13.2	41.1	Low TILs
6959cdb0c6e851949c0745f4229c3dc9	5.86	69.8	4.09	5.5	0.32	0.3	0.02	1.2	0.07	23.2	1.36	88.1	29.1	330	40.6	12.4	40.3	Low TILs
698049d4fee6a6a698549de81072831d	3.59	45.2	1.62	6.7	0.24	0.8	0.03	5.8	0.21	41.5	1.49	92.5	32	345	35.9	12.8	43.1	Low TILs
69c09b0d6a4d13d73e35801f66ea1ce9	11.01	91.5	10.07	3.7	0.41	0.2	0.02	0.1	0.01	4.5	0.5	74.4	21.4	288	28.5	17.5	46.7	Low TILs
69d7a3119c3ff77c060dcbb6c075916e	7.93	59.3	4.7	4.4	0.35	0.6	0.05	2.5	0.2	33.2	2.63	89.5	29.6	331	40.8	12.8	42.5	High TILs
6a84aeea94ac9c011202f2d5ffdb0faa	5.95	62.2	3.7	6.2	0.37	0.5	0.03	2.9	0.17	28.2	1.68	91.4	31.3	342	38.3	11.7	39.3	High TILs
6a9a82012863d2356e97fa25ec23f16d	4.67	47.9	2.24	6.9	0.32	1.3	0.06	5.8	0.27	38.1	1.78	67.8	20.1	297	37.4	14.8	35.8	Low TILs
6ab12a47d3299f8042095885a9b43b36	5.5	60.5	3.33	5.3	0.29	0.4	0.02	1.1	0.06	32.7	1.8	87.7	29.2	333	40	12.2	39.3	Low TILs
6ae00be0c2e18cadc0c31ed75cdb0506	8.45	73.3	6.19	6.3	0.53	0.2	0.02	1.3	0.11	18.9	1.6	90.1	31.7	352	40.9	11.6	38.2	High TILs
6b1a4e21bfa1c9decc0c2bdf8a232505	12.54	88.5	11.09	3.5	0.44	0.2	0.03	0	0	7.8	0.98	69.6	21.3	306	33	15.1	37.9	Low TILs
6b1bb13b6f3cb5184d1151bf668f561e	4.21	53.1	2.24	7.4	0.31	0.5	0.02	2.4	0.1	36.6	1.54	92.5	31	336	45.6	13.5	45.9	Low TILs
6b69d0befab9d365abba2041d4a321e9	5.5	72.4	3.98	5.3	0.29	0.5	0.03	1.1	0.06	20.7	1.14	88	30.3	345	43.8	12.1	39.3	Low TILs
6b6c009af26f42c05721dcb3734a6c56	10.93	79.7	8.71	6	0.66	0.2	0.02	0.1	0.01	14	1.53	89.7	29.8	333	42.7	12.5	41.3	High TILs
6ba044d6e1f8441495965d8e265a53f8	4.97	55.8	2.77	5.6	0.28	1	0.05	4.6	0.23	33	1.64	79.7	24	302	36.8	18	51.5	Low TILs
6ba611c4682c66b290dc6ae7489b14f1	5.32	64.7	3.44	4.7	0.25	1.1	0.06	3	0.16	26.5	1.41	82.4	26	315	37.1	14.9	45	Low TILs
6bf3a6236d9c0800740306d0222b8788	5.37	60.3	3.24	8.2	0.44	0.4	0.02	2.6	0.14	28.5	1.53	93.4	31.3	335	35.2	12.2	42.3	Low TILs
6c1df4510ba84fdc5ffa543d45d3a5c8	6.97	61	4.25	4	0.28	0.6	0.04	0.7	0.05	33.7	2.35	107.5	35.9	334	37.4	11.4	44.7	Low TILs
6c1e244a6a0069cf0c0f3f5dd83ec7e9	8.43	56.6	4.77	5.1	0.43	0.8	0.07	0.7	0.06	36.8	3.1	95.5	29.4	307	47.2	13.8	48.9	Low TILs
6c67d9aedfcc66779ff1bbe0f535ee68	8.06	65.5	5.28	6.2	0.5	0.5	0.04	1.4	0.11	26.4	2.13	93	30.4	327	44	12.2	41.8	High TILs
6ce82ad0f0519232e91b7b2491bf00cb	7.44	61.5	4.58	6.3	0.47	1.2	0.09	0.9	0.07	30.1	2.24	62.3	19.6	314	39.8	17.7	33.5	Low TILs
6cf7aaa9fe2d2d0dff78c828b5a1f1d1	6.12	55.8	3.42	6.7	0.41	0.7	0.04	1.8	0.11	35	2.14	79.7	25.3	317	44.8	13.7	39.6	Low TILs
6d4c9b631487aeae62d1920503bca63c	9.34	67.9	6.34	4.5	0.42	0.5	0.05	0.4	0.04	26.7	2.49	81.8	27.5	336	43.2	13.2	38.7	Low TILs
6d65d6f935737fbea29fb03b16754040	10.08	75.3	7.59	5.9	0.59	0.2	0.02	0	0	18.6	1.87	85.8	27.6	322	35.1	13.8	42.5	Low TILs
6d984a4fca9da55cfc729a19ca852b6d	5.82	53.6	3.12	5	0.29	1	0.06	2.1	0.12	38.3	2.23	97.3	32.6	335	40	11.9	41.9	High TILs
6daa481fec9f921371609880a949bcba	7.47	66.2	4.95	4.8	0.36	0.3	0.02	0.5	0.04	28.2	2.11	68.2	20.8	306	40.9	14.7	35.6	Low TILs
6dc04efbc397e70591e477243d8a5082	5.11	66.5	3.4	4.5	0.23	0.6	0.03	0.6	0.03	27.8	1.42	89.1	29.3	329	43.5	12.1	39.3	Low TILs
6df6e1a8f05372bad91f9dc5ee12ad4f	5.05	46.5	2.35	7.3	0.37	0.6	0.03	3.6	0.18	42	2.12	88.4	30	340	41.8	12.7	41.8	High TILs
6df93d598b427fececa353ee62f1cc84	5.37	58.4	3.14	6.9	0.37	0.9	0.05	3.4	0.18	30.4	1.63	84.9	28.9	340	40	12.4	37.9	High TILs
6e02f84cefce4b7ee650ae83639e0ffb	5.89	71.9	4.23	6.8	0.4	0.7	0.04	1.4	0.08	19.2	1.13	75.2	23.1	307	34.9	16.8	45.4	Low TILs
6e9af8a57e6dcf4b2f3d8707d508a3d0	6.14	48.1	2.95	6.2	0.38	0.3	0.02	0.8	0.05	44.6	2.74	95.1	30.5	321	42.4	12	41.8	Low TILs
6ee10e2e217971013a87cd2210d7820d	4.81	41.2	1.98	5.8	0.28	0.8	0.04	3.1	0.15	49.1	2.36	72.8	21.1	290	33.4	18.5	48.6	High TILs
6f0431a3e13a01919d32e5f4cb012567	15.15	85.7	12.98	4.9	0.74	0.2	0.03	0.2	0.03	9	1.36	88.5	28.5	322	36.9	12.2	39.5	High TILs
6f129a299f0a0c3a5cd99e9d8aae1f02	4.67	59.5	2.78	8.6	0.4	1.1	0.05	3.6	0.17	27.2	1.27	93.8	31.6	337	39.5	11.6	39.8	Low TILs
6f5283c7ae8444fb0dd777dab3682d89	7.92	64.1	5.08	3.7	0.29	0.5	0.04	1.8	0.14	29.9	2.37	94.5	30.8	326	41.1	11.3	39.1	Low TILs
6f6833201efad142666941095afd4d51	7.03	70.2	4.94	5.3	0.37	0.3	0.02	1.6	0.11	22.6	1.59	66.7	19.6	294	39.5	14.7	34.3	Low TILs
6f6bca2b8b55a293920042c8f30dad67	7.64	74.4	5.68	6	0.46	0.4	0.03	1	0.08	18.2	1.39	86.8	29.4	339	45.4	11.3	35.8	Low TILs
6fac8a124bc24b3a9e44b689afd573d6	4.94	62	3.06	7.3	0.36	0.6	0.03	2.2	0.11	27.9	1.38	92.3	31.1	337	41	12.5	42.5	Low TILs
6fbb77d27bdf514309a14fa8c0dfa833	6.44	65.7	4.23	7	0.45	0.8	0.05	1.7	0.11	24.8	1.6	68.5	20.9	305	41.7	16.1	38	Low TILs
6fc230e617f633667f5803fefad93442	3.43	50.1	1.72	7	0.24	1.2	0.04	2	0.07	39.7	1.36	90.7	29.5	325	39.1	11.7	38.9	High TILs
7049ba994b2da02b95503d66e5bb6700	7.54	70.8	5.34	5.2	0.39	0.4	0.03	0.9	0.07	22.7	1.71	92.3	30.2	327	42.2	13.4	45.2	Low TILs
707fcdd4e9d766867fa0be8b3d251c19	5.24	76.5	4.01	5.5	0.29	0.4	0.02	0	0	17.6	0.92	88.1	28.8	327	39.1	11.6	37.5	Low TILs
708d9370771893db3f5623764e748450	4.95	39.8	1.97	5.1	0.25	0.6	0.03	1.2	0.06	53.3	2.64	90.2	29.2	324	43.2	11.5	37.8	Low TILs
70d27f7150fa0de7c2d15836e6c5bb2b	7.34	71.6	5.26	4	0.29	0.4	0.03	1.1	0.08	22.9	1.68	91.4	28.9	316	44.6	12.9	43	Low TILs
7119d476ef5aea86c358abe5bc0d5b6c	4.22	53.5	2.26	5.5	0.23	0.5	0.02	5.2	0.22	35.3	1.49	94.9	31.5	332	42.5	11.7	41	Low TILs
711d1c43b2d3028e6b46ede3c6dd91be	4.11	51.9	2.13	4.1	0.17	1.2	0.05	8.5	0.35	34.3	1.41	97.5	32	329	42.6	11.9	43.6	Low TILs
714f0c7d0c099326f764098639c40a6b	8.05	65	5.23	5	0.4	0.7	0.06	4	0.32	25.3	2.04	90.9	30.7	338	37	12.2	40.4	Low TILs
715b3fae8c3c47f3fd2b492e29ecc8a3	7.67	67	5.14	5.9	0.45	0.4	0.03	4.3	0.33	22.4	1.72	93.1	30.1	323	40.5	12.5	43	Low TILs
71611bc46ab89488822e55856a1a4a75	4.24	53.1	2.25	6.1	0.26	0.7	0.03	2.4	0.1	37.7	1.6	96.9	31.4	324	38	11.7	41.5	Low TILs
71b1ba4321d2439cefaca1fc88102dad	3.1	55.2	1.71	4.5	0.14	1	0.03	1.6	0.05	37.7	1.17	100.9	32.8	325	33.8	14	50.9	Low TILs
7235e2d1f211ac727f59e1661474042a	5.3	62.2	3.3	7.2	0.38	0.2	0.01	1.3	0.07	29.1	1.54	90.7	30.2	333	30.3	13.1	42.7	Low TILs
7242dffdfcbe9257eb737ae4d22e9545	5.62	54.5	3.06	7.1	0.4	0.5	0.03	2	0.11	35.9	2.02	92.4	30.2	327	35.5	12.7	43.3	Low TILs
7279238b413bde7aa520fc5ac082b799	6.24	59.2	3.69	5.4	0.34	1.1	0.07	5	0.31	29.3	1.83	81.9	27	330	37.6	13.5	39.8	Low TILs
73526d59e58298e3b6034bca7389407b	6.79	54.9	3.73	6.3	0.43	1.2	0.08	2.7	0.18	34.9	2.37	78.4	24.5	313	32.3	14.4	40.5	High TILs
739729cd1163c0fcc31184300695aa43	8.97	75	6.73	5.7	0.51	0.2	0.02	0.3	0.03	18.8	1.69	72.9	21.9	300	37.7	14.2	37.2	Low TILs
73a16ca454fac04fb32c8b3d15f3bb9c	4.52	46.9	2.12	3.5	0.16	0.7	0.03	2	0.09	46.9	2.12	94.1	30.9	328	47.5	11.5	39.3	High TILs
7410bc238b6c3fc001054230c2639b1b	6.08	65.6	3.99	4.8	0.29	0.3	0.02	4.6	0.28	24.7	1.5	96.4	30.9	321	39.6	12	42.4	High TILs
742e13d00563518c579d7506cd12f30c	5.16	71.9	3.71	7	0.36	0.4	0.02	1.7	0.09	19	0.98	90.2	31.2	346	37.6	11.4	37.4	High TILs
7475c2980bdb64a5b0e579348c2dca90	6.17	61.7	3.81	7.5	0.46	0.8	0.05	2.6	0.16	27.4	1.69	90.2	29.8	330	40.6	12.8	42.2	Low TILs
74f32eb50cd15a357f7c13f13fbf06ba	5.16	64.3	3.32	6.2	0.32	0.4	0.02	1.4	0.07	27.7	1.43	87.1	28.3	325	41.2	12.5	39.7	Low TILs
76117666866a71c1775721048ec8ba36	5.08	67.5	3.43	5.5	0.28	0.6	0.03	3	0.15	23.4	1.19	86.1	28.9	336	37.2	12.5	39.5	Low TILs
7612df7ad69c19759e7bcb05d3399bfc	5.86	56.1	3.29	7.5	0.44	0.5	0.03	1.4	0.08	34.5	2.02	76	23.3	307	34.5	17.3	47.9	High TILs
76168df990ae4c61ba1cb8612c38b4c4	8.39	64.9	5.45	4.5	0.38	0.5	0.04	2.4	0.2	27.7	2.32	83.6	28.1	336	40.2	12.2	36.9	Low TILs
761946a475ed7acb470d6dde026f2cfa	7.14	55.9	3.99	6.7	0.48	0.4	0.03	4.6	0.33	32.4	2.31	98.1	31.4	320	41.2	11.8	42.2	Low TILs
76d66b0d38403accedc56f7ae337dc08	6.65	60.6	4.04	5.9	0.39	0.5	0.03	2	0.13	31	2.06	87.6	27.1	309	38.8	13	41.8	High TILs
774e6eba476f82064f46b93edff949a5	7.17	66.7	4.78	4.7	0.34	0.7	0.05	0.8	0.06	27.1	1.94	81.4	27.1	333	43.2	13.4	39.4	Low TILs
7784e5791bbd5aa76f2c377610cedfd9	9.42	76.7	7.23	5.4	0.51	0.4	0.04	0.5	0.05	17	1.6	87.6	27.8	318	38.1	13.1	42	High TILs
786a9ec73052cba601af958756959f5a	6.51	60.8	3.96	4.8	0.31	0.2	0.01	0.9	0.06	33.3	2.17	82.9	27.8	335	43.6	12.4	37.2	Low TILs
787a964a9b128bd2aab87b888f1ab3a4	9.32	77.2	7.2	6.3	0.59	0.6	0.06	1	0.09	14.9	1.39	94	30.2	321	39.2	12.8	44.2	High TILs
78978babd8c7f94e6a78f9c9103544ce	6.32	61.7	3.9	6.6	0.42	0.5	0.03	0.8	0.05	30.4	1.92	91.4	29.9	327	38.5	12.3	41	Low TILs
792d2cd776f7b92d097f16dd4c6311cb	10.15	62.5	6.34	6.8	0.69	0.5	0.05	2.5	0.25	27.7	2.81	93.4	29.9	320	43.7	12.7	43.5	Low TILs
793a87645396a79ca8dafdb2e1ef2cd0	9.37	66.5	6.23	7.6	0.71	0.5	0.05	0.9	0.08	24.5	2.3	92	30.9	336	37.8	12.2	40.7	Low TILs
794a37dd96ecfeb40e4fd722fb8177f6	7.05	63.4	4.47	6	0.42	0.7	0.05	1	0.07	28.9	2.04	84.5	27.7	328	39.3	13.9	43.1	Low TILs
799cbfeabf4b8a936db696fb6f30e906	7.43	76.2	5.66	2.8	0.21	0.8	0.06	2	0.15	18.2	1.35	92.3	29.7	322	38.2	12	41	Low TILs
79b83face80088d9582b7873af8afd84	5.94	71.7	4.26	5.2	0.31	0.5	0.03	0.7	0.04	21.9	1.3	71.1	21.1	297	47.1	16.6	39.5	Low TILs
7a0a31cefb984be691553b006cdbfd83	3.62	65	2.35	5.5	0.2	0.8	0.03	1.9	0.07	26.8	0.97	92.5	31	335	39.4	11.5	38.9	Low TILs
7a28691798877e8794dd1121da18d4b0	5.88	64.7	3.8	4.6	0.27	0.9	0.05	2.4	0.14	27.4	1.61	93.3	31.3	335	37.6	13	44.6	Low TILs
7a85ab416b36d8cdaae8ad7d3002578a	4.86	71.8	3.49	6.6	0.32	0.4	0.02	2.7	0.13	18.5	0.9	62.6	19.3	309	36.6	15.3	32.7	Low TILs
7ac375a493bb298f55ac1af00b49db02	6.08	62.5	3.8	10.7	0.65	0.7	0.04	0.3	0.02	25.8	1.57	64.2	19	295	38.6	19	40.1	High TILs
7afccc99cdb6cfadc8c4db7b26bf806e	5.3	53.5	2.83	4.3	0.23	0.9	0.05	1.5	0.08	39.8	2.11	101.9	31.9	313	37.1	11.8	44.1	Low TILs
7b2d6d6667cf84cfe27b0b1d6b9eb223	4.89	63.6	3.11	5.7	0.28	0.6	0.03	4.9	0.24	25.2	1.23	91	30.3	333	35.4	12.5	41.4	Low TILs
7b2ded532ef6995ae80c66189d195bee	5.09	47.7	2.43	5.9	0.3	0.4	0.02	0.8	0.04	45.2	2.3	95.6	31.1	326	43.6	11.9	41.9	Low TILs
7b5dd2649894f8e5f811c76d639b01de	4.24	42.2	1.79	10.1	0.43	0.5	0.02	1.4	0.06	45.8	1.94	80.6	26.1	323	33.7	12.9	37.6	High TILs
7b67b9f32139195220a630e61bc9bae5	3.59	64.4	2.31	5	0.18	0.8	0.03	1.4	0.05	28.4	1.02	65.9	17.7	269	30.9	21.6	49.5	Low TILs
7b6a2684df3235fca9c9cd2c53bcb545	7.1	67.8	4.81	7	0.5	0.4	0.03	2.5	0.18	22.3	1.58	83.1	26.3	316	38.9	15.6	46.7	Low TILs
7bd5fd27d7771f30880bf3f2911e7a15	3.8	51.8	1.97	7.4	0.28	0.3	0.01	5.8	0.22	34.7	1.32	86.6	28.6	330	43.3	11.9	38.3	Low TILs
7c57e444d7693c2e7ff8c3436a90f1bf	10.08	73.8	7.44	4.2	0.42	0.3	0.03	1.9	0.19	19.8	2	90.3	29.5	326	41.1	12	39.7	Low TILs
7c598a471e6b18881f75bf8626621b0e	7.24	58.3	4.22	4.6	0.33	1.2	0.09	5.7	0.41	30.2	2.19	98.2	31.5	321	44.3	11.6	42.2	Low TILs
7d2fecb5335e9c169a89f69ee02b0680	7.29	63	4.59	8	0.58	0.3	0.02	1	0.07	27.7	2.02	93.3	31.7	340	43	12.1	42	Low TILs
7db313766d9b8323ce5dcf6905b386d5	6.7	60.9	4.07	5.8	0.39	0.7	0.05	1.6	0.11	31	2.08	91	31.3	343	39.6	11.4	38.2	Low TILs
7ddfafd5234401f23317749008d70294	3.93	61.1	2.4	8.9	0.35	1	0.04	2.8	0.11	26.2	1.03	96.4	31	321	27.1	14.1	50.4	Low TILs
7e005d8fdfd4a6e9fe08c40611d9ccca	7.18	58.6	4.21	7	0.5	0.6	0.04	3.6	0.26	30.2	2.17	86.2	29.7	344	44.5	13.2	40.7	High TILs
7e3524c0757441ebc28c26af8a350c0a	6.98	67.7	4.73	5.6	0.39	0.3	0.02	0.3	0.02	26.1	1.82	86	28.9	336	38.1	12.5	39.1	High TILs
7f1b7b67bd3068107cc1d840a9246cb4	5.84	65.1	3.8	5.5	0.32	0.3	0.02	1.9	0.11	27.2	1.59	90.1	30.6	339	40.1	11.6	37.8	Low TILs
7f3c231f1f1ba998d8838c8663352db6	7.16	71	5.09	5.2	0.37	0.3	0.02	2.8	0.2	20.7	1.48	92	30.6	332	37.9	11.9	39.9	Low TILs
7f733daf1ef2fe6d2e46ad7c90dcc71d	7.6	74.2	5.64	5.9	0.45	0.4	0.03	0.9	0.07	18.6	1.41	94	30.4	324	45.1	11.9	41.3	Low TILs
7fc7eb8cad9bd582a241e94d77d4415b	6.52	61.2	3.99	6.1	0.4	1.1	0.07	3.8	0.25	27.8	1.81	97.2	31.4	323	37.8	12.2	43.8	Low TILs
81744279a86575cbb9412545b6ce21f9	3.65	53.2	1.94	6.8	0.25	0.5	0.02	1.1	0.04	38.4	1.4	89.1	27.8	312	36.9	15.3	50	Low TILs
81f11dc45dcbaf8075562f166497bf67	6.06	56.2	3.41	5.4	0.33	0.5	0.03	1.8	0.11	36.1	2.19	89.6	30.1	336	36.3	11.5	37.6	Low TILs
8264e50e7449a90a234ac14a9ab378c1	4.18	61.3	2.56	5	0.21	0.7	0.03	0.7	0.03	32.3	1.35	96.1	31.2	325	39.4	13.3	47.3	Low TILs
827103ab0a97a7e8e8a2dbcfe3dbd82d	5.2	68.5	3.56	4.2	0.22	0.4	0.02	1.7	0.09	25.2	1.31	65.1	18.2	279	27.2	24.3	55.8	High TILs
82cdfcd49ebcd7d0190270cebafc8720	5.27	60.4	3.18	7.2	0.38	0.9	0.05	4.6	0.24	26.9	1.42	92.8	30.2	325	37.5	13.3	45.6	Low TILs
8328f4a14dba31e8ff581f98c9a81f6a	3.81	42.8	1.63	7.6	0.29	0.5	0.02	3.7	0.14	45.4	1.73	93.2	30.6	328	37.2	11.6	39.9	Low TILs
83459e6180853976f875f2a9c03343d9	5.42	55.9	3.03	4.8	0.26	0.9	0.05	2.4	0.13	36	1.95	91.9	30.6	333	42.1	12.4	41.6	High TILs
8355d3a69e15a847d67faee517d96655	8.24	68.1	5.61	6.8	0.56	0.4	0.03	3	0.25	21.7	1.79	70.9	21.5	303	35.3	15.6	38.7	Low TILs
841e18dad6583a0e65c5e5de77a02ca6	7.03	66.5	4.68	6.7	0.47	0.3	0.02	0.9	0.06	25.6	1.8	72.9	22.6	310	40	15.2	39.5	Low TILs
84580f23ca3cff09a0e3cf497ba4ad11	6.45	65.6	4.23	6	0.39	0.6	0.04	1.9	0.12	25.9	1.67	99.5	31.1	313	42.5	11.9	44.1	High TILs
84624f3a2540987a27c5d3c46fc4217b	6.13	64.6	3.96	5.7	0.35	0.8	0.05	1.8	0.11	27.1	1.66	95.2	30.9	325	45.3	11.6	40.2	Low TILs
84b42b50285fd5d1605936fd831e74bc	8.65	59.8	5.17	5.8	0.5	0.9	0.08	1.7	0.15	31.8	2.75	90.1	29.4	326	41.7	13	42.7	Low TILs
84f2ba5ddb299b5a2bfa3a6be71b0d86	3.75	53.4	2	6.4	0.24	0.5	0.02	2.1	0.08	37.6	1.41	87.3	30.1	345	41.1	11.7	37.7	Low TILs
8522fbf465917578b6a00980db12f331	4.36	56.6	2.47	5.3	0.23	0.2	0.01	0.7	0.03	37.2	1.62	92.6	30.9	334	41	13.1	44.4	High TILs
85d22b9117189084aacb6f5f5ad34b1f	5.22	62.8	3.28	6.3	0.33	0.6	0.03	0.6	0.03	29.7	1.55	91.8	30.7	334	42.8	11.9	39.8	High TILs
85e812d64ccac07efff8c40618a204ce	6.71	69	4.63	3.9	0.26	0.7	0.05	0.9	0.06	25.5	1.71	93.6	30.1	322	42.6	11.9	41.1	Low TILs
8617aac42031fc8dd7fcbb0abd0df75c	6.05	70.8	4.28	5.1	0.31	1	0.06	3.6	0.22	19.5	1.18	81.3	25.2	310	36.4	15.5	46.2	High TILs
8626e845a28335d36dafabfa1b301984	6.04	62.8	3.79	4.5	0.27	1	0.06	3.1	0.19	28.6	1.73	90	30.7	341	39.6	12	39.6	High TILs
874c910a1795e7c361abf0e70f3dc347	9.19	80.6	7.41	4.7	0.43	0.3	0.03	2	0.18	12.4	1.14	91.2	29.5	323	43.6	13.7	46.7	High TILs
879122ff4c9543d8f8ea468268790fa5	6.23	61.7	3.84	4.7	0.29	0.3	0.02	1	0.06	32.3	2.01	94.6	29.7	314	42.4	12.3	43	Low TILs
8904a9b69c5a02474af8d8b11f905749	5.98	60.2	3.6	3.3	0.2	1.2	0.07	6.4	0.38	28.9	1.73	95	31.5	332	40.1	12.1	42	Low TILs
89766fcb10fbfea1e80ef919b0c05316	5.07	51.4	2.61	10.3	0.52	1	0.05	2.4	0.12	34.9	1.77	90.2	29.2	324	41.4	12.5	41.3	Low TILs
899c7bab487775a45c9a6a4de36e8598	8.08	52.8	4.27	5.7	0.46	0.2	0.02	1	0.08	40.3	3.26	93	29.3	315	41.3	12.7	43.6	Low TILs
89ddb7281d8113056d931d956db47f9f	8.33	70.5	5.87	4.9	0.41	0.2	0.02	0.6	0.05	23.8	1.98	86.5	28.3	327	39.8	12.9	40.6	High TILs
89f65621910a514eb4090ddf91a10448	7.08	66.6	4.72	5.8	0.41	0.7	0.05	5.6	0.4	21.3	1.51	78.4	24.1	307	40.7	13.3	37.6	Low TILs
89fdd4c4d7fa11ef3ae49421ce36f990	6.19	57.7	3.57	6.3	0.39	0.2	0.01	0.6	0.04	35.2	2.18	91.7	30.9	337	43	12.9	42.7	Low TILs
89ffab43c6620821b2c78bc001869dd3	6.14	53.2	3.27	10.6	0.65	0.2	0.01	0.7	0.04	35.3	2.17	56.5	16.5	292	30.5	24.7	43.9	Low TILs
8a7e43fb9ba192dfc1f1dda88e1a6171	6.64	54.7	3.63	5.8	0.39	0.3	0.02	0.9	0.06	38.3	2.54	94.3	30.6	325	40	12.9	44	High TILs
8a990912b9f4de41e03434a359e750ee	5.82	62.4	3.64	6.9	0.4	0.9	0.05	4.5	0.26	25.3	1.47	99.1	34.3	346	42.8	11.5	42.1	Low TILs
8b54629c02344516e592ac6634eae8ac	6.6	69	4.55	5.2	0.34	0.8	0.05	3.2	0.21	21.8	1.44	84.5	27	320	37.5	12.3	37.2	Low TILs
8b9b2feeb9c775d57dd8b5243f17e9a6	6.36	57.8	3.68	7.1	0.45	0.5	0.03	2.7	0.17	31.9	2.03	92	31.6	344	39	12	40.1	Low TILs
8bc2ef97d7c83f9c0208d61177c7f347	5.2	61.7	3.21	5.6	0.29	0.6	0.03	1.5	0.08	30.6	1.59	89	28.7	323	40.6	12.1	39.7	Low TILs
8bdbdff0f01307ef1c1f0dca8440c071	6.81	65.1	4.43	5.9	0.4	0.6	0.04	0.4	0.03	28	1.91	72.9	21.9	301	39.9	16.2	41.8	Low TILs
8be49aec83b2063d61fe6a613efb6647	3.39	63.4	2.15	4.7	0.16	0.6	0.02	2.7	0.09	28.6	0.97	65.9	19.4	294	42.2	16.5	35.8	Low TILs
8c44224a197c28b6f44036e660b756b9	4.5	58.7	2.64	6.9	0.31	0.4	0.02	0.7	0.03	33.3	1.5	76.6	22.4	293	30.4	17.2	48.4	Low TILs
8c773297eb907e5e6ca435cfe665b7b3	5.06	56.3	2.85	6.9	0.35	1.2	0.06	2.8	0.14	32.8	1.66	90.4	29.7	329	39.5	12.2	40.8	Low TILs
8c921cce5c61a635220bbe3db5fcc4ac	4.49	58.8	2.64	6.9	0.31	0.7	0.03	1.8	0.08	31.8	1.43	90.9	30.6	337	38	12.5	41.1	Low TILs
8cc886251ef4b23189ec98c807317693	5.39	53.7	2.89	4.8	0.26	0.9	0.05	2.6	0.14	38	2.05	87.2	28.4	325	40.9	11.6	37.3	High TILs
8ce932fad8c2a1139dfd2427d4040872	5.35	58.4	3.12	5.8	0.31	0.6	0.03	2.1	0.11	33.1	1.77	91.1	28	307	42	12.9	43	Low TILs
8d6c02fde4c9d31f44cdba31046f40b8	3.37	41	1.38	4.7	0.16	0.6	0.02	0.9	0.03	52.8	1.78	88.9	31.2	351	35.9	12.4	40.4	High TILs
8dac8e6566d6dfca4ff493754e056023	5.39	53	2.86	8.2	0.44	0.4	0.02	1.3	0.07	37.1	2	90.4	29.1	322	38.5	13.2	44.2	High TILs
8dc513810a38d9c0ce4f221285cf466a	5.05	59.9	3.02	4.2	0.21	0.8	0.04	4	0.2	31.1	1.57	95.2	30.4	319	40.1	12.8	45.1	Low TILs
8dd2177f6c069f297dd790dc5cc23bb6	6.83	57.5	3.93	4.7	0.32	0.6	0.04	9.2	0.63	28	1.91	95.4	32.5	340	39.7	12.2	42.8	Low TILs
8e2fe5e95ea4d1ad2ce3560e8adb731e	7	71.7	5.02	4	0.28	0.4	0.03	2.9	0.2	21	1.47	90.1	29	322	42.9	13.2	43.5	High TILs
8e6e50581f515403443f2fa550dba1dc	6.36	61.1	3.89	7.4	0.47	0.8	0.05	0.8	0.05	29.9	1.9	96.3	32.2	334	41.3	13.3	47.5	High TILs
8e76626470b9676f2566a58c73f1e0fe	4.08	59	2.41	6.9	0.28	1	0.04	2.2	0.09	30.9	1.26	81.9	24.3	297	35.4	14.4	42.9	Low TILs
8e94c2bfed346dbf912fe9b3a6e0d672	4.69	68	3.19	6	0.28	0.4	0.02	1.5	0.07	24.1	1.13	91.6	29.9	326	38.3	12.5	41.9	Low TILs
8f0c9a2181f0241f863af0253fb4edbd	5.2	42.9	2.23	7.5	0.39	1.2	0.06	1.9	0.1	46.5	2.42	91.6	29.5	322	43.5	13	44.5	Low TILs
8f58538a1621866da4231589ff517ef5	9.32	78.9	7.35	4.4	0.41	0.2	0.02	0.9	0.08	15.6	1.45	87	28.6	329	44.1	13.2	41.7	Low TILs
8ff41c4438af61a97c2992ae55719a84	6.1	66.1	4.03	5.6	0.34	0.5	0.03	1.1	0.07	26.7	1.63	93.1	30	323	40.6	12.5	43.2	Low TILs
903bbca9e8ad37e31c9fbf77a9708ed7	4.35	59.5	2.59	4.6	0.2	0.7	0.03	1.4	0.06	33.8	1.47	84.1	27.3	325	35.4	13.7	42.3	Low TILs
910579a3a79591972e2f9eb56d86945f	4.91	62.2	3.05	4.1	0.2	1	0.05	2.2	0.11	30.5	1.5	92.1	30.8	335	40.6	13.1	44.3	Low TILs
91b53bfd2683acfbeaf1c27dd6f99686	4.55	58.4	2.66	5.3	0.24	0.9	0.04	2.2	0.1	33.2	1.51	93.4	31.4	336	41.1	11.9	41.6	Low TILs
91f8292a79a9e98a8d6e7e375d0fc6ca	5.53	71.2	3.94	5.2	0.29	1.3	0.07	2	0.11	20.3	1.12	96.2	32.3	336	38.1	11.9	41.9	Low TILs
924a00346fcddffbad80eed940dbc9a4	6.17	68.8	4.24	6.3	0.39	0.5	0.03	0.3	0.02	24.1	1.49	94.1	31	329	43.4	12.4	43	Low TILs
927e7c46af19836d452c4f2fcd28b64b	7.19	71.1	5.11	4.2	0.3	0.7	0.05	1.9	0.14	22.1	1.59	94.3	29.2	310	41.3	12.6	43.6	High TILs
92cbb346543c73a7ea804811998a8a8d	3.66	58.2	2.13	5.5	0.2	0.8	0.03	1.1	0.04	34.4	1.26	94.7	30.6	323	41.2	12	42	Low TILs
931b5e3a4c172fec45a21fc6f525c8e4	6.68	46.5	3.1	5.8	0.39	0.7	0.05	2.1	0.14	44.9	3	89	29.8	335	38.2	12.3	39.9	Low TILs
9345f39981a28e77c3305002952ef1b3	3.13	69.7	2.18	7.3	0.23	0.3	0.01	1.3	0.04	21.4	0.67	93.2	31.1	333	35.7	12.4	42.2	Low TILs
93783c8d799cdefda717c7a0fcc799c4	7.57	69.6	5.27	4.2	0.32	0.3	0.02	0.4	0.03	25.5	1.93	91.1	30.1	331	40.8	13.6	45.8	High TILs
93894b651a7275367b672e4f0ddaa505	7.02	73.3	5.15	4.6	0.32	0.6	0.04	0.7	0.05	20.8	1.46	91	29.8	328	40.3	12.7	42.3	High TILs
938a02aaca20ff976471df33ddfca4fd	8.72	79.3	6.91	4.5	0.39	0.6	0.05	0.2	0.02	15.4	1.34	88.4	29.2	331	40.2	12.1	38.8	Low TILs
93943d5675c30d7b4bd861aacc9ec0e6	7.32	68.8	5.04	4.6	0.34	0.4	0.03	0.8	0.06	25.4	1.86	90.1	30.2	335	45.4	11.5	37.9	Low TILs
940be10f92cbc152fc9e2562633235cc	6.46	59.9	3.87	4.5	0.29	1.4	0.09	4.5	0.29	29.7	1.92	92.5	30	325	43.1	11.9	40.4	Low TILs
9425d38b7c7442be7449a866a5962367	9.49	54.9	5.21	7.5	0.71	0.8	0.08	1.9	0.18	34.9	3.31	55.4	14.7	266	31.6	20.7	36.6	High TILs
94c5be2bdae77580cacdad8925acb6a1	5.83	67	3.91	4.5	0.26	0.2	0.01	2.2	0.13	26.1	1.52	68.2	21.1	309	42.7	14.9	35	Low TILs
9520a36ab42db2be4e3a867b8e736826	5.12	60.1	3.08	7.2	0.37	0.6	0.03	1.2	0.06	30.9	1.58	95.5	32.1	336	42.6	11.9	41.1	Low TILs
9546d7a402462c256f5c0a17d5e00764	8.22	63.8	5.25	6.1	0.5	0.4	0.03	2.7	0.22	27	2.22	93.2	30.4	327	39.5	12.3	41.9	Low TILs
955d483654a670599c44474a02f6f072	7.61	65	4.95	4.1	0.31	0.8	0.06	2.4	0.18	27.7	2.11	92.3	29.9	324	37.4	13.2	45.3	Low TILs
9642b6e4ef1d40084c34b07f43eb0fbc	15.28	89.6	13.69	5.7	0.87	0.1	0.02	0.1	0.01	4.5	0.69	95.2	31.8	334	31.4	12.5	43.8	Low TILs
9643a097eb7dbfc79f6548896c43e4aa	4.89	49.7	2.43	7	0.34	1	0.05	0.6	0.03	41.7	2.04	95.4	31.5	330	39.1	12.9	45.1	High TILs
9675a696615a4422e009232b61e7c4f5	4.8	56.1	2.69	6	0.29	0.8	0.04	1.7	0.08	35.4	1.7	93.3	30.4	326	38.7	12.4	42.7	Low TILs
9691ecf2a74edb03a38e50434f959224	8.85	59.5	5.27	6.4	0.57	0.7	0.06	1.6	0.14	31.8	2.81	95.2	31.1	327	41.9	12.2	42.5	Low TILs
96d1769f20daf73aab719bc4135ff696	9.08	89.2	8.1	3.3	0.3	0.1	0.01	0.1	0.01	7.3	0.66	84.5	26.6	314	35	14.3	44.1	Low TILs
9700393f4612ca786cf7026869580ccb	4.61	65.2	3.01	5	0.23	0.9	0.04	2.4	0.11	26.5	1.22	96.7	32.9	340	34.7	11.6	41.1	Low TILs
97491f02e78648ee72351060f30b6f4d	5.58	72.8	4.06	7.5	0.42	0.5	0.03	0.9	0.05	18.3	1.02	62.4	17.2	276	25.4	20.3	43.7	Low TILs
97842c2cd7a76730eb255c12309a1fc6	5.69	65.8	3.74	5.3	0.3	0.9	0.05	1.8	0.1	26.2	1.49	94	31	330	43.9	12.2	42.8	Low TILs
97893d834fd3e085ce136f83316c57e2	4.07	60.9	2.48	5.9	0.24	0.5	0.02	2	0.08	30.7	1.25	92.1	31	336	42.2	12.3	41.3	High TILs
9799495f79bf8543f669a61c8bb114ab	4.63	55.7	2.58	7.6	0.35	0.4	0.02	1.5	0.07	34.8	1.61	96.4	32.3	335	45.4	12.9	46	Low TILs
97cbea690a7dde31878465a9580eb537	9.63	60.9	5.86	6	0.58	0.3	0.03	4.2	0.4	28.6	2.75	91.2	29.7	326	40.5	12	40.2	Low TILs
97d9e950bf681139fd549521a87bb22b	7.23	79.4	5.74	4.4	0.32	0.3	0.02	0.1	0.01	15.8	1.14	66.3	19.9	301	33.6	22.4	45.9	Low TILs
97e1567f234452eddcb566941e8165b8	5.42	63.4	3.44	4.6	0.25	0.6	0.03	2.4	0.13	29	1.57	90	29.2	324	40.4	12.8	42.1	Low TILs
9831720999e00d439a68b28387b94c6a	4.72	45.6	2.15	5.7	0.27	0.6	0.03	8.1	0.38	40	1.89	88.5	28.8	325	45.5	12.5	40.8	Low TILs
985254ec1a38a60102bf84f26ff6e6ea	4.7	58.7	2.76	3.6	0.17	0.4	0.02	1.3	0.06	36	1.69	86.6	28.8	332	36.1	12.7	40.1	Low TILs
98ddc050a4de13837db2a7c2f0a6f47c	3.91	48.1	1.88	5.1	0.2	1.3	0.05	1.3	0.05	44.2	1.73	71.8	20.7	288	28.5	17.7	45.7	Low TILs
9929969a9df862586993cde1c113ae59	5.6	51.5	2.89	6.3	0.35	1.1	0.06	2.7	0.15	38.4	2.15	68.3	21	308	37	17.3	41.4	Low TILs
9944a7703702f5428354a7429bc91618	5.64	54.4	3.07	7.3	0.41	0.5	0.03	6.4	0.36	31.4	1.77	69	20.4	295	40.3	14.8	36.2	Low TILs
9952e8ce29f28b3f727cda81c19ca179	6.22	65	4.04	8.5	0.53	0.8	0.05	1.3	0.08	24.4	1.52	74.8	24.3	325	32.3	16.8	44.8	Low TILs
99541201b272fdb813ca2e434d80ec70	6.24	59.8	3.73	4.6	0.29	0.6	0.04	2.1	0.13	32.9	2.05	94.2	29.6	315	45.1	12.1	42.4	Low TILs
998be0a6658947617b0ebeea2a2618dd	5.6	70.6	3.95	4.3	0.24	0.9	0.05	0.4	0.02	23.8	1.33	95.2	30.3	318	41.5	12.7	44.2	Low TILs
9a1ba892dda72b2a6cdf83b29b3b1994	4.91	66.6	3.27	5.7	0.28	0.6	0.03	1.8	0.09	25.3	1.24	83.5	24.2	290	41	16.9	50.3	Low TILs
9a34c10ed896dbf31702198840867215	9.14	74.4	6.8	7.8	0.71	0.2	0.02	0.1	0.01	17.5	1.6	87.7	29.7	339	31.3	12.3	40	Low TILs
9b3c0b6fa86b03c5d0228a3d9c8bf550	5.85	51.7	3.02	5.6	0.33	1	0.06	2.9	0.17	38.8	2.27	88.8	29.1	328	38.1	13.4	44	High TILs
9bddbfce4b48c0f86e1ef3d6323ab67e	6.28	68.8	4.32	5.9	0.37	0.3	0.02	1.8	0.11	23.2	1.46	91	30.3	333	40.2	13.1	43.5	Low TILs
9c1d15e9e6b4fe43364a3a841f10dae3	6.74	71.6	4.82	3.4	0.23	0.4	0.03	1.8	0.12	22.8	1.54	95.3	31.6	332	38.6	12.1	42.3	Low TILs
9d35f85de9bbadf9af1dd5c43e4ed093	8.75	76.5	6.69	7.2	0.63	0.1	0.01	2.1	0.18	14.1	1.23	93.2	31.1	334	36.8	12.4	42.6	Low TILs
9dbfbca563c4888f1d3a57b43518c502	4.26	65.8	2.8	7	0.3	0.7	0.03	1.9	0.08	24.6	1.05	93.4	29.5	316	38	14	48.1	Low TILs
9e7347dd11b80440bed511cc7c996836	7.87	71.4	5.62	5.7	0.45	0.3	0.02	0.4	0.03	22.2	1.75	90.8	30	331	38.4	13.2	43.8	Low TILs
9f0461a6bc2cdb0ba06c3e303a999e21	6.53	58.2	3.8	3.8	0.25	0.5	0.03	4.1	0.27	33.4	2.18	90.4	29.5	326	46	11.8	38.9	Low TILs
9f5376f734768e683b7b73f4688071ae	5.35	41.1	2.2	6.9	0.37	0.7	0.04	7.9	0.42	43.4	2.32	83.6	26.6	318	35.8	13.6	41.6	High TILs
9f5485b661b83ed1b94d02aca79e5cc9	5.71	57.2	3.27	4.4	0.25	0.2	0.01	1.8	0.1	36.4	2.08	94.2	32.3	343	45.2	11.8	40.4	High TILs
9fca1ea4a68b55d527b33c9a92e02dd9	6.36	66.4	4.22	4.6	0.29	0.2	0.01	1.1	0.07	27.7	1.76	94.6	30.4	322	40.1	12.2	42.1	Low TILs
9fd79da5661ff0d647a3c4d25992ce2f	5.5	60.2	3.31	5.5	0.3	0.7	0.04	2.9	0.16	30.7	1.69	90.6	30.6	337	41.5	12.2	40	Low TILs
9feaa9ad23bc85366c364a44c226f644	4.93	64.3	3.17	5.7	0.28	0.6	0.03	1.4	0.07	28	1.38	69.1	20.3	294	38.1	17.7	40.6	Low TILs
a06ab5ee249d7fae0c77efbce8749f85	6.54	66.4	4.34	4.7	0.31	0.5	0.03	1.2	0.08	27.2	1.78	95.5	29.5	309	45	11.8	41.7	Low TILs
a0bed0a660dea997d2b36ee571c92eed	4.67	64.3	3	6	0.28	0.6	0.03	1.9	0.09	27.2	1.27	93.9	30.4	324	36.7	13.4	46.4	Low TILs
a0d7b3f4ef444b2797d7ab47cd5dc06b	4.52	56.2	2.54	3.8	0.17	0.4	0.02	1.3	0.06	38.3	1.73	94.1	31	330	39.7	12	41.4	High TILs
a15192ea2c5125a28122c39402807203	9.41	72.2	6.79	5	0.47	0.3	0.03	2.1	0.2	20.4	1.92	91.3	30.6	335	46	12.6	42.5	Low TILs
a185b118ccdd9dfd6ca381ed9d143620	6.06	58.6	3.55	5.3	0.32	0.5	0.03	0.8	0.05	34.8	2.11	97.6	32.1	329	36.2	11.4	40.5	Low TILs
a1dccf93d6c8d5365c626915c17b3a29	5.74	63.4	3.64	5.9	0.34	0.5	0.03	4.4	0.25	25.8	1.48	97.1	32.9	339	43.7	11.7	41.5	High TILs
a21a869020ef7a161a4b8b40550f2a7d	4	65.7	2.63	7	0.28	0.5	0.02	2.8	0.11	24	0.96	95.3	31	325	40.3	12.4	42.8	Low TILs
a233166b9054d819454071d86a220aba	4.16	62.5	2.6	7.2	0.3	0.7	0.03	2.4	0.1	27.2	1.13	91.2	28.6	314	34.1	15.9	52.8	High TILs
a2353395ba35224596ac8ca1995c8bc4	7.53	70.1	5.28	3.1	0.23	0.5	0.04	1.2	0.09	25.1	1.89	88	30.1	342	40.4	11.6	37.3	High TILs
a2cb63de9ea5d66931babb585d559a40	11.68	73.3	8.56	5.1	0.6	0.4	0.05	0.2	0.02	21	2.45	94.5	31.5	333	39.6	13.9	48.6	Low TILs
a2e4505f866642a186cd4d00074a3974	3.97	63.4	2.52	7.1	0.28	1.3	0.05	2	0.08	26.2	1.04	91.1	31.7	348	35.9	11.6	39	Low TILs
a3110e9570558ced0b5272e3853d239a	6.75	66.7	4.5	4.1	0.28	0.3	0.02	0.6	0.04	28.3	1.91	87.3	28.6	328	41.8	11.7	37.3	Low TILs
a382f29423865f7e3e2181a2e0447e77	8.1	67.8	5.49	4.1	0.33	0.9	0.07	1.5	0.12	25.7	2.08	71.1	21	295	40.3	15	37.2	Low TILs
a3cc9a162609adebdddc6619f3ac05ad	7.57	61.4	4.65	5.3	0.4	0.4	0.03	4.6	0.35	28.3	2.14	87.2	27.9	320	42.2	12.8	41	Low TILs
a3d7f6d79bfd76a26946afa4bdf1145f	5.8	44.3	2.57	5	0.29	0.5	0.03	1.6	0.09	48.6	2.82	97	31.8	327	39.4	13.4	48.1	Low TILs
a3f940096de28320be7002243920ba37	5.21	66.3	3.45	5.4	0.28	0.6	0.03	1	0.05	26.7	1.39	87.8	29.3	333	37.5	13.1	42.2	Low TILs
a48c99b6867a8a75717b0d49aff252b5	6.78	49.1	3.33	7.7	0.52	1	0.07	2.1	0.14	40.1	2.72	93.5	30.6	327	47.7	12.9	44.3	Low TILs
a4cad4cee821551bf85ef67c04f4f5ec	6.91	60.7	4.19	3.9	0.27	0.4	0.03	1	0.07	34	2.35	85.1	29.4	346	39.9	11.6	35.6	High TILs
a50fd37c8efc5b4338b4b3d0eba0849b	6.03	59.6	3.59	6.6	0.4	0.5	0.03	1.8	0.11	31.5	1.9	86.9	28.6	329	39.2	12.4	39.8	Low TILs
a52559452264eb8c361264d0e08dbab0	4.23	65.7	2.78	5.4	0.23	1.9	0.08	1.7	0.07	25.3	1.07	93.2	30	321	38.6	12.5	43	Low TILs
a564fd87a6e74b7346ef293d34aa39e7	4.83	56.3	2.72	5.4	0.26	0.4	0.02	3.3	0.16	34.6	1.67	93.9	31.5	336	39.9	12.4	42.6	Low TILs
a5be7445e894aaddbf5aa00f0df15415	5.39	62.1	3.35	6.5	0.35	0.6	0.03	0.7	0.04	30.1	1.62	92.2	30.1	326	38.9	13.2	44.7	Low TILs
a5fb7ed2d47a1ed3638797ff1e2e5c17	8.38	73	6.11	4.5	0.38	0.2	0.02	0.7	0.06	21.6	1.81	90	30.3	337	43.9	11.9	39	Low TILs
a622e70b46f93db9c54d57ad2e42bb68	5.52	66	3.64	4.5	0.25	0.9	0.05	0.5	0.03	28.1	1.55	92.4	32.1	348	38.8	12.3	41.7	Low TILs
a637a94f0e1e487dfa40e9eb791c98ab	5.09	59.5	3.03	3.9	0.2	0.8	0.04	1.8	0.09	34	1.73	87.2	28.9	332	39.5	12.2	39	High TILs
a6e02f17dffbf279c63c9b2b32c71230	4.97	68.5	3.4	5.2	0.26	0.6	0.03	1.4	0.07	24.3	1.21	89.2	29.7	332	36.4	12.2	39.8	High TILs
a7102244a981bcfb2de0e414cb1a3dfc	6	66.7	4	7	0.42	0.7	0.04	0.8	0.05	24.8	1.49	86.1	28.8	334	38.9	12.7	39.3	Low TILs
a73861d472230b56dbb6f32e9312c314	5.45	32.6	1.77	5.1	0.28	0.7	0.04	2.2	0.12	59.4	3.24	93.3	32	343	37.9	12.9	44.5	Low TILs
a7a21b9928b74df1aff03d132fec4efe	7.51	74.7	5.16	3.6	0.27	0.3	0.02	0.4	0.03	21	1.58	96.8	31.4	325	45.3	12.2	43.5	Low TILs
a7deb17daae0442292cea22484c48c0c	5.87	76.6	4.5	4.1	0.24	0.2	0.01	0.7	0.04	18.4	1.08	90	29.7	330	42.1	12.2	40	Low TILs
a8d46817d4d1b66c650c638de1e78bc5	4.83	67.1	3.24	7.5	0.36	0.4	0.02	3.7	0.18	21.3	1.03	93.1	29.2	313	43.4	12.6	43.3	High TILs
a9a81e77183a3e98417d9150dfef9164	3.9	59.9	2.34	6.2	0.24	0.8	0.03	2.1	0.08	31	1.21	91.2	30.5	335	44.5	12.6	42.3	High TILs
a9d10afde094ac205eacfd72f8051161	3.72	45.1	1.68	7	0.26	0.3	0.01	2.7	0.1	44.9	1.67	68.7	20.6	299	39.8	14.7	36	Low TILs
aa4b35f7aa29a1bd5bf8e5954f5397d6	8.26	75.5	6.24	5.9	0.49	0.4	0.03	0.6	0.05	17.6	1.45	97.9	31	317	42	12.2	44.1	Low TILs
aabbaafcd37f9562d59ce43468583898	6.7	65.4	4.38	5.4	0.36	0.4	0.03	2.4	0.16	26.4	1.77	85.9	28.6	333	37.2	11.2	35.2	Low TILs
aad17a5c845475120afa592de3fd7ba7	4.68	72.5	3.39	5.3	0.25	0.4	0.02	0.9	0.04	20.9	0.98	87.6	28.7	327	39.4	11.9	38.2	High TILs
aae99ca2f551ae7a13224761741ba52a	6.45	67.7	4.37	5.9	0.38	0.3	0.02	1.1	0.07	25	1.61	89.4	30.3	339	40.4	12.1	39.7	High TILs
aaff8902885ff7ba3ddc906275fa2352	12.41	85.6	10.62	3.9	0.48	0.2	0.03	0.1	0.01	10.2	1.27	79.6	24.4	307	30	15.5	44.3	Low TILs
ab2914839fdbe7188d7b56791894addd	5.97	51.1	3.05	4.7	0.28	0.8	0.05	3.5	0.21	39.9	2.38	86.2	27.1	314	35	13.2	41.8	High TILs
abab4c0686ab5e609fb5e73495eb3693	6.8	56.1	3.81	4.4	0.3	0.1	0.01	1	0.07	38.4	2.61	87.4	28	321	39	11.8	37.7	Low TILs
abd64956c56b130bcf48ff442eb8d265	8.3	54.7	4.54	5.5	0.46	0.5	0.04	1.7	0.14	37.6	3.12	92.7	31	334	39.5	13	44.5	Low TILs
ac1c19c45d3ffccbf2a40ad06745f160	9.53	70.1	6.68	3.9	0.37	0.4	0.04	0.8	0.08	24.8	2.36	90	29.3	326	41.4	12.1	39.4	Low TILs
ac24f548665e8a5817aa7bc6fb47dce5	6.41	55.4	3.55	4.5	0.29	0.5	0.03	0.8	0.05	38.8	2.49	93.4	30.7	329	38.3	13.2	44.6	High TILs
ac4558e1914a15a0ee4efdfdf7a49cf1	8.72	74	6.45	5.7	0.5	0.7	0.06	3.7	0.32	15.9	1.39	97.6	32.1	329	40.4	12.9	46.4	Low TILs
ac59a8b3df218eb6fec9f1e7f35d2ee2	5.42	64.9	3.52	5	0.27	0.6	0.03	2.4	0.13	27.1	1.47	93.9	30	319	39.8	12.9	44.1	Low TILs
acef3254cd9dfe4736b9437546e5618f	7.16	60.2	4.31	4.9	0.35	0.8	0.06	5.2	0.37	28.9	2.07	90.1	29.3	326	43.6	12	39.8	High TILs
acf369c59e016aa674536f9db18d09c4	5.61	41.3	2.32	8.2	0.46	0.7	0.04	4.3	0.24	45.5	2.55	93.9	31	330	40	13.2	44.9	Low TILs
adc068965c22d817be360e9e50fc87a6	7.01	70.2	4.92	4.4	0.31	0.6	0.04	1.3	0.09	23.5	1.65	93.7	31.2	333	43.3	11.5	39.7	High TILs
adfafa18fd88026f73f701b62502d9d0	5.97	64.6	3.86	5.4	0.32	0.3	0.02	1.2	0.07	28.5	1.7	87.6	29.3	335	37.3	11.7	37.3	Low TILs
ae1e23bb79c4dbc96954ce891f7400e3	6.54	61.3	4.01	5.2	0.34	0.5	0.03	1.8	0.12	31.2	2.04	89.5	29.8	332	36.7	12.6	41.2	Low TILs
ae3973fdd13fbc1cd5c027ffcf839902	7.82	83.5	6.53	4.5	0.35	0.4	0,03	0.3	0.02	11.3	0.88	89.3	29.3	328	43.6	12.3	40.5	Low TILs
ae3f87f9bcd11460cfd28c562c8aa756	6.38	55.9	3.57	5.2	0.33	0.8	0.05	2	0.13	36.1	2.3	95.9	33.3	347	41.8	11.9	41.4	Low TILs
ae9fc33637acf27c32a928f9d951ae23	4.39	50.5	2.22	6.6	0.29	0.7	0.03	2.1	0.09	40.1	1.76	93.2	30.7	330	35.5	12.1	40.9	Low TILs
aebe62c3375d9210c867239fc8473f67	8.91	72.5	6.46	4.6	0.41	0.1	0.01	1	0.09	21.8	1.94	94.6	29.9	316	38.3	13	44.8	Low TILs
aec92edea9e596d9912ec83dd7117b63	5.41	49.9	2.7	7	0.38	0.6	0.03	3.5	0.19	39	2.11	92.8	31	334	36.2	12.2	42	Low TILs
aefeda55d9551b93510d1f1e5e38b10d	3.33	49	1.63	6.6	0.22	0.3	0.01	1.2	0.04	42.9	1.43	93.6	30.4	325	42.5	12.7	43.9	High TILs
af31da8b889fe7e9acad6648a41339f7	9.68	67.8	6.55	4	0.39	0.7	0.07	4.6	0.45	22.9	2.22	62.7	19.4	310	32.6	16.2	34	Low TILs
af66da28cf11987fba4837f22a594de1	3.7	67.3	2.49	5.7	0.21	0.5	0.02	0.8	0.03	25.7	0.95	92.4	30	325	37.9	12.6	43	Low TILs
af8206ed07a9dd07587fa22ed631fc97	12.13	83.3	10.1	5.1	0.62	0.2	0.03	0.8	0.1	10.6	1.28	71.2	21.1	296	44.3	15.9	37.7	Low TILs
afc2953fae6f7dd1e2d8d03d60c26644	6.93	56.2	3.89	4.6	0.32	0.6	0.04	2.2	0.15	36.4	2.52	87.3	28.5	327	40.4	12.9	41.1	Low TILs
b090460d74c7d428328e338559bd9145	4.45	70	3.11	5.6	0.25	0.4	0.02	3.8	0.17	20.2	0.9	99.4	32.9	331	35.7	11.8	42.5	High TILs
b090fbbca63961a8c4aaf41d30f21a30	8.79	65	5.71	4.1	0.36	0.7	0.06	1.8	0.16	28.4	2.5	85.7	28.5	333	41.5	12.6	39.6	Low TILs
b0b844352a9a23057c99fda874080b4a	5.88	69	4.06	4.4	0.26	0.5	0.03	0.9	0.05	25.2	1.48	86.8	29.4	338	40.2	11.9	38.2	Low TILs
b1186b0a56bd9ce1a19f5d68bccbd7ac	4.17	52.8	2.2	5.8	0.24	0.7	0.03	2.6	0.11	38.1	1.59	94.2	31.9	339	35.7	11.5	38.9	Low TILs
b171b19e4eb7565bd06dc9b99333d188	3.64	77.8	2.83	6.6	0.24	0.5	0.02	0	0	15.1	0.55	88.5	29.5	333	35.4	14.9	47.9	Low TILs
b1ce140757a6d80590d011c983bdbc88	8.62	62.6	5.4	5.5	0.47	0.7	0.06	2.1	0.18	29.1	2.51	83.7	26.6	317	39.1	17.1	52	High TILs
b201183ac16a3d7d101f516a6a3634c1	7.14	51.9	3.71	6.3	0.45	0.7	0.05	1	0.07	40.1	2.86	89.3	30.6	343	40.8	12.4	40.1	Low TILs
b20597f196d22732466c056789362bdc	3.55	59.9	2.13	6.2	0.22	0.6	0.02	2.3	0.08	31	1.1	97.2	30.7	316	44.9	11.3	40.6	High TILs
b20c108cde2a1568900ea2ebeb3ef07d	4.75	62.8	2.98	6.1	0.29	0.4	0.02	1.9	0.09	28.8	1.37	82	27.1	330	41.8	13.1	39.1	Low TILs
b295e3519392ad968371527fbbfc74ec	7.05	68.9	4.86	4.5	0.32	0.4	0.03	1.1	0.08	25.1	1.77	87.5	29	332	39.8	11.9	38.5	Low TILs
b2c1dd35b3322bd7261afc62ec000f10	6.65	66.8	4.44	5.3	0.35	0.3	0.02	0.8	0.05	26.8	1.78	87.9	29.2	333	40.6	12.9	41.4	Low TILs
b2e23c4a97c7f01f67927943cacfba91	8.08	73.1	5.91	3.8	0.31	0.2	0.02	1.1	0.09	21.8	1.76	87.2	28.5	327	38.8	12.2	39.4	Low TILs
b2ea00b20c1167541a58b826e2a0b787	4.8	65.7	3.15	6	0.29	1	0.05	1.7	0.08	25.6	1.23	89	30.4	342	39.8	12.3	40.4	Low TILs
b4595d9a268f10a0e8f604c828def49b	11.16	74.2	8.28	3.5	0.39	0.3	0.03	0.9	0.1	21.1	2.36	89.3	29.4	329	42.6	12	38.8	Low TILs
b46491a98496afabac8d0ce441fea16f	7	67.4	4.72	5.1	0.36	0.6	0.04	3.6	0.25	23.3	1.63	85.9	28.3	329	39.5	11.5	36.1	Low TILs
b4b77e6a0064b2b2f8bd8be31bfbc8a1	8.45	64.6	5.46	5.2	0.44	0.4	0.03	1.9	0.16	27.9	2.36	89.4	29.8	333	38.7	12.6	41.1	Low TILs
b5b1757967583f0b3d76cab95bd2919e	5.21	56.5	2.94	6.5	0.34	0.8	0.04	3.8	0.2	32.4	1.69	91.9	29.1	316	37.3	12.8	43.3	Low TILs
b6c37208301e29dc73d820a4856d7904	7.09	62.6	4.44	4.8	0.34	0.7	0.05	2	0.14	29.9	2.12	87	26.8	308	45.5	14.3	44.8	Low TILs
b708856432a03399456df1143c690b6a	4.69	53	2.49	4.5	0.21	1.5	0.07	2.6	0.12	38.4	1.8	91	29.4	323	40.5	12.5	41.1	Low TILs
b754272054b698e4af492ad232d9798a	7.2	57.9	4.17	5.1	0.37	1.4	0.1	3.1	0.22	32.5	2.34	90.7	30.4	336	45	12.4	41.1	Low TILs
b77eb6b436205af13ab6813f679e22c5	7.55	73.3	5.53	5.4	0.41	0.5	0.04	0.5	0.04	20.3	1.53	91.5	29.2	319	40.7	12.2	41.4	Low TILs
b7863a703b6369dbc79d7210ad1a4525	3.87	63.1	2.44	5.4	0.21	0.3	0.01	1	0.04	30.2	1.17	69.2	21.2	306	35.3	17.6	43.3	High TILs
b7b289a0cfd42a9bac0bc9d26279a506	4.81	48.4	2.33	5	0.24	0.8	0.04	1.7	0.08	44.1	2.12	92.5	30.6	331	39.3	11.8	40	Low TILs
b7c6c5248cf4b2b37f8e9e3879217008	8.62	77.5	6.68	3.5	0.3	0.3	0.03	0.1	0.01	18.6	1.6	95.3	32.6	342	42.4	12.2	42.5	High TILs
b7e911d249383cf57b491aa5a34942e6	7.36	57.4	4.23	4.8	0.35	0.8	0.06	4.5	0.33	32.5	2.39	91.7	30.5	333	45.1	11.4	38.6	Low TILs
b847c2826ad6cca2b3cbe5c8a1f1fa87	6.72	50.8	3.41	5.2	0.35	0.7	0.05	0.9	0.06	42.4	2.85	89.6	28.5	319	43	12	39	High TILs
b859e0dc47ce7f4d518c864e466b9e6f	6.74	66.5	4.48	4.3	0.29	0.9	0.06	2.8	0.19	25.5	1.72	93.9	30.2	322	43.2	13.1	44.8	Low TILs
b86597bbfa8b77001a352ae279f7ef71	5.56	66.9	3.72	6.3	0.35	0.5	0.03	1.3	0.07	25	1.39	88.6	28.8	325	43.4	12.1	39.8	High TILs
b86d213a8c5362a3016cfac643e4ccfd	5.61	63.5	3.56	4.8	0.27	0.5	0.03	0.5	0.03	30.7	1.72	95.5	30.7	321	36.4	12.1	42.4	Low TILs
b8749e8a613d61e5409e5c61e2dd1b16	4.69	59.5	2.79	7	0.33	0.6	0.03	2.6	0.12	30.3	1.42	96.3	31.2	324	39.2	13	46.3	Low TILs
b889df8e704572aabef613db94d6fda1	5.32	55.7	2.96	6.8	0.36	0.6	0.03	2.1	0.11	34.8	1.85	88.5	28	317	41.7	12.6	41	High TILs
b88df532551aaa853edf5399d88c65db	9.34	73.8	6.89	4.9	0.46	0.2	0.02	1.6	0.15	19.5	1.82	92.9	30.1	324	36.7	12.8	44.2	High TILs
b88fa52ac0f152eb0f1aad4c9c08850c	15.38	87.2	13.41	4.8	0.74	0.2	0.03	0.1	0.02	7.7	1.18	83.4	25.3	303	36.6	15.9	48	High TILs
b8e9e32013f4cdf77b0df28978f06e45	10.92	56.5	6.16	4	0.44	0.7	0.08	1.3	0.14	37.5	4.1	93.9	30.8	328	44.5	12.1	41.9	Low TILs
b9240514f433e810bccaa40a82c13e4a	5.21	63.3	3.3	3.8	0.2	0.4	0.02	0.4	0.02	32.1	1.67	89.1	29.7	333	40.2	13	42.5	High TILs
b93b69ff09e22252734a6f31eb011720	5.18	65	3.37	6.6	0.34	1.2	0.06	0.8	0.04	26.4	1.37	70	20.3	290	34.5	19.2	47.5	Low TILs
b963430bf08ee9fce54ad4cb217eb3a5	7.37	51.1	3.76	5.8	0.43	0.4	0.03	2	0.15	40.7	3	83.7	26.2	315	39.1	13.5	41.4	Low TILs
b9bd67cc54cabb4e50a73d307063d260	5.35	52.1	2.79	4.9	0.26	0.4	0.02	1.5	0.08	41.1	2.2	85.6	28.4	332	39.7	12.5	38.8	Low TILs
ba59a0a1b6dc35abf8244326df1a4565	5.07	49.7	2.52	6.9	0.35	1	0.05	2.8	0.14	39.6	2.01	87.9	28.7	327	40.1	14.6	47.1	Low TILs
babf30d1f183575ea0311e5a91dfacb2	6.24	76.4	4.77	5.8	0.36	0.2	0.01	1.3	0.08	16.3	1.02	94.7	31	327	39.4	11.8	41.1	Low TILs
bb80165f2e6cfb796265dc705664d036	10.06	81.2	8.17	5	0.5	0.1	0.01	0.1	0.01	13.6	1.37	93.8	32.8	350	40.6	11.3	38.7	Low TILs
bbb897ec6e71ac6a42032477f464dc93	5.12	69.9	3.58	4.1	0.21	0.2	0.01	0.6	0.03	25.2	1.29	86.9	28.2	324	36.4	14.9	47.8	Low TILs
bc3960a47050e8f014664b79d0cfad30	6.23	55.4	3.45	5.3	0.33	0.6	0.04	1.9	0.12	36.8	2.29	92.1	30.6	333	40.6	13.5	45.7	Low TILs
bc8971332ccd70a10b43b1f2cb5f2b1a	4.03	60	2.42	6.7	0.27	0.5	0.02	1	0.04	31.8	1.28	107	34	318	44.4	13.5	53.8	Low TILs
bd4917bbada800e98462a1eb8aba63e1	6.65	66.7	4.44	5.9	0.39	0.5	0.03	0.9	0.06	26	1.73	87.9	29	330	39.4	13.9	44	Low TILs
bdee9e92e5aa92d524948b65fb6e1776	7.53	73	5.5	6.4	0.48	0.4	0.03	4	0.3	16.2	1.22	103.6	31.4	303	34.3	14.1	53.9	Low TILs
be386385c178a4792f6c2a5ef15383a8	6.71	65	4.36	5.7	0.38	0.7	0.05	0.6	0.04	28	1.88	85.5	26.3	307	38.4	13.3	41.4	High TILs
be98750c3b9c73a1c3701cb58df64813	6.78	75.3	5.11	4	0.27	0.3	0.02	0.9	0.06	19.5	1.32	87.4	30	344	38.1	13.1	41.6	Low TILs
beac3d5e50ec39d9f601bc13f02f83f9	3.81	47.6	1.81	6.8	0.26	1.8	0.07	0.8	0.03	43	1.64	89.5	29.5	330	39.4	12.3	40.3	Low TILs
beb55fabb94a76812e0836c0f79f03f0	6.16	52.2	3.22	7	0.43	0.3	0.02	2.4	0.15	38.1	2.35	91.6	31	339	36	12.3	41.4	Low TILs
bf8114a42b2bcebfd1c57a9a26b766ab	5	50.2	2.51	4.6	0.23	0.6	0.03	0.4	0.02	44.2	2.21	97.9	33.5	342	37.4	11.5	41.6	High TILs
c0b2580bdade84892c3148c9418254a6	4.79	54.1	2.59	5.6	0.27	0.8	0.04	1.3	0.06	38.2	1.83	89.7	31	345	41.7	12.2	40.1	Low TILs
c0c16946a9c1ba63a15d68f95c5f16a8	9.58	79.2	7.59	5	0.48	0.7	0.07	1.8	0.17	13.3	1.27	97.4	32.6	335	40.6	13.7	49.5	Low TILs
c0d31f845d994ce86b1919d281ba2b17	4.51	58.4	2.63	7.1	0.32	0.4	0.02	1.3	0.06	32.8	1.48	87.2	29	332	38.8	13.1	41.4	Low TILs
c0ef365bfdb9d1bc5238db3e629f4b15	5.59	57	3.19	5	0.28	1.1	0.06	1.1	0.06	35.8	2	90.6	29.6	327	43.4	12.8	42.6	High TILs
c11a3bd61222bddfd88192876f93620b	6	60.3	3.62	5.7	0.34	0.5	0.03	4.8	0.29	28.7	1.72	66.9	20.4	305	35.4	15.9	37.3	Low TILs
c1a0453c054c32a8806aa01d7b3172c4	6.57	61.8	4.06	6.8	0.45	0.6	0.04	1.7	0.11	29.1	1.91	89.7	29.8	332	38.5	13.7	44.8	High TILs
c1be64d8417ed6f2cf5fb173d89dfc86	5.95	59.9	3.56	5.2	0.31	0.8	0.05	1.7	0.1	32.4	1.93	69.3	20.6	298	30.9	15.9	39.7	Low TILs
c1c9f0786cbd8e109c095cb10796fbd6	4.2	69.1	2.9	5.2	0.22	0.2	0.01	0.7	0.03	24.8	1.04	94.6	31.2	330	38.8	12.1	42.2	Low TILs
c23e23d8c44cebb5d05b97ad7d20c652	4.99	59.7	2.98	4.8	0.24	1.8	0.09	1.6	0.08	32.1	1.6	90.3	28.6	317	42	12.4	41.1	High TILs
c24475a94fccd6ba27a3d6bb9cf075c2	5.65	70.8	4	5.7	0.32	0.5	0.03	0.7	0.04	22.3	1.26	91.3	30.1	329	42.8	13	43.5	Low TILs
c26e9e9f995b89008b83cffab2604726	5.74	54.4	3.12	6.8	0.39	0.3	0.02	0.9	0.05	37.6	2.16	76.4	23.8	311	37	15.5	42.4	Low TILs
c4b4f18e7dad447275991bfb848536b1	6.17	60.8	3.75	4.9	0.3	0.6	0.04	4.2	0.26	29.5	1.82	67.3	20.6	306	33	14.9	34.2	High TILs
c4d764530ebe187d8c3beb4001df1162	8.36	63.4	5.3	5.6	0.47	0.4	0.03	0.8	0.07	29.8	2.49	92.4	30.7	333	42.7	12.2	41.1	Low TILs
c4f2542c708e83763c3120e8cd91a351	3.56	67.4	2.4	4.8	0.17	0.6	0.02	0	0	27.2	0.97	90.2	29	321	46.1	11.9	39.1	Low TILs
c5b3f3cd9e49ead481369b92015373a5	5.11	69	3.53	3.7	0.19	0.8	0.04	1.6	0.08	24.9	1.27	91	29.4	324	37.4	12.1	40.9	Low TILs
c61472ceefbac0de92a5ef594f2c630b	5.72	64.2	3.67	6.1	0.35	0.2	0.01	0.5	0.03	29	1.66	90.6	29.9	330	42.4	11.8	39	High TILs
c741997c9080c58558075ea20a41ba4e	5.56	57.9	3.22	5.9	0.33	0.4	0.02	3.1	0.17	32.7	1.82	85.6	28.4	332	38.6	12.3	38.5	Low TILs
c74423f111c992715bbdb004fb666460	6.14	54.6	3.35	5.5	0.34	1.3	0.08	3.4	0.21	35.2	2.16	91.9	30	327	41	12.3	41	Low TILs
c746a92018d8ab9389ed4bd976910212	6.09	50.9	3.1	3.6	0.22	0.7	0.04	1.5	0.09	43.3	2.64	97.8	32.3	330	44.2	11.9	42.8	Low TILs
c7705d91b765ade57e41ad9408657012	4.02	63.7	2.56	10.2	0.41	1.5	0.06	1	0.04	23.6	0.95	100.3	31.3	312	36.5	14.4	53	Low TILs
c7eef6f64a4cf94024e18bf80e2bcf4d	4.85	55.7	2.7	7.2	0.35	0.4	0.02	4.1	0.2	32.6	1.58	86.8	29.8	344	35.5	12.2	38.8	Low TILs
c82026d188924dd3d1af2f9cdfe1209e	6.74	52.2	3.52	5.2	0.35	0.9	0.06	4.3	0.29	37.4	2.52	90.1	30.2	335	32.8	12.8	41.8	High TILs
c88ef8703f4af87d76ca5c60e236cfb9	6.06	57.1	3.46	6.3	0.38	1.2	0.07	4.5	0.27	30.9	1.87	72.4	21.7	300	44.7	14.5	37	Low TILs
c890033d51b58a3516bb01a1432b605a	6.31	44.9	2.83	5.5	0.35	0.3	0.02	1.1	0.07	48.2	3.04	86.8	28.5	329	34.7	12.3	39	Low TILs
c895ba1a65bcdf6feb1dba0e26838e5d	5.34	54.3	2.89	6.7	0.36	0.7	0.04	5.2	0.28	33.1	1.77	91.3	28.4	311	36.6	12	40.6	High TILs
c8f59aba1b6d02cd15ee934454504b12	5.24	70.9	3.71	5.3	0.28	0.4	0.02	1.1	0.06	22.3	1.17	93.3	30	321	36.1	14.5	49.6	High TILs
c955d89a15745e09a68c0bfcc90c1dde	5.67	55.7	3.16	3.2	0.18	0.5	0.03	0.9	0.05	39.7	2.25	91	30.5	335	37.3	12.2	40.8	Low TILs
ca1de149fdf6005dde81d3ce47a63400	7.11	64.1	4.56	5.5	0.39	0.7	0.05	1.1	0.08	28.6	2.03	90.8	30.1	331	46.2	12.9	43	High TILs
cac86bf2529618e55443d22e09c3477d	11.64	61.5	7.15	5.5	0.64	0.5	0.06	2.3	0.27	30.2	3.52	66.5	19.9	299	39.5	17.9	39	Low TILs
cafbb02440aba217521086a757bf6de6	5.28	59.3	3.13	6.4	0.34	0.4	0.02	1.3	0.07	32.6	1.72	95.4	29.9	314	39.2	11.9	41.9	Low TILs
cb05d2cb6ea048e61faf9c66415d58aa	7.93	56.4	4.47	3.8	0.3	0.5	0.04	0.6	0.05	38.7	3.07	93.4	31.6	338	39.9	11.7	39.3	Low TILs
cb39a578ac61bd802b1c467e870de44d	8.07	72.4	5.85	6.1	0.49	0.5	0.04	0.9	0.07	20.1	1.62	99.5	32	322	43.2	11.9	43.6	Low TILs
cb48b23768f77b70d5b40279daf09aeb	6.13	65.6	4.02	4.9	0.3	0.3	0.02	2.4	0.15	26.8	1.64	76	21.8	287	30.7	16.6	46.2	Low TILs
cb506553856c24f503a39dc479c87177	5.16	46.6	2.41	6.6	0.34	0.4	0.02	1.2	0.06	45.2	2.33	81.2	25.3	312	34.9	14.7	43.8	Low TILs
cb539bc654bdc10c1021f9408400c1e5	4.26	56.8	2.42	6.1	0.26	0.7	0.03	3.5	0.15	32.9	1.4	93.2	30.2	324	39.8	12.6	42.7	Low TILs
cb7bce8fc7c5d2c343c5347ac82808ce	7.17	67.5	4.84	5.3	0.38	0.3	0.02	1.4	0.1	25.5	1.83	90.9	30.7	338	42.9	11.5	38.3	Low TILs
[truncated: 165 more rows]

## Sheet: Table S2 Hormonal readiness
ID	FSH	LH	TESTO	PROG	E2	PRL	Group
[truncated: 604 more rows]

## Sheet: Table S3 Tumor markers
ID	CA125	CA153	CA199	CEA	Group
[truncated: 723 more rows]

## Sheet: Neoadjuvant cohort
Barcode.x	pathological grade	PCR	ER	ki67	IP	IBIL	TP	points
[truncated: 106 more rows]
